# Supplementary material for: CloneCoordinate: Open-Source Software for Collaborative DNA Construction
Source: ACS Synth Biol. 2025 Nov 18;14(12):4802–18. doi: 10.1021/acssynbio.5c00582 (PMC12723744; doi:10.1021/acssynbio.5c00582)
Supplement: Supplementary file 2 [file sb5c00582_si_002.zip]

Archive with 46 entries (46 files):
- (Lookup lists & tabulations).csv
- __MACOSX/._(Lookup lists & tabulations).csv
- Analytical PCR.csv
- __MACOSX/._Analytical PCR.csv
- Assemblies a.csv
- __MACOSX/._Assemblies a.csv
- Asst: Assembly.csv
- __MACOSX/._Asst: Assembly.csv
- Asst: dsDNA.csv
- __MACOSX/._Asst: dsDNA.csv
- Asst: General.csv
- __MACOSX/._Asst: General.csv
- Asst: Golden Gate.csv
- __MACOSX/._Asst: Golden Gate.csv
- Asst: Miniprep.csv
- __MACOSX/._Asst: Miniprep.csv
- Asst: Sequencing.csv
- __MACOSX/._Asst: Sequencing.csv
- Asst: Transformation.csv
- __MACOSX/._Asst: Transformation.csv
- Dashboard.csv
- __MACOSX/._Dashboard.csv
- dsDNA d.csv
- __MACOSX/._dsDNA d.csv
- Experiments.csv
- __MACOSX/._Experiments.csv
- Golden Gate g.csv
- __MACOSX/._Golden Gate g.csv
- Minipreps m.csv
- __MACOSX/._Minipreps m.csv
- Named functions definitions.csv
- __MACOSX/._Named functions definitions.csv
- Named range definitions.csv
- __MACOSX/._Named range definitions.csv
- Oligos o.csv
- __MACOSX/._Oligos o.csv
- Registry.csv
- __MACOSX/._Registry.csv
- Sequencing.csv
- __MACOSX/._Sequencing.csv
- Settings & admin.csv
- __MACOSX/._Settings & admin.csv
- Strains s.csv
- __MACOSX/._Strains s.csv
- Transformations t.csv
- __MACOSX/._Transformations t.csv
