# Supplementary material for: CloneCoordinate: Open-Source Software for Collaborative DNA Construction
Source: ACS Synth Biol. 2025 Nov 18;14(12):4802–18. doi: 10.1021/acssynbio.5c00582 (PMC12723744; doi:10.1021/acssynbio.5c00582)
Supplement: Supplementary file 2 [file sb5c00582_si_002.zip › (Lookup lists & tabulations).csv]

		Experiments	Registry						Assemblies a				Golden Gate g				Golden Gate + Assemblies a		Strains
Lookup list descriptions	Lookup lists	={"Dropdown options for "&Experiments!R2; flatten("done","♥","stalled","⛔",filter(Dashboard!$E$5:$E$28,Dashboard!$E$5:$E$28<>""))}	Date construct debugged	Construct debugged by	GG 5' overhangs by enzyme (all collections)	GG parts display names list, |-delimited	GG 5' overhangs (by collection, |-delimited)	GG parts display names list by collection, |-delimited	dIDs/other IDs used in assemblies	Total vol used of this ID	dIDs/other IDs planned to use in queued assemblies	Total vol queued of this ID	mIDs used in GGs	Total vol used of this mID	IDs planned to use in queued assemblies	Total vol queued of this ID	IDs planned to use in queued assemblies	Total vol queued of this ID	Strain names used so far, ordered by frequency	Organism names used so far, ordered by frequency
List of whitelisted rIDs from Golden Gate:	=iferror(join(",","",sort(transpose(unique(split(join(",",filter('Golden Gate g'!EX3:EX,'Golden Gate g'!EX3:EX<>"")),","),TRUE,FALSE))),""))	done	=iferror(filter(flatten(Registry!AL3:AL,Registry!AO3:AO,Registry!AR3:AR,Registry!AU3:AU,Registry!AX3:AX),flatten(Registry!AL3:AL,Registry!AO3:AO,Registry!AR3:AR,Registry!AU3:AU,Registry!AX3:AX)<>""))	=iferror(filter(flatten(Registry!AM3:AM,Registry!AP3:AP,Registry!AS3:AS,Registry!AV3:AV,Registry!AY3:AY),flatten(Registry!AM3:AM,Registry!AP3:AP,Registry!AS3:AS,Registry!AV3:AV,Registry!AY3:AY)<>""))	=iferror(sort(unique(filter(Registry!$AF$3:$AF&"|"&Registry!$AC$3:$AC,Registry!$AF$3:$AF<>"",Registry!$AC$3:$AC<>"",not(regexmatch(Registry!$D$3:$D,"[Aa]bandon"))))))	=if('(Lookup lists & tabulations)'!F3="","", join("|",iferror(query({Registry_GG_parts_display_name,Registry_5_overhang,Registry_3_overhang,Registry_Status,Registry_GG_enzyme,arrayformula(value(Registry_GG_parts_manual_sort)),Registry_Project},"select Col1 where Col2='"&iferror(index(split('(Lookup lists & tabulations)'!F3,"|"),1))&"' and not(lower(Col4) contains 'abandon') and Col5='"&iferror(in…	=iferror(sort(unique(filter(Registry!$AF$3:$AF&"|"&Registry!$AB$3:$AB,Registry!$AF$3:$AF<>"",not(regexmatch(Registry!$D$3:$D,"[Aa]bandon"))))))	=if('(Lookup lists & tabulations)'!H3="","", join("|",iferror(query({Registry_GG_parts_display_name,Registry_5_overhang,Registry_3_overhang,Registry_Status,Registry_GG_collection,arrayformula(value(Registry_GG_parts_manual_sort)),Registry_Project},"select Col1 where Col2='"&iferror(index(split('(Lookup lists & tabulations)'!H3,"|"),1))&"' and not(lower(Col4) contains 'abandon') and Col5='"&iferro…	=iferror(query({flatten('Assemblies a'!P3:W),flatten('Assemblies a'!BF3:BM)},"select Col1, sum(Col2) where Col1 is not null group by Col1 order by Col1"))		=iferror(query({flatten('Assemblies a'!P3:W),flatten('Assemblies a'!AX3:BE)},"select Col1, sum(Col2) where Col1 is not null and Col2 is not null group by Col1 order by Col1"))		=iferror(query({flatten('Golden Gate g'!AU3:BD),flatten('Golden Gate g'!BY3:CH)},"select Col1, sum(Col2) where Col1 is not null group by Col1"))		=iferror(query({flatten('Golden Gate g'!AK3:AT),flatten('Golden Gate g'!BL3:BU)},"select Col1, sum(Col2) where Col1 is not null and Col2 is not null group by Col1 order by Col1"))		=iferror(query({flatten(L4:L,P4:P),flatten(M4:M,Q4:Q)},"select Col1, sum(Col2) where Col1 is not null and Col2 is not null group by Col1 order by Col1"))		=iferror(let(opts, index(unique(query({'Strains s'!$O$3:$O},"select Col1,count(Col1) where Col1 is not null group by Col1 order by count(Col1) desc")),,1), filter(opts,opts<>"")))	=iferror(let(opts, index(unique(query({'Strains s'!$N$3:$N},"select Col1,count(Col1) where Col1 is not null group by Col1 order by count(Col1) desc")),,1), filter(opts,opts<>"")))
List of whitelisted mIDs from Golden Gate:	=iferror(join(",","",sort(transpose(unique(split(join(",",filter('Golden Gate g'!EY3:EY,'Golden Gate g'!EY3:EY<>"")),","),TRUE,FALSE))),""))	♥				=if('(Lookup lists & tabulations)'!F4="","", join("|",iferror(query({Registry_GG_parts_display_name,Registry_5_overhang,Registry_3_overhang,Registry_Status,Registry_GG_enzyme,arrayformula(value(Registry_GG_parts_manual_sort)),Registry_Project},"select Col1 where Col2='"&iferror(index(split('(Lookup lists & tabulations)'!F4,"|"),1))&"' and not(lower(Col4) contains 'abandon') and Col5='"&iferror(in…		=if('(Lookup lists & tabulations)'!H4="","", join("|",iferror(query({Registry_GG_parts_display_name,Registry_5_overhang,Registry_3_overhang,Registry_Status,Registry_GG_collection,arrayformula(value(Registry_GG_parts_manual_sort)),Registry_Project},"select Col1 where Col2='"&iferror(index(split('(Lookup lists & tabulations)'!H4,"|"),1))&"' and not(lower(Col4) contains 'abandon') and Col5='"&iferro…
List of priority-flagged IDs:	=iferror(join(",","",sort(unique(transpose(split(join(",",filter(Registry!BW3:BW,Registry!BW3:BW<>"")),",")))),""))	stalled				=if('(Lookup lists & tabulations)'!F5="","", join("|",iferror(query({Registry_GG_parts_display_name,Registry_5_overhang,Registry_3_overhang,Registry_Status,Registry_GG_enzyme,arrayformula(value(Registry_GG_parts_manual_sort)),Registry_Project},"select Col1 where Col2='"&iferror(index(split('(Lookup lists & tabulations)'!F5,"|"),1))&"' and not(lower(Col4) contains 'abandon') and Col5='"&iferror(in…		=if('(Lookup lists & tabulations)'!H5="","", join("|",iferror(query({Registry_GG_parts_display_name,Registry_5_overhang,Registry_3_overhang,Registry_Status,Registry_GG_collection,arrayformula(value(Registry_GG_parts_manual_sort)),Registry_Project},"select Col1 where Col2='"&iferror(index(split('(Lookup lists & tabulations)'!H5,"|"),1))&"' and not(lower(Col4) contains 'abandon') and Col5='"&iferro…
List of dIDs referenced by Abandoned constructs and no Queued constructs:	=iferror(join(",","",sort(unique(transpose(split(join(",", let(queued_dIDs_csv,join(",","",filter(Registry!BH:BH,regexmatch(Registry_Status,"[Qq]ueue")),""), reduce(",", split(join(",",filter(Registry!BH:BH,regexmatch(Registry_Status,"[Aa]bandon"))),","), lambda(acc,id,if(regexmatch(queued_dIDs_csv,","&id&","),acc,acc&id&","))))),",")))),""))	⛔				=if('(Lookup lists & tabulations)'!F6="","", join("|",iferror(query({Registry_GG_parts_display_name,Registry_5_overhang,Registry_3_overhang,Registry_Status,Registry_GG_enzyme,arrayformula(value(Registry_GG_parts_manual_sort)),Registry_Project},"select Col1 where Col2='"&iferror(index(split('(Lookup lists & tabulations)'!F6,"|"),1))&"' and not(lower(Col4) contains 'abandon') and Col5='"&iferror(in…		=if('(Lookup lists & tabulations)'!H6="","", join("|",iferror(query({Registry_GG_parts_display_name,Registry_5_overhang,Registry_3_overhang,Registry_Status,Registry_GG_collection,arrayformula(value(Registry_GG_parts_manual_sort)),Registry_Project},"select Col1 where Col2='"&iferror(index(split('(Lookup lists & tabulations)'!H6,"|"),1))&"' and not(lower(Col4) contains 'abandon') and Col5='"&iferro…
rID components of active priority gIDs:	=iferror(join(",","",unique(flatten(split(join(",",iferror(filter(Registry_GG_rID_composition,Registry_GG_rID_composition<>"",Registry_Flag_as_high_priority?))),","))),""))	ready to stock				=if('(Lookup lists & tabulations)'!F7="","", join("|",iferror(query({Registry_GG_parts_display_name,Registry_5_overhang,Registry_3_overhang,Registry_Status,Registry_GG_enzyme,arrayformula(value(Registry_GG_parts_manual_sort)),Registry_Project},"select Col1 where Col2='"&iferror(index(split('(Lookup lists & tabulations)'!F7,"|"),1))&"' and not(lower(Col4) contains 'abandon') and Col5='"&iferror(in…		=if('(Lookup lists & tabulations)'!H7="","", join("|",iferror(query({Registry_GG_parts_display_name,Registry_5_overhang,Registry_3_overhang,Registry_Status,Registry_GG_collection,arrayformula(value(Registry_GG_parts_manual_sort)),Registry_Project},"select Col1 where Col2='"&iferror(index(split('(Lookup lists & tabulations)'!H7,"|"),1))&"' and not(lower(Col4) contains 'abandon') and Col5='"&iferro…
List of sources of fully sequence-verified mIDs:	=iferror(join(",","",sort(flatten(filter(Minipreps_m_Source_of_tID,regexmatch(Minipreps_m_What_to_do_integrated_with_Sequencing,"♥")))),""))	ready to set up				=if('(Lookup lists & tabulations)'!F8="","", join("|",iferror(query({Registry_GG_parts_display_name,Registry_5_overhang,Registry_3_overhang,Registry_Status,Registry_GG_enzyme,arrayformula(value(Registry_GG_parts_manual_sort)),Registry_Project},"select Col1 where Col2='"&iferror(index(split('(Lookup lists & tabulations)'!F8,"|"),1))&"' and not(lower(Col4) contains 'abandon') and Col5='"&iferror(in…		=if('(Lookup lists & tabulations)'!H8="","", join("|",iferror(query({Registry_GG_parts_display_name,Registry_5_overhang,Registry_3_overhang,Registry_Status,Registry_GG_collection,arrayformula(value(Registry_GG_parts_manual_sort)),Registry_Project},"select Col1 where Col2='"&iferror(index(split('(Lookup lists & tabulations)'!H8,"|"),1))&"' and not(lower(Col4) contains 'abandon') and Col5='"&iferro…
List of construct names for mIDs currently queued for sequencing (where read is not completely done yet):	=iferror(join(",","",sort(unique(filter(Sequencing_Template_name,Sequencing_Template_name<>"",Sequencing_Alignment_result=""))),""))	ready to clean up				=if('(Lookup lists & tabulations)'!F9="","", join("|",iferror(query({Registry_GG_parts_display_name,Registry_5_overhang,Registry_3_overhang,Registry_Status,Registry_GG_enzyme,arrayformula(value(Registry_GG_parts_manual_sort)),Registry_Project},"select Col1 where Col2='"&iferror(index(split('(Lookup lists & tabulations)'!F9,"|"),1))&"' and not(lower(Col4) contains 'abandon') and Col5='"&iferror(in…		=if('(Lookup lists & tabulations)'!H9="","", join("|",iferror(query({Registry_GG_parts_display_name,Registry_5_overhang,Registry_3_overhang,Registry_Status,Registry_GG_collection,arrayformula(value(Registry_GG_parts_manual_sort)),Registry_Project},"select Col1 where Col2='"&iferror(index(split('(Lookup lists & tabulations)'!H9,"|"),1))&"' and not(lower(Col4) contains 'abandon') and Col5='"&iferro…
		ready to dilute & store				=if('(Lookup lists & tabulations)'!F10="","", join("|",iferror(query({Registry_GG_parts_display_name,Registry_5_overhang,Registry_3_overhang,Registry_Status,Registry_GG_enzyme,arrayformula(value(Registry_GG_parts_manual_sort)),Registry_Project},"select Col1 where Col2='"&iferror(index(split('(Lookup lists & tabulations)'!F10,"|"),1))&"' and not(lower(Col4) contains 'abandon') and Col5='"&iferror(…		=if('(Lookup lists & tabulations)'!H10="","", join("|",iferror(query({Registry_GG_parts_display_name,Registry_5_overhang,Registry_3_overhang,Registry_Status,Registry_GG_collection,arrayformula(value(Registry_GG_parts_manual_sort)),Registry_Project},"select Col1 where Col2='"&iferror(index(split('(Lookup lists & tabulations)'!H10,"|"),1))&"' and not(lower(Col4) contains 'abandon') and Col5='"&ifer…
		ready to assemble				=if('(Lookup lists & tabulations)'!F11="","", join("|",iferror(query({Registry_GG_parts_display_name,Registry_5_overhang,Registry_3_overhang,Registry_Status,Registry_GG_enzyme,arrayformula(value(Registry_GG_parts_manual_sort)),Registry_Project},"select Col1 where Col2='"&iferror(index(split('(Lookup lists & tabulations)'!F11,"|"),1))&"' and not(lower(Col4) contains 'abandon') and Col5='"&iferror(…		=if('(Lookup lists & tabulations)'!H11="","", join("|",iferror(query({Registry_GG_parts_display_name,Registry_5_overhang,Registry_3_overhang,Registry_Status,Registry_GG_collection,arrayformula(value(Registry_GG_parts_manual_sort)),Registry_Project},"select Col1 where Col2='"&iferror(index(split('(Lookup lists & tabulations)'!H11,"|"),1))&"' and not(lower(Col4) contains 'abandon') and Col5='"&ifer…
		ready to assemble				=if('(Lookup lists & tabulations)'!F12="","", join("|",iferror(query({Registry_GG_parts_display_name,Registry_5_overhang,Registry_3_overhang,Registry_Status,Registry_GG_enzyme,arrayformula(value(Registry_GG_parts_manual_sort)),Registry_Project},"select Col1 where Col2='"&iferror(index(split('(Lookup lists & tabulations)'!F12,"|"),1))&"' and not(lower(Col4) contains 'abandon') and Col5='"&iferror(…		=if('(Lookup lists & tabulations)'!H12="","", join("|",iferror(query({Registry_GG_parts_display_name,Registry_5_overhang,Registry_3_overhang,Registry_Status,Registry_GG_collection,arrayformula(value(Registry_GG_parts_manual_sort)),Registry_Project},"select Col1 where Col2='"&iferror(index(split('(Lookup lists & tabulations)'!H12,"|"),1))&"' and not(lower(Col4) contains 'abandon') and Col5='"&ifer…
		ready to transform				=if('(Lookup lists & tabulations)'!F13="","", join("|",iferror(query({Registry_GG_parts_display_name,Registry_5_overhang,Registry_3_overhang,Registry_Status,Registry_GG_enzyme,arrayformula(value(Registry_GG_parts_manual_sort)),Registry_Project},"select Col1 where Col2='"&iferror(index(split('(Lookup lists & tabulations)'!F13,"|"),1))&"' and not(lower(Col4) contains 'abandon') and Col5='"&iferror(…		=if('(Lookup lists & tabulations)'!H13="","", join("|",iferror(query({Registry_GG_parts_display_name,Registry_5_overhang,Registry_3_overhang,Registry_Status,Registry_GG_collection,arrayformula(value(Registry_GG_parts_manual_sort)),Registry_Project},"select Col1 where Col2='"&iferror(index(split('(Lookup lists & tabulations)'!H13,"|"),1))&"' and not(lower(Col4) contains 'abandon') and Col5='"&ifer…
		ready to score plates				=if('(Lookup lists & tabulations)'!F14="","", join("|",iferror(query({Registry_GG_parts_display_name,Registry_5_overhang,Registry_3_overhang,Registry_Status,Registry_GG_enzyme,arrayformula(value(Registry_GG_parts_manual_sort)),Registry_Project},"select Col1 where Col2='"&iferror(index(split('(Lookup lists & tabulations)'!F14,"|"),1))&"' and not(lower(Col4) contains 'abandon') and Col5='"&iferror(…		=if('(Lookup lists & tabulations)'!H14="","", join("|",iferror(query({Registry_GG_parts_display_name,Registry_5_overhang,Registry_3_overhang,Registry_Status,Registry_GG_collection,arrayformula(value(Registry_GG_parts_manual_sort)),Registry_Project},"select Col1 where Col2='"&iferror(index(split('(Lookup lists & tabulations)'!H14,"|"),1))&"' and not(lower(Col4) contains 'abandon') and Col5='"&ifer…
		ready to queue miniprep				=if('(Lookup lists & tabulations)'!F15="","", join("|",iferror(query({Registry_GG_parts_display_name,Registry_5_overhang,Registry_3_overhang,Registry_Status,Registry_GG_enzyme,arrayformula(value(Registry_GG_parts_manual_sort)),Registry_Project},"select Col1 where Col2='"&iferror(index(split('(Lookup lists & tabulations)'!F15,"|"),1))&"' and not(lower(Col4) contains 'abandon') and Col5='"&iferror(…		=if('(Lookup lists & tabulations)'!H15="","", join("|",iferror(query({Registry_GG_parts_display_name,Registry_5_overhang,Registry_3_overhang,Registry_Status,Registry_GG_collection,arrayformula(value(Registry_GG_parts_manual_sort)),Registry_Project},"select Col1 where Col2='"&iferror(index(split('(Lookup lists & tabulations)'!H15,"|"),1))&"' and not(lower(Col4) contains 'abandon') and Col5='"&ifer…
		ready to inoculate for miniprep				=if('(Lookup lists & tabulations)'!F16="","", join("|",iferror(query({Registry_GG_parts_display_name,Registry_5_overhang,Registry_3_overhang,Registry_Status,Registry_GG_enzyme,arrayformula(value(Registry_GG_parts_manual_sort)),Registry_Project},"select Col1 where Col2='"&iferror(index(split('(Lookup lists & tabulations)'!F16,"|"),1))&"' and not(lower(Col4) contains 'abandon') and Col5='"&iferror(…		=if('(Lookup lists & tabulations)'!H16="","", join("|",iferror(query({Registry_GG_parts_display_name,Registry_5_overhang,Registry_3_overhang,Registry_Status,Registry_GG_collection,arrayformula(value(Registry_GG_parts_manual_sort)),Registry_Project},"select Col1 where Col2='"&iferror(index(split('(Lookup lists & tabulations)'!H16,"|"),1))&"' and not(lower(Col4) contains 'abandon') and Col5='"&ifer…
		ready to miniprep				=if('(Lookup lists & tabulations)'!F17="","", join("|",iferror(query({Registry_GG_parts_display_name,Registry_5_overhang,Registry_3_overhang,Registry_Status,Registry_GG_enzyme,arrayformula(value(Registry_GG_parts_manual_sort)),Registry_Project},"select Col1 where Col2='"&iferror(index(split('(Lookup lists & tabulations)'!F17,"|"),1))&"' and not(lower(Col4) contains 'abandon') and Col5='"&iferror(…		=if('(Lookup lists & tabulations)'!H17="","", join("|",iferror(query({Registry_GG_parts_display_name,Registry_5_overhang,Registry_3_overhang,Registry_Status,Registry_GG_collection,arrayformula(value(Registry_GG_parts_manual_sort)),Registry_Project},"select Col1 where Col2='"&iferror(index(split('(Lookup lists & tabulations)'!H17,"|"),1))&"' and not(lower(Col4) contains 'abandon') and Col5='"&ifer…
		ready to quant				=if('(Lookup lists & tabulations)'!F18="","", join("|",iferror(query({Registry_GG_parts_display_name,Registry_5_overhang,Registry_3_overhang,Registry_Status,Registry_GG_enzyme,arrayformula(value(Registry_GG_parts_manual_sort)),Registry_Project},"select Col1 where Col2='"&iferror(index(split('(Lookup lists & tabulations)'!F18,"|"),1))&"' and not(lower(Col4) contains 'abandon') and Col5='"&iferror(…		=if('(Lookup lists & tabulations)'!H18="","", join("|",iferror(query({Registry_GG_parts_display_name,Registry_5_overhang,Registry_3_overhang,Registry_Status,Registry_GG_collection,arrayformula(value(Registry_GG_parts_manual_sort)),Registry_Project},"select Col1 where Col2='"&iferror(index(split('(Lookup lists & tabulations)'!H18,"|"),1))&"' and not(lower(Col4) contains 'abandon') and Col5='"&ifer…
		ready to prep gel sample				=if('(Lookup lists & tabulations)'!F19="","", join("|",iferror(query({Registry_GG_parts_display_name,Registry_5_overhang,Registry_3_overhang,Registry_Status,Registry_GG_enzyme,arrayformula(value(Registry_GG_parts_manual_sort)),Registry_Project},"select Col1 where Col2='"&iferror(index(split('(Lookup lists & tabulations)'!F19,"|"),1))&"' and not(lower(Col4) contains 'abandon') and Col5='"&iferror(…		=if('(Lookup lists & tabulations)'!H19="","", join("|",iferror(query({Registry_GG_parts_display_name,Registry_5_overhang,Registry_3_overhang,Registry_Status,Registry_GG_collection,arrayformula(value(Registry_GG_parts_manual_sort)),Registry_Project},"select Col1 where Col2='"&iferror(index(split('(Lookup lists & tabulations)'!H19,"|"),1))&"' and not(lower(Col4) contains 'abandon') and Col5='"&ifer…
		ready to queue analytical PCR				=if('(Lookup lists & tabulations)'!F20="","", join("|",iferror(query({Registry_GG_parts_display_name,Registry_5_overhang,Registry_3_overhang,Registry_Status,Registry_GG_enzyme,arrayformula(value(Registry_GG_parts_manual_sort)),Registry_Project},"select Col1 where Col2='"&iferror(index(split('(Lookup lists & tabulations)'!F20,"|"),1))&"' and not(lower(Col4) contains 'abandon') and Col5='"&iferror(…		=if('(Lookup lists & tabulations)'!H20="","", join("|",iferror(query({Registry_GG_parts_display_name,Registry_5_overhang,Registry_3_overhang,Registry_Status,Registry_GG_collection,arrayformula(value(Registry_GG_parts_manual_sort)),Registry_Project},"select Col1 where Col2='"&iferror(index(split('(Lookup lists & tabulations)'!H20,"|"),1))&"' and not(lower(Col4) contains 'abandon') and Col5='"&ifer…
		ready to set up				=if('(Lookup lists & tabulations)'!F21="","", join("|",iferror(query({Registry_GG_parts_display_name,Registry_5_overhang,Registry_3_overhang,Registry_Status,Registry_GG_enzyme,arrayformula(value(Registry_GG_parts_manual_sort)),Registry_Project},"select Col1 where Col2='"&iferror(index(split('(Lookup lists & tabulations)'!F21,"|"),1))&"' and not(lower(Col4) contains 'abandon') and Col5='"&iferror(…		=if('(Lookup lists & tabulations)'!H21="","", join("|",iferror(query({Registry_GG_parts_display_name,Registry_5_overhang,Registry_3_overhang,Registry_Status,Registry_GG_collection,arrayformula(value(Registry_GG_parts_manual_sort)),Registry_Project},"select Col1 where Col2='"&iferror(index(split('(Lookup lists & tabulations)'!H21,"|"),1))&"' and not(lower(Col4) contains 'abandon') and Col5='"&ifer…
		ready to run gel				=if('(Lookup lists & tabulations)'!F22="","", join("|",iferror(query({Registry_GG_parts_display_name,Registry_5_overhang,Registry_3_overhang,Registry_Status,Registry_GG_enzyme,arrayformula(value(Registry_GG_parts_manual_sort)),Registry_Project},"select Col1 where Col2='"&iferror(index(split('(Lookup lists & tabulations)'!F22,"|"),1))&"' and not(lower(Col4) contains 'abandon') and Col5='"&iferror(…		=if('(Lookup lists & tabulations)'!H22="","", join("|",iferror(query({Registry_GG_parts_display_name,Registry_5_overhang,Registry_3_overhang,Registry_Status,Registry_GG_collection,arrayformula(value(Registry_GG_parts_manual_sort)),Registry_Project},"select Col1 where Col2='"&iferror(index(split('(Lookup lists & tabulations)'!H22,"|"),1))&"' and not(lower(Col4) contains 'abandon') and Col5='"&ifer…
		ready to code gel				=if('(Lookup lists & tabulations)'!F23="","", join("|",iferror(query({Registry_GG_parts_display_name,Registry_5_overhang,Registry_3_overhang,Registry_Status,Registry_GG_enzyme,arrayformula(value(Registry_GG_parts_manual_sort)),Registry_Project},"select Col1 where Col2='"&iferror(index(split('(Lookup lists & tabulations)'!F23,"|"),1))&"' and not(lower(Col4) contains 'abandon') and Col5='"&iferror(…		=if('(Lookup lists & tabulations)'!H23="","", join("|",iferror(query({Registry_GG_parts_display_name,Registry_5_overhang,Registry_3_overhang,Registry_Status,Registry_GG_collection,arrayformula(value(Registry_GG_parts_manual_sort)),Registry_Project},"select Col1 where Col2='"&iferror(index(split('(Lookup lists & tabulations)'!H23,"|"),1))&"' and not(lower(Col4) contains 'abandon') and Col5='"&ifer…
		ready to queue sequencing				=if('(Lookup lists & tabulations)'!F24="","", join("|",iferror(query({Registry_GG_parts_display_name,Registry_5_overhang,Registry_3_overhang,Registry_Status,Registry_GG_enzyme,arrayformula(value(Registry_GG_parts_manual_sort)),Registry_Project},"select Col1 where Col2='"&iferror(index(split('(Lookup lists & tabulations)'!F24,"|"),1))&"' and not(lower(Col4) contains 'abandon') and Col5='"&iferror(…		=if('(Lookup lists & tabulations)'!H24="","", join("|",iferror(query({Registry_GG_parts_display_name,Registry_5_overhang,Registry_3_overhang,Registry_Status,Registry_GG_collection,arrayformula(value(Registry_GG_parts_manual_sort)),Registry_Project},"select Col1 where Col2='"&iferror(index(split('(Lookup lists & tabulations)'!H24,"|"),1))&"' and not(lower(Col4) contains 'abandon') and Col5='"&ifer…
		ready to mix				=if('(Lookup lists & tabulations)'!F25="","", join("|",iferror(query({Registry_GG_parts_display_name,Registry_5_overhang,Registry_3_overhang,Registry_Status,Registry_GG_enzyme,arrayformula(value(Registry_GG_parts_manual_sort)),Registry_Project},"select Col1 where Col2='"&iferror(index(split('(Lookup lists & tabulations)'!F25,"|"),1))&"' and not(lower(Col4) contains 'abandon') and Col5='"&iferror(…		=if('(Lookup lists & tabulations)'!H25="","", join("|",iferror(query({Registry_GG_parts_display_name,Registry_5_overhang,Registry_3_overhang,Registry_Status,Registry_GG_collection,arrayformula(value(Registry_GG_parts_manual_sort)),Registry_Project},"select Col1 where Col2='"&iferror(index(split('(Lookup lists & tabulations)'!H25,"|"),1))&"' and not(lower(Col4) contains 'abandon') and Col5='"&ifer…
		ready to align				=if('(Lookup lists & tabulations)'!F26="","", join("|",iferror(query({Registry_GG_parts_display_name,Registry_5_overhang,Registry_3_overhang,Registry_Status,Registry_GG_enzyme,arrayformula(value(Registry_GG_parts_manual_sort)),Registry_Project},"select Col1 where Col2='"&iferror(index(split('(Lookup lists & tabulations)'!F26,"|"),1))&"' and not(lower(Col4) contains 'abandon') and Col5='"&iferror(…		=if('(Lookup lists & tabulations)'!H26="","", join("|",iferror(query({Registry_GG_parts_display_name,Registry_5_overhang,Registry_3_overhang,Registry_Status,Registry_GG_collection,arrayformula(value(Registry_GG_parts_manual_sort)),Registry_Project},"select Col1 where Col2='"&iferror(index(split('(Lookup lists & tabulations)'!H26,"|"),1))&"' and not(lower(Col4) contains 'abandon') and Col5='"&ifer…
		ready to interpret				=if('(Lookup lists & tabulations)'!F27="","", join("|",iferror(query({Registry_GG_parts_display_name,Registry_5_overhang,Registry_3_overhang,Registry_Status,Registry_GG_enzyme,arrayformula(value(Registry_GG_parts_manual_sort)),Registry_Project},"select Col1 where Col2='"&iferror(index(split('(Lookup lists & tabulations)'!F27,"|"),1))&"' and not(lower(Col4) contains 'abandon') and Col5='"&iferror(…		=if('(Lookup lists & tabulations)'!H27="","", join("|",iferror(query({Registry_GG_parts_display_name,Registry_5_overhang,Registry_3_overhang,Registry_Status,Registry_GG_collection,arrayformula(value(Registry_GG_parts_manual_sort)),Registry_Project},"select Col1 where Col2='"&iferror(index(split('(Lookup lists & tabulations)'!H27,"|"),1))&"' and not(lower(Col4) contains 'abandon') and Col5='"&ifer…
		ready to transform for strain storage				=if('(Lookup lists & tabulations)'!F28="","", join("|",iferror(query({Registry_GG_parts_display_name,Registry_5_overhang,Registry_3_overhang,Registry_Status,Registry_GG_enzyme,arrayformula(value(Registry_GG_parts_manual_sort)),Registry_Project},"select Col1 where Col2='"&iferror(index(split('(Lookup lists & tabulations)'!F28,"|"),1))&"' and not(lower(Col4) contains 'abandon') and Col5='"&iferror(…		=if('(Lookup lists & tabulations)'!H28="","", join("|",iferror(query({Registry_GG_parts_display_name,Registry_5_overhang,Registry_3_overhang,Registry_Status,Registry_GG_collection,arrayformula(value(Registry_GG_parts_manual_sort)),Registry_Project},"select Col1 where Col2='"&iferror(index(split('(Lookup lists & tabulations)'!H28,"|"),1))&"' and not(lower(Col4) contains 'abandon') and Col5='"&ifer…
		ready to inoculate for strain storage				=if('(Lookup lists & tabulations)'!F29="","", join("|",iferror(query({Registry_GG_parts_display_name,Registry_5_overhang,Registry_3_overhang,Registry_Status,Registry_GG_enzyme,arrayformula(value(Registry_GG_parts_manual_sort)),Registry_Project},"select Col1 where Col2='"&iferror(index(split('(Lookup lists & tabulations)'!F29,"|"),1))&"' and not(lower(Col4) contains 'abandon') and Col5='"&iferror(…		=if('(Lookup lists & tabulations)'!H29="","", join("|",iferror(query({Registry_GG_parts_display_name,Registry_5_overhang,Registry_3_overhang,Registry_Status,Registry_GG_collection,arrayformula(value(Registry_GG_parts_manual_sort)),Registry_Project},"select Col1 where Col2='"&iferror(index(split('(Lookup lists & tabulations)'!H29,"|"),1))&"' and not(lower(Col4) contains 'abandon') and Col5='"&ifer…
		ready to store				=if('(Lookup lists & tabulations)'!F30="","", join("|",iferror(query({Registry_GG_parts_display_name,Registry_5_overhang,Registry_3_overhang,Registry_Status,Registry_GG_enzyme,arrayformula(value(Registry_GG_parts_manual_sort)),Registry_Project},"select Col1 where Col2='"&iferror(index(split('(Lookup lists & tabulations)'!F30,"|"),1))&"' and not(lower(Col4) contains 'abandon') and Col5='"&iferror(…		=if('(Lookup lists & tabulations)'!H30="","", join("|",iferror(query({Registry_GG_parts_display_name,Registry_5_overhang,Registry_3_overhang,Registry_Status,Registry_GG_collection,arrayformula(value(Registry_GG_parts_manual_sort)),Registry_Project},"select Col1 where Col2='"&iferror(index(split('(Lookup lists & tabulations)'!H30,"|"),1))&"' and not(lower(Col4) contains 'abandon') and Col5='"&ifer…
