# Supplementary material for: CloneCoordinate: Open-Source Software for Collaborative DNA Construction
Source: ACS Synth Biol. 2025 Nov 18;14(12):4802–18. doi: 10.1021/acssynbio.5c00582 (PMC12723744; doi:10.1021/acssynbio.5c00582)
Supplement: Supplementary file 2 [file sb5c00582_si_002.zip › Analytical PCR.csv]

Analytical PCR				1. Sample properties				2. Queueing														3. PCR					4a. Gel run		4b. Gel coding			=hyperlink("https://drive.google.com/drive/folders/1T6GDrzIv07IgWGcg2qPD4puJ97GuKhuq","Gel images")							5. Primer selection information
=iferror(if(join(",",filter(A3:A,A3:A<>""))<>join(",",sequence(max(A3:A))), "ERROR near #"&index(filter(sort(A3:A,1,TRUE),sort(A3:A,1,TRUE)<>sort(row(A3:A)-2,1,TRUE)),1)-1&"!", "Serial #"),"Serial #")	Sort #	Template ID (tagms)	Status	Priority ?	What to do with this sample?	General notes	Exclude from analysis	Date queued	Queued by	Queue notes	Source ID	Construct name	Colony stock #	Recommended oligo forward 1	Recommended oligo reverse 1	Recommended oligo forward 2	Recommended oligo reverse 2	Oligo forward	Oligo reverse	Certify correctly queued	Queueing validity check	="Oligo forward "&if(regexmatch(settings_SampleStoragePlateSize,"b"),"Box","Well")	="Oligo reverse "&if(regexmatch(settings_SampleStoragePlateSize,"b"),"Box","Well")	Template location	Date PCR done	PCR Done by	Date gel run	Gel run by	Date gel coded	Gel coded by	Gel quality	Expected size(s)	Gel ladder	Gel nearest ladder band (kb) "1/2" = between 1 and 2 kb	Gel size interpretation (main/desired band)	Gel notes	Gel success?	={'Minipreps m'!BV2; byrow(C3:C,lambda(row, ifs(row="","", left(row)<>"m","", TRUE,iferror(index(Minipreps_m_Sequencing_results,xmatch(row,Minipreps_m_ID)))))) }	# of parts in GG	Oligo part 1 forward	Oligo part 1 reverse	Oligo part 2 forward	Oligo part 2 reverse	Oligo part 3 forward	Oligo part 3 reverse	Oligo part 4 forward	Oligo part 4 reverse	Oligo part 5 forward	Oligo part 5 reverse
1			=ifs(A3="","", not(U3),"certify queueing!", regexmatch(F3,"⛔"),F3, regexmatch(F3,"(hold)"),"wait; held", and(settings_AnalyticalPCRNoAbandonedConstructs,iferror(regexmatch(index(Registry_Status,xmatch(M3,Registry_Construct_name)),"[Aa]bandon"))),"construct abandoned", regexmatch(index(Registry_Status,xmatch(M3,Registry_Construct_name)),"held"),"wait; construct held", Z3="", ifs( iferror(regexmatc…	=if(A3="","", and(C3<>"",iferror(regexmatch(Registry_Priority_flagged_IDs,C3&","))))							=if(or(A3="",C3=""),"", ifs( left(C3)="m",index(Minipreps_m_Source_ID,ID_TO_INDEX(C3)), left(C3)="t",index(Transformations_Source_ID,ID_TO_INDEX(C3)), TRUE,C3))	=if(C3="","", GET_CONSTRUCT_NAME_BY_ID(C3))		=ifs(L3="","", left(L3)<>"g","", 10-countblank(filter('Golden Gate g'!CY:DH,Golden_Gate_g_ID=L3))=8, iferror(index(Registry_forward_primer,ID_TO_INDEX(index(Golden_Gate_G_rID2,ID_TO_INDEX(L3))))),TRUE,"n/a")	=ifs(L3="","", left(L3)<>"g","", 10-countblank(filter('Golden Gate g'!CY:DH,Golden_Gate_g_ID=L3))=8, iferror(index(Registry_reverse_primer,ID_TO_INDEX(index(Golden_Gate_G_rID5,ID_TO_INDEX(L3))))),TRUE,"n/a")	=ifs(L3="","", left(L3)<>"g","", 10-countblank(filter('Golden Gate g'!CY:DH,Golden_Gate_g_ID=L3))=8, iferror(index(Registry_forward_primer,ID_TO_INDEX(index(Golden_Gate_G_rID7,ID_TO_INDEX(L3))))),TRUE,"n/a")	=ifs(L3="","", left(L3)<>"g","", 10-countblank(filter('Golden Gate g'!CY:DH,Golden_Gate_g_ID=L3))=8, iferror(index(Registry_reverse_primer,ID_TO_INDEX(index(Golden_Gate_G_rID2,ID_TO_INDEX(L3))))),TRUE,"n/a")			false	=ifs( A3="","", U3,"Certified OK", C3="","enter template ID!", not(regexmatch(C3,"^[tagms]\d+$")),"invalid source ID!", I3="","enter date queued!", J3="","enter queued by!", or(S3="",T3=""),"enter primers to use!", iferror(regexmatch(index(Oligos_o_Status,xmatch(S3,Oligos_o_ID)),"⛔"),FALSE),"forward oligo is lost/abandoned!", iferror(regexmatch(index(Oligos_o_Status,xmatch(T3,Oligos_o_ID)),"⛔"),F…	=if($A3="","", if(regexmatch(index(Oligos_o_Status,ID_TO_INDEX($S3)),"done"),ID_TO_WELL(settings_SampleStoragePlateSize,$S3),""))	=if($A3="","", if(regexmatch(index(Oligos_o_Status,ID_TO_INDEX($S3)),"done"),ID_TO_WELL(settings_SampleStoragePlateSize,$S3),""))	=if(C3="","", ifs( and(left(C3)="m",iferror(index(Minipreps_m_Date_purified,xmatch(C3,Minipreps_m_ID))<>"")), index(Minipreps_m_Well,xmatch(C3,Minipreps_m_ID)), left(C3)="t", "Transformation plate "&C3&char(10)&"(mark colony or make colony stocks)", switch(left(C3), "a",index(Assemblies_a_Date_transformed,xmatch(C3,Assemblies_a_ID)), "g",index(Golden_Gate_g_Date_transformed,xmatch(C3,Golden_Gate_…													=if(or(AF3="",AJ3=""),"", ifs(and(AF3='Settings & admin'!$BL$13,AJ3='Settings & admin'!$BL$24),"yes", and(AF3='Settings & admin'!$BL$13,AJ3<>'Settings & admin'!$BL$24),'Settings & admin'!$BL$34,true,"no"))		=if(M3="","", iferror( column('Golden Gate g'!$DH$1)-column('Golden Gate g'!$CY$1)+1 - countblank(index('Golden Gate g'!$CY:$DH,xmatch(M3,Golden_Gate_g_Construct_name)))))	=iferror(ifs(L3="","", left(L3)<>"g","", true, join(" ",filter({Registry_forward_primer,Registry_part_long_short},Registry_ID=filter(Golden_Gate_G_rID1,Golden_Gate_g_ID=L3)))))	=iferror(ifs(L3="","", left(L3)<>"g","", true, join(" ",filter({Registry_reverse_primer,Registry_part_long_short},Registry_ID=filter(Golden_Gate_G_rID1,Golden_Gate_g_ID=L3)))))	=iferror(ifs(L3="","", left(L3)<>"g","", true, join(" ",filter({Registry_forward_primer,Registry_part_long_short},Registry_ID=filter(Golden_Gate_G_rID2,Golden_Gate_g_ID=L3)))))	=iferror(ifs(L3="","", left(L3)<>"g","", true, join(" ",filter({Registry_reverse_primer,Registry_part_long_short},Registry_ID=filter(Golden_Gate_G_rID2,Golden_Gate_g_ID=L3)))))	=iferror(ifs(L3="","", left(L3)<>"g","", true, join(" ",filter({Registry_forward_primer,Registry_part_long_short},Registry_ID=filter(Golden_Gate_G_rID3,Golden_Gate_g_ID=L3)))))	=iferror(ifs(L3="","", left(L3)<>"g","", true, join(" ",filter({Registry_reverse_primer,Registry_part_long_short},Registry_ID=filter(Golden_Gate_G_rID3,Golden_Gate_g_ID=L3)))))	=iferror(ifs(L3="","", left(L3)<>"g","", true, join(" ",filter({Registry_forward_primer,Registry_part_long_short},Registry_ID=filter(Golden_Gate_G_rID4,Golden_Gate_g_ID=L3)))))	=iferror(ifs(L3="","", left(L3)<>"g","", true, join(" ",filter({Registry_reverse_primer,Registry_part_long_short},Registry_ID=filter(Golden_Gate_G_rID4,Golden_Gate_g_ID=L3)))))	=iferror(ifs(L3="","", left(L3)<>"g","", true, join(" ",filter({Registry_forward_primer,Registry_part_long_short},Registry_ID=filter(Golden_Gate_G_rID5,Golden_Gate_g_ID=L3)))))	=iferror(ifs(L3="","", left(L3)<>"g","", true, join(" ",filter({Registry_reverse_primer,Registry_part_long_short},Registry_ID=filter(Golden_Gate_G_rID5,Golden_Gate_g_ID=L3)))))
[truncated: 30 more columns]
