# Supplementary material for: CloneCoordinate: Open-Source Software for Collaborative DNA Construction
Source: ACS Synth Biol. 2025 Nov 18;14(12):4802–18. doi: 10.1021/acssynbio.5c00582 (PMC12723744; doi:10.1021/acssynbio.5c00582)
Supplement: Supplementary file 2 [file sb5c00582_si_002.zip › Assemblies a.csv]

Assembly a						1. Sample properties				2. Queueing																																						3a. Assembly, calculated volumes
=iferror(if(join(",",filter(A3:A,A3:A<>""))<>join(",",sequence(max(A3:A))), "ERROR near #"&index(filter(sort(A3:A,1,TRUE),sort(A3:A,1,TRUE)<>sort(row(A3:A)-2,1,TRUE)),1)-1&"!", "Serial #"),"Serial #")	={"ID";arrayformula(if(A3:A<>"","a"&A3:A,""))}	={if(regexmatch(settings_SampleStoragePlateSize,"b"),"Box","Well")&if(settings_aStoreInPlates?,"",char(10)&"(not used)") ;arrayformula(if(A3:A="","",ID_TO_WELL(settings_SampleStoragePlateSize,B3:B)))}	Sort #	Construct name	Status	Priority ?	What to do with this sample?	General notes	Exclude from analysis?	Date queued	Queued by	Queue notes	Assembly type & conditions	Scale	Part 1	Part 2	Part 3	Part 4	Part 5	Part 6	Part 7	Part 8	='Transformations t'!K2	='Transformations t'!L2	Certify correctly queued	Queueing validity check	Assembly type	Part types								Part statuses								={CB2:CB}	Premix µL	Overqueued part(s)?	Parts with same color & marker as final construct	Volume calculation	µL 1
1	a1	a01.A01			=let(output,ifs( A3="","", counta(iferror(filter(P3:W3,P3:W3<>"")))=0,"", iserror(xmatch(E3,Registry_Construct_name)),"construct not registered!", regexmatch(index(Registry_Status,xmatch(E3,Registry_Construct_name)),"[Aa]bandon"),"construct abandoned", regexmatch(index(Registry_Status,xmatch(E3,Registry_Construct_name)),"held"),"wait; construct held", regexmatch(H3,"⛔"),H3, not(Z3),"certify queue…	=if(A3="","", iferror(and(B3<>"",regexmatch(Registry_Priority_flagged_IDs,B3&","))))																				=ifs( A3="","", Z3,"", TRUE,"Make sure calculation has finished?"&char(10))& ifs( A3="","", Z3,"Certified OK", counta(P3:W3)=0,"", P3="","Part 1 must be entered!", countunique(P3:W3)<>counta(P3:W3),"Duplicate parts detected!", TRUE,switch(AB3, "USER",ifs( counta(P3:W3)=1,if(exact(DI3,DQ3),"✓ Junctions verified","Junction error: check parts!"), regexmatch(concatenate(DI3:DX3),"\_"), if( if(regexma…	=if(N3="","",index(settings_aAssemblyTypesForRecipes,xmatch(N3,settings_aAssemblyTypeAndConditions)))	=if(P3="","",index(dsDNA_d_Type,xmatch(P3,dsDNA_d_ID)))	=if(Q3="","",index(dsDNA_d_Type,xmatch(Q3,dsDNA_d_ID)))	=if(R3="","",index(dsDNA_d_Type,xmatch(R3,dsDNA_d_ID)))	=if(S3="","",index(dsDNA_d_Type,xmatch(S3,dsDNA_d_ID)))	=if(T3="","",index(dsDNA_d_Type,xmatch(T3,dsDNA_d_ID)))	=if(U3="","",index(dsDNA_d_Type,xmatch(U3,dsDNA_d_ID)))	=if(V3="","",index(dsDNA_d_Type,xmatch(V3,dsDNA_d_ID)))	=if(W3="","",index(dsDNA_d_Type,xmatch(W3,dsDNA_d_ID)))	=if(P3="","", index(dsDNA_d_Status,xmatch(P3,dsDNA_d_ID)))	=if(Q3="","", index(dsDNA_d_Status,xmatch(Q3,dsDNA_d_ID)))	=if(R3="","", index(dsDNA_d_Status,xmatch(R3,dsDNA_d_ID)))	=if(S3="","", index(dsDNA_d_Status,xmatch(S3,dsDNA_d_ID)))	=if(T3="","", index(dsDNA_d_Status,xmatch(T3,dsDNA_d_ID)))	=if(U3="","", index(dsDNA_d_Status,xmatch(U3,dsDNA_d_ID)))	=if(V3="","", index(dsDNA_d_Status,xmatch(V3,dsDNA_d_ID)))	=if(W3="","", index(dsDNA_d_Status,xmatch(W3,dsDNA_d_ID)))		=if(or(O3="",AB3=""),"", switch(AB3, "USER",settings_aUSERPremixFraction*O3, "Gibson",settings_aGibsonPremixFraction*O3, "Ligation",settings_aLigationPremixFraction*O3, ))	=ifs( A3="","", BP3<>"","", TRUE, trim(join(char(10),bycol(P3:W3, lambda(x, iferror(ifs( x="",, left(x)="d",let(vol_queued,index('(Lookup lists & tabulations)'!$M$3:$M,xmatch(x,'(Lookup lists & tabulations)'!$L$3:$L)),vol_available,index('dsDNA d'!$L$3:$L,xmatch(x,'dsDNA d'!$B$3:$B)), ifs( vol_available<settings_dMinVolumeToStillUse,x&" ran out!", vol_queued>vol_available-settings_dMinVolumeToSti…	=IFERROR(join(" ",let(output, unique(arrayformula(trim(bycol( bycol(P3:W3, lambda(x,if(x="","",index(dsDNA_d_Input_DNA,xmatch(x,dsDNA_d_ID))))), lambda(x,if(or(x="",x="anneal"),"", iferror(if(and( regexmatch(index(Registry_Color,xmatch(x,Registry_Construct_name)), index(Registry_Color,xmatch(E3,Registry_Construct_name))), regexmatch(index(Registry_Marker,xmatch(x,Registry_Construct_name)), index(…	=if(or(A3="",BP3<>"",regexmatch(H3,"(hold)"),AB3="Other (no automatic CC support)"),"", if(O3="","Set scale!",if( iserror(CT3),"Part size missing!",if( iserror(DD3),"Part conc too low!", let(vols,arrayformula(IFERROR($O3*$DD3/$CC3:$CJ3,"")), {"For "&text(DD3,"0.0")&" nkµ:",vols})))))
[truncated: 64 more columns]
