# Supplementary material for: CloneCoordinate: Open-Source Software for Collaborative DNA Construction
Source: ACS Synth Biol. 2025 Nov 18;14(12):4802–18. doi: 10.1021/acssynbio.5c00582 (PMC12723744; doi:10.1021/acssynbio.5c00582)
Supplement: Supplementary file 2 [file sb5c00582_si_002.zip › Asst: Assembly.csv]

Assist: Assemblies		=if(join("",unique(A3:A))<>join("",A3:A),"duplicate sort #!","")	=iferror(let( status_range,D3:D, cell_names, split(textjoin(",", 1, arrayformula(IF(regexmatch(join(char(10),status_range),Dashboard!$E5:E29), Dashboard!$D5:D29, ""))),","), cell_links, split(textjoin(",", 1, arrayformula(IF(regexmatch(join(char(10),status_range),Dashboard!$E5:E29), 'Settings & admin'!$M2:M26, ""))),","), array_constrain(arrayformula(hyperlink(cell_links,"Protocol: "&cell_names))…			=let(plates,{J3:J,M3:M,P3:P,S3:S,V3:V}, if(A3="","Enter temporary sort #s to select assemblies to work on", let(plates_needed,iferror(join(" ",sort(unique(arrayformula(mid(flatten(filter(plates,AW3:AW="")),2,2)))))),if(plates_needed="","","dsDNA plates needed:"&plates_needed))))				=join(" ","",iferror(filter(BG3:BG,BG3:BG<>"")))																																						used by formulas >
={"Sort #";iferror(sort(filter('Assemblies a'!D2:D,isnumber('Assemblies a'!D2:D))))}	={"Strip pos'n";arrayformula(if(A3:A<>"",TUBE_NUMBER_TO_8_WELL_STRIP_POSITION(A3:A),""))}	=let(datacol,Assemblies_a_ID, {index(datacol,2); byrow($A3:$A,lambda(sortnum, iferror(if(sortnum="","", index(datacol,xmatch(sortnum,Assemblies_a_Sort))))))})	=let(datacol,Assemblies_a_Status, {index(datacol,2); byrow($A3:$A,lambda(sortnum, iferror(if(sortnum="","", index(datacol,xmatch(sortnum,Assemblies_a_Sort))))))})	=let(datacol,Assemblies_a_Scale, {index(datacol,2); byrow($A3:$A,lambda(sortnum, iferror(if(sortnum="","", index(datacol,xmatch(sortnum,Assemblies_a_Sort))))))})	={"Premix";BJ3:BJ}		=let(datacol,'Assemblies a'!BN:BN, {index(datacol,2); byrow($A3:$A,lambda(sortnum, iferror(if(sortnum="","", FORMAT_FOR_PIPETTING(index(datacol,xmatch(sortnum,Assemblies_a_Sort)))))))})		well 1	=let(datacol,Assemblies_a_Vol1, {index(datacol,2); byrow($A3:$A,lambda(sortnum, iferror(if(sortnum="","", FORMAT_FOR_PIPETTING(index(datacol,xmatch(sortnum,Assemblies_a_Sort)))))))})		well 2	=let(datacol,Assemblies_a_Vol2, {index(datacol,2); byrow($A3:$A,lambda(sortnum, iferror(if(sortnum="","", FORMAT_FOR_PIPETTING(index(datacol,xmatch(sortnum,Assemblies_a_Sort)))))))})		well 3	=let(datacol,Assemblies_a_Vol3, {index(datacol,2); byrow($A3:$A,lambda(sortnum, iferror(if(sortnum="","", FORMAT_FOR_PIPETTING(index(datacol,xmatch(sortnum,Assemblies_a_Sort)))))))})		well 4	=let(datacol,Assemblies_a_Vol4, {index(datacol,2); byrow($A3:$A,lambda(sortnum, iferror(if(sortnum="","", FORMAT_FOR_PIPETTING(index(datacol,xmatch(sortnum,Assemblies_a_Sort)))))))})		well 5	=let(datacol,Assemblies_a_Vol5, {index(datacol,2); byrow($A3:$A,lambda(sortnum, iferror(if(sortnum="","", FORMAT_FOR_PIPETTING(index(datacol,xmatch(sortnum,Assemblies_a_Sort)))))))})		well 6	=let(datacol,Assemblies_a_Vol6, {index(datacol,2); byrow($A3:$A,lambda(sortnum, iferror(if(sortnum="","", FORMAT_FOR_PIPETTING(index(datacol,xmatch(sortnum,Assemblies_a_Sort)))))))})		well 7	=let(datacol,Assemblies_a_Vol7, {index(datacol,2); byrow($A3:$A,lambda(sortnum, iferror(if(sortnum="","", FORMAT_FOR_PIPETTING(index(datacol,xmatch(sortnum,Assemblies_a_Sort)))))))})		well 8	=let(datacol,Assemblies_a_Vol8, {index(datacol,2); byrow($A3:$A,lambda(sortnum, iferror(if(sortnum="","", FORMAT_FOR_PIPETTING(index(datacol,xmatch(sortnum,Assemblies_a_Sort)))))))})		={"Additional component(s)";BK3:BK}	={"";BL3:BL}		={BM2:BM}			={BO2:BO}			={"";let(inputarray,BQ3:BT, iferror(byrow(inputarray,lambda(r,trim(join(" ",r))))))}		=let(datacol,Assemblies_a_Incubation_time, {index(datacol,2); byrow($A3:$A,lambda(sortnum, iferror(if(sortnum="","", index(datacol,xmatch(sortnum,Assemblies_a_Sort))))))})	=let(datacol,Assemblies_a_Date_assembled, {index(datacol,2); byrow($A3:$A,lambda(sortnum, iferror(if(sortnum="","", index(datacol,xmatch(sortnum,Assemblies_a_Sort))))))})	=let(datacol,Assemblies_a_Assembled_by, {index(datacol,2); byrow($A3:$A,lambda(sortnum, iferror(if(sortnum="","", index(datacol,xmatch(sortnum,Assemblies_a_Sort))))))})	=let(datacol,'Assemblies a'!C:C, {index(datacol,2); byrow($A3:$A,lambda(sortnum, iferror(if(sortnum="","", index(datacol,xmatch(sortnum,Assemblies_a_Sort))))))})	=let(datacol,Assemblies_a_Date_assembled, {index(datacol,2); byrow($A3:$A,lambda(sortnum, iferror(if(sortnum="","", index(datacol,xmatch(sortnum,Assemblies_a_Sort))))))})	=let(datacol,Assemblies_a_Scale, {index(datacol,2); byrow($A3:$A,lambda(sortnum, iferror(if(sortnum="","", index(datacol,xmatch(sortnum,Assemblies_a_Sort))))))})
						false		false	=iferror(if($A3="","", iferror(ID_TO_WELL(settings_SampleStoragePlateSize,index(Assemblies_a_Part_1,xmatch($C3,Assemblies_a_ID))))), "")		false	=iferror(if($A3="","", iferror(ID_TO_WELL(settings_SampleStoragePlateSize,index(Assemblies_a_Part_2,xmatch($C3,Assemblies_a_ID))))), "")		false	=iferror(if($A3="","", iferror(ID_TO_WELL(settings_SampleStoragePlateSize,index(Assemblies_a_Part_3,xmatch($C3,Assemblies_a_ID))))), "")		false	=iferror(if($A3="","", iferror(ID_TO_WELL(settings_SampleStoragePlateSize,index(Assemblies_a_Part_4,xmatch($C3,Assemblies_a_ID))))), "")		false	=if($A3="","", iferror(ID_TO_WELL(settings_SampleStoragePlateSize,index(Assemblies_a_Part_5,xmatch($C3,Assemblies_a_ID)))))		false	=if($A3="","", iferror(ID_TO_WELL(settings_SampleStoragePlateSize,index(Assemblies_a_Part_6,xmatch($C3,Assemblies_a_ID)))))		false	=if($A3="","", iferror(ID_TO_WELL(settings_SampleStoragePlateSize,index(Assemblies_a_Part_7,xmatch($C3,Assemblies_a_ID)))))		false	=if($A3="","", iferror(ID_TO_WELL(settings_SampleStoragePlateSize,index(Assemblies_a_Part_8,xmatch($C3,Assemblies_a_ID)))))		false			false		=BN3	false		=BP3	false		false
						false		false	=iferror(if($A4="","", iferror(ID_TO_WELL(settings_SampleStoragePlateSize,index(Assemblies_a_Part_1,xmatch($C4,Assemblies_a_ID))))), "")		false	=iferror(if($A4="","", iferror(ID_TO_WELL(settings_SampleStoragePlateSize,index(Assemblies_a_Part_2,xmatch($C4,Assemblies_a_ID))))), "")		false	=iferror(if($A4="","", iferror(ID_TO_WELL(settings_SampleStoragePlateSize,index(Assemblies_a_Part_3,xmatch($C4,Assemblies_a_ID))))), "")		false	=iferror(if($A4="","", iferror(ID_TO_WELL(settings_SampleStoragePlateSize,index(Assemblies_a_Part_4,xmatch($C4,Assemblies_a_ID))))), "")		false	=if($A4="","", iferror(ID_TO_WELL(settings_SampleStoragePlateSize,index(Assemblies_a_Part_5,xmatch($C4,Assemblies_a_ID)))))		false	=if($A4="","", iferror(ID_TO_WELL(settings_SampleStoragePlateSize,index(Assemblies_a_Part_6,xmatch($C4,Assemblies_a_ID)))))		false	=if($A4="","", iferror(ID_TO_WELL(settings_SampleStoragePlateSize,index(Assemblies_a_Part_7,xmatch($C4,Assemblies_a_ID)))))		false	=if($A4="","", iferror(ID_TO_WELL(settings_SampleStoragePlateSize,index(Assemblies_a_Part_8,xmatch($C4,Assemblies_a_ID)))))		false			false		=BN4	false		=BP4	false		false
						false		false	=iferror(if($A5="","", iferror(ID_TO_WELL(settings_SampleStoragePlateSize,index(Assemblies_a_Part_1,xmatch($C5,Assemblies_a_ID))))), "")		false	=iferror(if($A5="","", iferror(ID_TO_WELL(settings_SampleStoragePlateSize,index(Assemblies_a_Part_2,xmatch($C5,Assemblies_a_ID))))), "")		false	=iferror(if($A5="","", iferror(ID_TO_WELL(settings_SampleStoragePlateSize,index(Assemblies_a_Part_3,xmatch($C5,Assemblies_a_ID))))), "")		false	=iferror(if($A5="","", iferror(ID_TO_WELL(settings_SampleStoragePlateSize,index(Assemblies_a_Part_4,xmatch($C5,Assemblies_a_ID))))), "")		false	=if($A5="","", iferror(ID_TO_WELL(settings_SampleStoragePlateSize,index(Assemblies_a_Part_5,xmatch($C5,Assemblies_a_ID)))))		false	=if($A5="","", iferror(ID_TO_WELL(settings_SampleStoragePlateSize,index(Assemblies_a_Part_6,xmatch($C5,Assemblies_a_ID)))))		false	=if($A5="","", iferror(ID_TO_WELL(settings_SampleStoragePlateSize,index(Assemblies_a_Part_7,xmatch($C5,Assemblies_a_ID)))))		false	=if($A5="","", iferror(ID_TO_WELL(settings_SampleStoragePlateSize,index(Assemblies_a_Part_8,xmatch($C5,Assemblies_a_ID)))))		false			false		=BN5	false		=BP5	false		false
						false		false	=iferror(if($A6="","", iferror(ID_TO_WELL(settings_SampleStoragePlateSize,index(Assemblies_a_Part_1,xmatch($C6,Assemblies_a_ID))))), "")		false	=iferror(if($A6="","", iferror(ID_TO_WELL(settings_SampleStoragePlateSize,index(Assemblies_a_Part_2,xmatch($C6,Assemblies_a_ID))))), "")		false	=iferror(if($A6="","", iferror(ID_TO_WELL(settings_SampleStoragePlateSize,index(Assemblies_a_Part_3,xmatch($C6,Assemblies_a_ID))))), "")		false	=iferror(if($A6="","", iferror(ID_TO_WELL(settings_SampleStoragePlateSize,index(Assemblies_a_Part_4,xmatch($C6,Assemblies_a_ID))))), "")		false	=if($A6="","", iferror(ID_TO_WELL(settings_SampleStoragePlateSize,index(Assemblies_a_Part_5,xmatch($C6,Assemblies_a_ID)))))		false	=if($A6="","", iferror(ID_TO_WELL(settings_SampleStoragePlateSize,index(Assemblies_a_Part_6,xmatch($C6,Assemblies_a_ID)))))		false	=if($A6="","", iferror(ID_TO_WELL(settings_SampleStoragePlateSize,index(Assemblies_a_Part_7,xmatch($C6,Assemblies_a_ID)))))		false	=if($A6="","", iferror(ID_TO_WELL(settings_SampleStoragePlateSize,index(Assemblies_a_Part_8,xmatch($C6,Assemblies_a_ID)))))		false			false		=BN6	false		=BP6	false		false
						false		false	=iferror(if($A7="","", iferror(ID_TO_WELL(settings_SampleStoragePlateSize,index(Assemblies_a_Part_1,xmatch($C7,Assemblies_a_ID))))), "")		false	=iferror(if($A7="","", iferror(ID_TO_WELL(settings_SampleStoragePlateSize,index(Assemblies_a_Part_2,xmatch($C7,Assemblies_a_ID))))), "")		false	=iferror(if($A7="","", iferror(ID_TO_WELL(settings_SampleStoragePlateSize,index(Assemblies_a_Part_3,xmatch($C7,Assemblies_a_ID))))), "")		false	=iferror(if($A7="","", iferror(ID_TO_WELL(settings_SampleStoragePlateSize,index(Assemblies_a_Part_4,xmatch($C7,Assemblies_a_ID))))), "")		false	=if($A7="","", iferror(ID_TO_WELL(settings_SampleStoragePlateSize,index(Assemblies_a_Part_5,xmatch($C7,Assemblies_a_ID)))))		false	=if($A7="","", iferror(ID_TO_WELL(settings_SampleStoragePlateSize,index(Assemblies_a_Part_6,xmatch($C7,Assemblies_a_ID)))))		false	=if($A7="","", iferror(ID_TO_WELL(settings_SampleStoragePlateSize,index(Assemblies_a_Part_7,xmatch($C7,Assemblies_a_ID)))))		false	=if($A7="","", iferror(ID_TO_WELL(settings_SampleStoragePlateSize,index(Assemblies_a_Part_8,xmatch($C7,Assemblies_a_ID)))))		false			false		=BN7	false		=BP7	false		false
						false		false	=iferror(if($A8="","", iferror(ID_TO_WELL(settings_SampleStoragePlateSize,index(Assemblies_a_Part_1,xmatch($C8,Assemblies_a_ID))))), "")		false	=iferror(if($A8="","", iferror(ID_TO_WELL(settings_SampleStoragePlateSize,index(Assemblies_a_Part_2,xmatch($C8,Assemblies_a_ID))))), "")		false	=iferror(if($A8="","", iferror(ID_TO_WELL(settings_SampleStoragePlateSize,index(Assemblies_a_Part_3,xmatch($C8,Assemblies_a_ID))))), "")		false	=iferror(if($A8="","", iferror(ID_TO_WELL(settings_SampleStoragePlateSize,index(Assemblies_a_Part_4,xmatch($C8,Assemblies_a_ID))))), "")		false	=if($A8="","", iferror(ID_TO_WELL(settings_SampleStoragePlateSize,index(Assemblies_a_Part_5,xmatch($C8,Assemblies_a_ID)))))		false	=if($A8="","", iferror(ID_TO_WELL(settings_SampleStoragePlateSize,index(Assemblies_a_Part_6,xmatch($C8,Assemblies_a_ID)))))		false	=if($A8="","", iferror(ID_TO_WELL(settings_SampleStoragePlateSize,index(Assemblies_a_Part_7,xmatch($C8,Assemblies_a_ID)))))		false	=if($A8="","", iferror(ID_TO_WELL(settings_SampleStoragePlateSize,index(Assemblies_a_Part_8,xmatch($C8,Assemblies_a_ID)))))		false			false		=BN8	false		=BP8	false		false
						false		false	=iferror(if($A9="","", iferror(ID_TO_WELL(settings_SampleStoragePlateSize,index(Assemblies_a_Part_1,xmatch($C9,Assemblies_a_ID))))), "")		false	=iferror(if($A9="","", iferror(ID_TO_WELL(settings_SampleStoragePlateSize,index(Assemblies_a_Part_2,xmatch($C9,Assemblies_a_ID))))), "")		false	=iferror(if($A9="","", iferror(ID_TO_WELL(settings_SampleStoragePlateSize,index(Assemblies_a_Part_3,xmatch($C9,Assemblies_a_ID))))), "")		false	=iferror(if($A9="","", iferror(ID_TO_WELL(settings_SampleStoragePlateSize,index(Assemblies_a_Part_4,xmatch($C9,Assemblies_a_ID))))), "")		false	=if($A9="","", iferror(ID_TO_WELL(settings_SampleStoragePlateSize,index(Assemblies_a_Part_5,xmatch($C9,Assemblies_a_ID)))))		false	=if($A9="","", iferror(ID_TO_WELL(settings_SampleStoragePlateSize,index(Assemblies_a_Part_6,xmatch($C9,Assemblies_a_ID)))))		false	=if($A9="","", iferror(ID_TO_WELL(settings_SampleStoragePlateSize,index(Assemblies_a_Part_7,xmatch($C9,Assemblies_a_ID)))))		false	=if($A9="","", iferror(ID_TO_WELL(settings_SampleStoragePlateSize,index(Assemblies_a_Part_8,xmatch($C9,Assemblies_a_ID)))))		false			false		=BN9	false		=BP9	false		false
						false		false	=iferror(if($A10="","", iferror(ID_TO_WELL(settings_SampleStoragePlateSize,index(Assemblies_a_Part_1,xmatch($C10,Assemblies_a_ID))))), "")		false	=iferror(if($A10="","", iferror(ID_TO_WELL(settings_SampleStoragePlateSize,index(Assemblies_a_Part_2,xmatch($C10,Assemblies_a_ID))))), "")		false	=iferror(if($A10="","", iferror(ID_TO_WELL(settings_SampleStoragePlateSize,index(Assemblies_a_Part_3,xmatch($C10,Assemblies_a_ID))))), "")		false	=iferror(if($A10="","", iferror(ID_TO_WELL(settings_SampleStoragePlateSize,index(Assemblies_a_Part_4,xmatch($C10,Assemblies_a_ID))))), "")		false	=if($A10="","", iferror(ID_TO_WELL(settings_SampleStoragePlateSize,index(Assemblies_a_Part_5,xmatch($C10,Assemblies_a_ID)))))		false	=if($A10="","", iferror(ID_TO_WELL(settings_SampleStoragePlateSize,index(Assemblies_a_Part_6,xmatch($C10,Assemblies_a_ID)))))		false	=if($A10="","", iferror(ID_TO_WELL(settings_SampleStoragePlateSize,index(Assemblies_a_Part_7,xmatch($C10,Assemblies_a_ID)))))		false	=if($A10="","", iferror(ID_TO_WELL(settings_SampleStoragePlateSize,index(Assemblies_a_Part_8,xmatch($C10,Assemblies_a_ID)))))		false			false		=BN10	false		=BP10	false		false
						false		false	=iferror(if($A11="","", iferror(ID_TO_WELL(settings_SampleStoragePlateSize,index(Assemblies_a_Part_1,xmatch($C11,Assemblies_a_ID))))), "")		false	=iferror(if($A11="","", iferror(ID_TO_WELL(settings_SampleStoragePlateSize,index(Assemblies_a_Part_2,xmatch($C11,Assemblies_a_ID))))), "")		false	=iferror(if($A11="","", iferror(ID_TO_WELL(settings_SampleStoragePlateSize,index(Assemblies_a_Part_3,xmatch($C11,Assemblies_a_ID))))), "")		false	=iferror(if($A11="","", iferror(ID_TO_WELL(settings_SampleStoragePlateSize,index(Assemblies_a_Part_4,xmatch($C11,Assemblies_a_ID))))), "")		false	=if($A11="","", iferror(ID_TO_WELL(settings_SampleStoragePlateSize,index(Assemblies_a_Part_5,xmatch($C11,Assemblies_a_ID)))))		false	=if($A11="","", iferror(ID_TO_WELL(settings_SampleStoragePlateSize,index(Assemblies_a_Part_6,xmatch($C11,Assemblies_a_ID)))))		false	=if($A11="","", iferror(ID_TO_WELL(settings_SampleStoragePlateSize,index(Assemblies_a_Part_7,xmatch($C11,Assemblies_a_ID)))))		false	=if($A11="","", iferror(ID_TO_WELL(settings_SampleStoragePlateSize,index(Assemblies_a_Part_8,xmatch($C11,Assemblies_a_ID)))))		false			false		=BN11	false		=BP11	false		false
						false		false	=iferror(if($A12="","", iferror(ID_TO_WELL(settings_SampleStoragePlateSize,index(Assemblies_a_Part_1,xmatch($C12,Assemblies_a_ID))))), "")		false	=iferror(if($A12="","", iferror(ID_TO_WELL(settings_SampleStoragePlateSize,index(Assemblies_a_Part_2,xmatch($C12,Assemblies_a_ID))))), "")		false	=iferror(if($A12="","", iferror(ID_TO_WELL(settings_SampleStoragePlateSize,index(Assemblies_a_Part_3,xmatch($C12,Assemblies_a_ID))))), "")		false	=iferror(if($A12="","", iferror(ID_TO_WELL(settings_SampleStoragePlateSize,index(Assemblies_a_Part_4,xmatch($C12,Assemblies_a_ID))))), "")		false	=if($A12="","", iferror(ID_TO_WELL(settings_SampleStoragePlateSize,index(Assemblies_a_Part_5,xmatch($C12,Assemblies_a_ID)))))		false	=if($A12="","", iferror(ID_TO_WELL(settings_SampleStoragePlateSize,index(Assemblies_a_Part_6,xmatch($C12,Assemblies_a_ID)))))		false	=if($A12="","", iferror(ID_TO_WELL(settings_SampleStoragePlateSize,index(Assemblies_a_Part_7,xmatch($C12,Assemblies_a_ID)))))		false	=if($A12="","", iferror(ID_TO_WELL(settings_SampleStoragePlateSize,index(Assemblies_a_Part_8,xmatch($C12,Assemblies_a_ID)))))		false			false		=BN12	false		=BP12	false		false
						false		false	=iferror(if($A13="","", iferror(ID_TO_WELL(settings_SampleStoragePlateSize,index(Assemblies_a_Part_1,xmatch($C13,Assemblies_a_ID))))), "")		false	=iferror(if($A13="","", iferror(ID_TO_WELL(settings_SampleStoragePlateSize,index(Assemblies_a_Part_2,xmatch($C13,Assemblies_a_ID))))), "")		false	=iferror(if($A13="","", iferror(ID_TO_WELL(settings_SampleStoragePlateSize,index(Assemblies_a_Part_3,xmatch($C13,Assemblies_a_ID))))), "")		false	=iferror(if($A13="","", iferror(ID_TO_WELL(settings_SampleStoragePlateSize,index(Assemblies_a_Part_4,xmatch($C13,Assemblies_a_ID))))), "")		false	=if($A13="","", iferror(ID_TO_WELL(settings_SampleStoragePlateSize,index(Assemblies_a_Part_5,xmatch($C13,Assemblies_a_ID)))))		false	=if($A13="","", iferror(ID_TO_WELL(settings_SampleStoragePlateSize,index(Assemblies_a_Part_6,xmatch($C13,Assemblies_a_ID)))))		false	=if($A13="","", iferror(ID_TO_WELL(settings_SampleStoragePlateSize,index(Assemblies_a_Part_7,xmatch($C13,Assemblies_a_ID)))))		false	=if($A13="","", iferror(ID_TO_WELL(settings_SampleStoragePlateSize,index(Assemblies_a_Part_8,xmatch($C13,Assemblies_a_ID)))))		false			false		=BN13	false		=BP13	false		false
						false		false	=iferror(if($A14="","", iferror(ID_TO_WELL(settings_SampleStoragePlateSize,index(Assemblies_a_Part_1,xmatch($C14,Assemblies_a_ID))))), "")		false	=iferror(if($A14="","", iferror(ID_TO_WELL(settings_SampleStoragePlateSize,index(Assemblies_a_Part_2,xmatch($C14,Assemblies_a_ID))))), "")		false	=iferror(if($A14="","", iferror(ID_TO_WELL(settings_SampleStoragePlateSize,index(Assemblies_a_Part_3,xmatch($C14,Assemblies_a_ID))))), "")		false	=iferror(if($A14="","", iferror(ID_TO_WELL(settings_SampleStoragePlateSize,index(Assemblies_a_Part_4,xmatch($C14,Assemblies_a_ID))))), "")		false	=if($A14="","", iferror(ID_TO_WELL(settings_SampleStoragePlateSize,index(Assemblies_a_Part_5,xmatch($C14,Assemblies_a_ID)))))		false	=if($A14="","", iferror(ID_TO_WELL(settings_SampleStoragePlateSize,index(Assemblies_a_Part_6,xmatch($C14,Assemblies_a_ID)))))		false	=if($A14="","", iferror(ID_TO_WELL(settings_SampleStoragePlateSize,index(Assemblies_a_Part_7,xmatch($C14,Assemblies_a_ID)))))		false	=if($A14="","", iferror(ID_TO_WELL(settings_SampleStoragePlateSize,index(Assemblies_a_Part_8,xmatch($C14,Assemblies_a_ID)))))		false			false		=BN14	false		=BP14	false		false
						false		false	=iferror(if($A15="","", iferror(ID_TO_WELL(settings_SampleStoragePlateSize,index(Assemblies_a_Part_1,xmatch($C15,Assemblies_a_ID))))), "")		false	=iferror(if($A15="","", iferror(ID_TO_WELL(settings_SampleStoragePlateSize,index(Assemblies_a_Part_2,xmatch($C15,Assemblies_a_ID))))), "")		false	=iferror(if($A15="","", iferror(ID_TO_WELL(settings_SampleStoragePlateSize,index(Assemblies_a_Part_3,xmatch($C15,Assemblies_a_ID))))), "")		false	=iferror(if($A15="","", iferror(ID_TO_WELL(settings_SampleStoragePlateSize,index(Assemblies_a_Part_4,xmatch($C15,Assemblies_a_ID))))), "")		false	=if($A15="","", iferror(ID_TO_WELL(settings_SampleStoragePlateSize,index(Assemblies_a_Part_5,xmatch($C15,Assemblies_a_ID)))))		false	=if($A15="","", iferror(ID_TO_WELL(settings_SampleStoragePlateSize,index(Assemblies_a_Part_6,xmatch($C15,Assemblies_a_ID)))))		false	=if($A15="","", iferror(ID_TO_WELL(settings_SampleStoragePlateSize,index(Assemblies_a_Part_7,xmatch($C15,Assemblies_a_ID)))))		false	=if($A15="","", iferror(ID_TO_WELL(settings_SampleStoragePlateSize,index(Assemblies_a_Part_8,xmatch($C15,Assemblies_a_ID)))))		false			false		=BN15	false		=BP15	false		false
						false		false	=iferror(if($A16="","", iferror(ID_TO_WELL(settings_SampleStoragePlateSize,index(Assemblies_a_Part_1,xmatch($C16,Assemblies_a_ID))))), "")		false	=iferror(if($A16="","", iferror(ID_TO_WELL(settings_SampleStoragePlateSize,index(Assemblies_a_Part_2,xmatch($C16,Assemblies_a_ID))))), "")		false	=iferror(if($A16="","", iferror(ID_TO_WELL(settings_SampleStoragePlateSize,index(Assemblies_a_Part_3,xmatch($C16,Assemblies_a_ID))))), "")		false	=iferror(if($A16="","", iferror(ID_TO_WELL(settings_SampleStoragePlateSize,index(Assemblies_a_Part_4,xmatch($C16,Assemblies_a_ID))))), "")		false	=if($A16="","", iferror(ID_TO_WELL(settings_SampleStoragePlateSize,index(Assemblies_a_Part_5,xmatch($C16,Assemblies_a_ID)))))		false	=if($A16="","", iferror(ID_TO_WELL(settings_SampleStoragePlateSize,index(Assemblies_a_Part_6,xmatch($C16,Assemblies_a_ID)))))		false	=if($A16="","", iferror(ID_TO_WELL(settings_SampleStoragePlateSize,index(Assemblies_a_Part_7,xmatch($C16,Assemblies_a_ID)))))		false	=if($A16="","", iferror(ID_TO_WELL(settings_SampleStoragePlateSize,index(Assemblies_a_Part_8,xmatch($C16,Assemblies_a_ID)))))		false			false		=BN16	false		=BP16	false		false
						false		false	=iferror(if($A17="","", iferror(ID_TO_WELL(settings_SampleStoragePlateSize,index(Assemblies_a_Part_1,xmatch($C17,Assemblies_a_ID))))), "")		false	=iferror(if($A17="","", iferror(ID_TO_WELL(settings_SampleStoragePlateSize,index(Assemblies_a_Part_2,xmatch($C17,Assemblies_a_ID))))), "")		false	=iferror(if($A17="","", iferror(ID_TO_WELL(settings_SampleStoragePlateSize,index(Assemblies_a_Part_3,xmatch($C17,Assemblies_a_ID))))), "")		false	=iferror(if($A17="","", iferror(ID_TO_WELL(settings_SampleStoragePlateSize,index(Assemblies_a_Part_4,xmatch($C17,Assemblies_a_ID))))), "")		false	=if($A17="","", iferror(ID_TO_WELL(settings_SampleStoragePlateSize,index(Assemblies_a_Part_5,xmatch($C17,Assemblies_a_ID)))))		false	=if($A17="","", iferror(ID_TO_WELL(settings_SampleStoragePlateSize,index(Assemblies_a_Part_6,xmatch($C17,Assemblies_a_ID)))))		false	=if($A17="","", iferror(ID_TO_WELL(settings_SampleStoragePlateSize,index(Assemblies_a_Part_7,xmatch($C17,Assemblies_a_ID)))))		false	=if($A17="","", iferror(ID_TO_WELL(settings_SampleStoragePlateSize,index(Assemblies_a_Part_8,xmatch($C17,Assemblies_a_ID)))))		false			false		=BN17	false		=BP17	false		false
						false		false	=iferror(if($A18="","", iferror(ID_TO_WELL(settings_SampleStoragePlateSize,index(Assemblies_a_Part_1,xmatch($C18,Assemblies_a_ID))))), "")		false	=iferror(if($A18="","", iferror(ID_TO_WELL(settings_SampleStoragePlateSize,index(Assemblies_a_Part_2,xmatch($C18,Assemblies_a_ID))))), "")		false	=iferror(if($A18="","", iferror(ID_TO_WELL(settings_SampleStoragePlateSize,index(Assemblies_a_Part_3,xmatch($C18,Assemblies_a_ID))))), "")		false	=iferror(if($A18="","", iferror(ID_TO_WELL(settings_SampleStoragePlateSize,index(Assemblies_a_Part_4,xmatch($C18,Assemblies_a_ID))))), "")		false	=if($A18="","", iferror(ID_TO_WELL(settings_SampleStoragePlateSize,index(Assemblies_a_Part_5,xmatch($C18,Assemblies_a_ID)))))		false	=if($A18="","", iferror(ID_TO_WELL(settings_SampleStoragePlateSize,index(Assemblies_a_Part_6,xmatch($C18,Assemblies_a_ID)))))		false	=if($A18="","", iferror(ID_TO_WELL(settings_SampleStoragePlateSize,index(Assemblies_a_Part_7,xmatch($C18,Assemblies_a_ID)))))		false	=if($A18="","", iferror(ID_TO_WELL(settings_SampleStoragePlateSize,index(Assemblies_a_Part_8,xmatch($C18,Assemblies_a_ID)))))		false			false		=BN18	false		=BP18	false		false
						false		false	=iferror(if($A19="","", iferror(ID_TO_WELL(settings_SampleStoragePlateSize,index(Assemblies_a_Part_1,xmatch($C19,Assemblies_a_ID))))), "")		false	=iferror(if($A19="","", iferror(ID_TO_WELL(settings_SampleStoragePlateSize,index(Assemblies_a_Part_2,xmatch($C19,Assemblies_a_ID))))), "")		false	=iferror(if($A19="","", iferror(ID_TO_WELL(settings_SampleStoragePlateSize,index(Assemblies_a_Part_3,xmatch($C19,Assemblies_a_ID))))), "")		false	=iferror(if($A19="","", iferror(ID_TO_WELL(settings_SampleStoragePlateSize,index(Assemblies_a_Part_4,xmatch($C19,Assemblies_a_ID))))), "")		false	=if($A19="","", iferror(ID_TO_WELL(settings_SampleStoragePlateSize,index(Assemblies_a_Part_5,xmatch($C19,Assemblies_a_ID)))))		false	=if($A19="","", iferror(ID_TO_WELL(settings_SampleStoragePlateSize,index(Assemblies_a_Part_6,xmatch($C19,Assemblies_a_ID)))))		false	=if($A19="","", iferror(ID_TO_WELL(settings_SampleStoragePlateSize,index(Assemblies_a_Part_7,xmatch($C19,Assemblies_a_ID)))))		false	=if($A19="","", iferror(ID_TO_WELL(settings_SampleStoragePlateSize,index(Assemblies_a_Part_8,xmatch($C19,Assemblies_a_ID)))))		false			false		=BN19	false		=BP19	false		false
						false		false	=iferror(if($A20="","", iferror(ID_TO_WELL(settings_SampleStoragePlateSize,index(Assemblies_a_Part_1,xmatch($C20,Assemblies_a_ID))))), "")		false	=iferror(if($A20="","", iferror(ID_TO_WELL(settings_SampleStoragePlateSize,index(Assemblies_a_Part_2,xmatch($C20,Assemblies_a_ID))))), "")		false	=iferror(if($A20="","", iferror(ID_TO_WELL(settings_SampleStoragePlateSize,index(Assemblies_a_Part_3,xmatch($C20,Assemblies_a_ID))))), "")		false	=iferror(if($A20="","", iferror(ID_TO_WELL(settings_SampleStoragePlateSize,index(Assemblies_a_Part_4,xmatch($C20,Assemblies_a_ID))))), "")		false	=if($A20="","", iferror(ID_TO_WELL(settings_SampleStoragePlateSize,index(Assemblies_a_Part_5,xmatch($C20,Assemblies_a_ID)))))		false	=if($A20="","", iferror(ID_TO_WELL(settings_SampleStoragePlateSize,index(Assemblies_a_Part_6,xmatch($C20,Assemblies_a_ID)))))		false	=if($A20="","", iferror(ID_TO_WELL(settings_SampleStoragePlateSize,index(Assemblies_a_Part_7,xmatch($C20,Assemblies_a_ID)))))		false	=if($A20="","", iferror(ID_TO_WELL(settings_SampleStoragePlateSize,index(Assemblies_a_Part_8,xmatch($C20,Assemblies_a_ID)))))		false			false		=BN20	false		=BP20	false		false
						false		false	=iferror(if($A21="","", iferror(ID_TO_WELL(settings_SampleStoragePlateSize,index(Assemblies_a_Part_1,xmatch($C21,Assemblies_a_ID))))), "")		false	=iferror(if($A21="","", iferror(ID_TO_WELL(settings_SampleStoragePlateSize,index(Assemblies_a_Part_2,xmatch($C21,Assemblies_a_ID))))), "")		false	=iferror(if($A21="","", iferror(ID_TO_WELL(settings_SampleStoragePlateSize,index(Assemblies_a_Part_3,xmatch($C21,Assemblies_a_ID))))), "")		false	=iferror(if($A21="","", iferror(ID_TO_WELL(settings_SampleStoragePlateSize,index(Assemblies_a_Part_4,xmatch($C21,Assemblies_a_ID))))), "")		false	=if($A21="","", iferror(ID_TO_WELL(settings_SampleStoragePlateSize,index(Assemblies_a_Part_5,xmatch($C21,Assemblies_a_ID)))))		false	=if($A21="","", iferror(ID_TO_WELL(settings_SampleStoragePlateSize,index(Assemblies_a_Part_6,xmatch($C21,Assemblies_a_ID)))))		false	=if($A21="","", iferror(ID_TO_WELL(settings_SampleStoragePlateSize,index(Assemblies_a_Part_7,xmatch($C21,Assemblies_a_ID)))))		false	=if($A21="","", iferror(ID_TO_WELL(settings_SampleStoragePlateSize,index(Assemblies_a_Part_8,xmatch($C21,Assemblies_a_ID)))))		false			false		=BN21	false		=BP21	false		false
						false		false	=iferror(if($A22="","", iferror(ID_TO_WELL(settings_SampleStoragePlateSize,index(Assemblies_a_Part_1,xmatch($C22,Assemblies_a_ID))))), "")		false	=iferror(if($A22="","", iferror(ID_TO_WELL(settings_SampleStoragePlateSize,index(Assemblies_a_Part_2,xmatch($C22,Assemblies_a_ID))))), "")		false	=iferror(if($A22="","", iferror(ID_TO_WELL(settings_SampleStoragePlateSize,index(Assemblies_a_Part_3,xmatch($C22,Assemblies_a_ID))))), "")		false	=iferror(if($A22="","", iferror(ID_TO_WELL(settings_SampleStoragePlateSize,index(Assemblies_a_Part_4,xmatch($C22,Assemblies_a_ID))))), "")		false	=if($A22="","", iferror(ID_TO_WELL(settings_SampleStoragePlateSize,index(Assemblies_a_Part_5,xmatch($C22,Assemblies_a_ID)))))		false	=if($A22="","", iferror(ID_TO_WELL(settings_SampleStoragePlateSize,index(Assemblies_a_Part_6,xmatch($C22,Assemblies_a_ID)))))		false	=if($A22="","", iferror(ID_TO_WELL(settings_SampleStoragePlateSize,index(Assemblies_a_Part_7,xmatch($C22,Assemblies_a_ID)))))		false	=if($A22="","", iferror(ID_TO_WELL(settings_SampleStoragePlateSize,index(Assemblies_a_Part_8,xmatch($C22,Assemblies_a_ID)))))		false			false		=BN22	false		=BP22	false		false
						false		false	=iferror(if($A23="","", iferror(ID_TO_WELL(settings_SampleStoragePlateSize,index(Assemblies_a_Part_1,xmatch($C23,Assemblies_a_ID))))), "")		false	=iferror(if($A23="","", iferror(ID_TO_WELL(settings_SampleStoragePlateSize,index(Assemblies_a_Part_2,xmatch($C23,Assemblies_a_ID))))), "")		false	=iferror(if($A23="","", iferror(ID_TO_WELL(settings_SampleStoragePlateSize,index(Assemblies_a_Part_3,xmatch($C23,Assemblies_a_ID))))), "")		false	=iferror(if($A23="","", iferror(ID_TO_WELL(settings_SampleStoragePlateSize,index(Assemblies_a_Part_4,xmatch($C23,Assemblies_a_ID))))), "")		false	=if($A23="","", iferror(ID_TO_WELL(settings_SampleStoragePlateSize,index(Assemblies_a_Part_5,xmatch($C23,Assemblies_a_ID)))))		false	=if($A23="","", iferror(ID_TO_WELL(settings_SampleStoragePlateSize,index(Assemblies_a_Part_6,xmatch($C23,Assemblies_a_ID)))))		false	=if($A23="","", iferror(ID_TO_WELL(settings_SampleStoragePlateSize,index(Assemblies_a_Part_7,xmatch($C23,Assemblies_a_ID)))))		false	=if($A23="","", iferror(ID_TO_WELL(settings_SampleStoragePlateSize,index(Assemblies_a_Part_8,xmatch($C23,Assemblies_a_ID)))))		false			false		=BN23	false		=BP23	false		false
						false		false	=iferror(if($A24="","", iferror(ID_TO_WELL(settings_SampleStoragePlateSize,index(Assemblies_a_Part_1,xmatch($C24,Assemblies_a_ID))))), "")		false	=iferror(if($A24="","", iferror(ID_TO_WELL(settings_SampleStoragePlateSize,index(Assemblies_a_Part_2,xmatch($C24,Assemblies_a_ID))))), "")		false	=iferror(if($A24="","", iferror(ID_TO_WELL(settings_SampleStoragePlateSize,index(Assemblies_a_Part_3,xmatch($C24,Assemblies_a_ID))))), "")		false	=iferror(if($A24="","", iferror(ID_TO_WELL(settings_SampleStoragePlateSize,index(Assemblies_a_Part_4,xmatch($C24,Assemblies_a_ID))))), "")		false	=if($A24="","", iferror(ID_TO_WELL(settings_SampleStoragePlateSize,index(Assemblies_a_Part_5,xmatch($C24,Assemblies_a_ID)))))		false	=if($A24="","", iferror(ID_TO_WELL(settings_SampleStoragePlateSize,index(Assemblies_a_Part_6,xmatch($C24,Assemblies_a_ID)))))		false	=if($A24="","", iferror(ID_TO_WELL(settings_SampleStoragePlateSize,index(Assemblies_a_Part_7,xmatch($C24,Assemblies_a_ID)))))		false	=if($A24="","", iferror(ID_TO_WELL(settings_SampleStoragePlateSize,index(Assemblies_a_Part_8,xmatch($C24,Assemblies_a_ID)))))		false			false		=BN24	false		=BP24	false		false
						false		false	=iferror(if($A25="","", iferror(ID_TO_WELL(settings_SampleStoragePlateSize,index(Assemblies_a_Part_1,xmatch($C25,Assemblies_a_ID))))), "")		false	=iferror(if($A25="","", iferror(ID_TO_WELL(settings_SampleStoragePlateSize,index(Assemblies_a_Part_2,xmatch($C25,Assemblies_a_ID))))), "")		false	=iferror(if($A25="","", iferror(ID_TO_WELL(settings_SampleStoragePlateSize,index(Assemblies_a_Part_3,xmatch($C25,Assemblies_a_ID))))), "")		false	=iferror(if($A25="","", iferror(ID_TO_WELL(settings_SampleStoragePlateSize,index(Assemblies_a_Part_4,xmatch($C25,Assemblies_a_ID))))), "")		false	=if($A25="","", iferror(ID_TO_WELL(settings_SampleStoragePlateSize,index(Assemblies_a_Part_5,xmatch($C25,Assemblies_a_ID)))))		false	=if($A25="","", iferror(ID_TO_WELL(settings_SampleStoragePlateSize,index(Assemblies_a_Part_6,xmatch($C25,Assemblies_a_ID)))))		false	=if($A25="","", iferror(ID_TO_WELL(settings_SampleStoragePlateSize,index(Assemblies_a_Part_7,xmatch($C25,Assemblies_a_ID)))))		false	=if($A25="","", iferror(ID_TO_WELL(settings_SampleStoragePlateSize,index(Assemblies_a_Part_8,xmatch($C25,Assemblies_a_ID)))))		false			false		=BN25	false		=BP25	false		false
						false		false	=iferror(if($A26="","", iferror(ID_TO_WELL(settings_SampleStoragePlateSize,index(Assemblies_a_Part_1,xmatch($C26,Assemblies_a_ID))))), "")		false	=iferror(if($A26="","", iferror(ID_TO_WELL(settings_SampleStoragePlateSize,index(Assemblies_a_Part_2,xmatch($C26,Assemblies_a_ID))))), "")		false	=iferror(if($A26="","", iferror(ID_TO_WELL(settings_SampleStoragePlateSize,index(Assemblies_a_Part_3,xmatch($C26,Assemblies_a_ID))))), "")		false	=iferror(if($A26="","", iferror(ID_TO_WELL(settings_SampleStoragePlateSize,index(Assemblies_a_Part_4,xmatch($C26,Assemblies_a_ID))))), "")		false	=if($A26="","", iferror(ID_TO_WELL(settings_SampleStoragePlateSize,index(Assemblies_a_Part_5,xmatch($C26,Assemblies_a_ID)))))		false	=if($A26="","", iferror(ID_TO_WELL(settings_SampleStoragePlateSize,index(Assemblies_a_Part_6,xmatch($C26,Assemblies_a_ID)))))		false	=if($A26="","", iferror(ID_TO_WELL(settings_SampleStoragePlateSize,index(Assemblies_a_Part_7,xmatch($C26,Assemblies_a_ID)))))		false	=if($A26="","", iferror(ID_TO_WELL(settings_SampleStoragePlateSize,index(Assemblies_a_Part_8,xmatch($C26,Assemblies_a_ID)))))		false			false		=BN26	false		=BP26	false		false
						false		false	=iferror(if($A27="","", iferror(ID_TO_WELL(settings_SampleStoragePlateSize,index(Assemblies_a_Part_1,xmatch($C27,Assemblies_a_ID))))), "")		false	=iferror(if($A27="","", iferror(ID_TO_WELL(settings_SampleStoragePlateSize,index(Assemblies_a_Part_2,xmatch($C27,Assemblies_a_ID))))), "")		false	=iferror(if($A27="","", iferror(ID_TO_WELL(settings_SampleStoragePlateSize,index(Assemblies_a_Part_3,xmatch($C27,Assemblies_a_ID))))), "")		false	=iferror(if($A27="","", iferror(ID_TO_WELL(settings_SampleStoragePlateSize,index(Assemblies_a_Part_4,xmatch($C27,Assemblies_a_ID))))), "")		false	=if($A27="","", iferror(ID_TO_WELL(settings_SampleStoragePlateSize,index(Assemblies_a_Part_5,xmatch($C27,Assemblies_a_ID)))))		false	=if($A27="","", iferror(ID_TO_WELL(settings_SampleStoragePlateSize,index(Assemblies_a_Part_6,xmatch($C27,Assemblies_a_ID)))))		false	=if($A27="","", iferror(ID_TO_WELL(settings_SampleStoragePlateSize,index(Assemblies_a_Part_7,xmatch($C27,Assemblies_a_ID)))))		false	=if($A27="","", iferror(ID_TO_WELL(settings_SampleStoragePlateSize,index(Assemblies_a_Part_8,xmatch($C27,Assemblies_a_ID)))))		false			false		=BN27	false		=BP27	false		false
						false		false	=iferror(if($A28="","", iferror(ID_TO_WELL(settings_SampleStoragePlateSize,index(Assemblies_a_Part_1,xmatch($C28,Assemblies_a_ID))))), "")		false	=iferror(if($A28="","", iferror(ID_TO_WELL(settings_SampleStoragePlateSize,index(Assemblies_a_Part_2,xmatch($C28,Assemblies_a_ID))))), "")		false	=iferror(if($A28="","", iferror(ID_TO_WELL(settings_SampleStoragePlateSize,index(Assemblies_a_Part_3,xmatch($C28,Assemblies_a_ID))))), "")		false	=iferror(if($A28="","", iferror(ID_TO_WELL(settings_SampleStoragePlateSize,index(Assemblies_a_Part_4,xmatch($C28,Assemblies_a_ID))))), "")		false	=if($A28="","", iferror(ID_TO_WELL(settings_SampleStoragePlateSize,index(Assemblies_a_Part_5,xmatch($C28,Assemblies_a_ID)))))		false	=if($A28="","", iferror(ID_TO_WELL(settings_SampleStoragePlateSize,index(Assemblies_a_Part_6,xmatch($C28,Assemblies_a_ID)))))		false	=if($A28="","", iferror(ID_TO_WELL(settings_SampleStoragePlateSize,index(Assemblies_a_Part_7,xmatch($C28,Assemblies_a_ID)))))		false	=if($A28="","", iferror(ID_TO_WELL(settings_SampleStoragePlateSize,index(Assemblies_a_Part_8,xmatch($C28,Assemblies_a_ID)))))		false			false		=BN28	false		=BP28	false		false
						false		false	=iferror(if($A29="","", iferror(ID_TO_WELL(settings_SampleStoragePlateSize,index(Assemblies_a_Part_1,xmatch($C29,Assemblies_a_ID))))), "")		false	=iferror(if($A29="","", iferror(ID_TO_WELL(settings_SampleStoragePlateSize,index(Assemblies_a_Part_2,xmatch($C29,Assemblies_a_ID))))), "")		false	=iferror(if($A29="","", iferror(ID_TO_WELL(settings_SampleStoragePlateSize,index(Assemblies_a_Part_3,xmatch($C29,Assemblies_a_ID))))), "")		false	=iferror(if($A29="","", iferror(ID_TO_WELL(settings_SampleStoragePlateSize,index(Assemblies_a_Part_4,xmatch($C29,Assemblies_a_ID))))), "")		false	=if($A29="","", iferror(ID_TO_WELL(settings_SampleStoragePlateSize,index(Assemblies_a_Part_5,xmatch($C29,Assemblies_a_ID)))))		false	=if($A29="","", iferror(ID_TO_WELL(settings_SampleStoragePlateSize,index(Assemblies_a_Part_6,xmatch($C29,Assemblies_a_ID)))))		false	=if($A29="","", iferror(ID_TO_WELL(settings_SampleStoragePlateSize,index(Assemblies_a_Part_7,xmatch($C29,Assemblies_a_ID)))))		false	=if($A29="","", iferror(ID_TO_WELL(settings_SampleStoragePlateSize,index(Assemblies_a_Part_8,xmatch($C29,Assemblies_a_ID)))))		false			false		=BN29	false		=BP29	false		false
						false		false	=iferror(if($A30="","", iferror(ID_TO_WELL(settings_SampleStoragePlateSize,index(Assemblies_a_Part_1,xmatch($C30,Assemblies_a_ID))))), "")		false	=iferror(if($A30="","", iferror(ID_TO_WELL(settings_SampleStoragePlateSize,index(Assemblies_a_Part_2,xmatch($C30,Assemblies_a_ID))))), "")		false	=iferror(if($A30="","", iferror(ID_TO_WELL(settings_SampleStoragePlateSize,index(Assemblies_a_Part_3,xmatch($C30,Assemblies_a_ID))))), "")		false	=iferror(if($A30="","", iferror(ID_TO_WELL(settings_SampleStoragePlateSize,index(Assemblies_a_Part_4,xmatch($C30,Assemblies_a_ID))))), "")		false	=if($A30="","", iferror(ID_TO_WELL(settings_SampleStoragePlateSize,index(Assemblies_a_Part_5,xmatch($C30,Assemblies_a_ID)))))		false	=if($A30="","", iferror(ID_TO_WELL(settings_SampleStoragePlateSize,index(Assemblies_a_Part_6,xmatch($C30,Assemblies_a_ID)))))		false	=if($A30="","", iferror(ID_TO_WELL(settings_SampleStoragePlateSize,index(Assemblies_a_Part_7,xmatch($C30,Assemblies_a_ID)))))		false	=if($A30="","", iferror(ID_TO_WELL(settings_SampleStoragePlateSize,index(Assemblies_a_Part_8,xmatch($C30,Assemblies_a_ID)))))		false			false		=BN30	false		=BP30	false		false
						false		false	=iferror(if($A31="","", iferror(ID_TO_WELL(settings_SampleStoragePlateSize,index(Assemblies_a_Part_1,xmatch($C31,Assemblies_a_ID))))), "")		false	=iferror(if($A31="","", iferror(ID_TO_WELL(settings_SampleStoragePlateSize,index(Assemblies_a_Part_2,xmatch($C31,Assemblies_a_ID))))), "")		false	=iferror(if($A31="","", iferror(ID_TO_WELL(settings_SampleStoragePlateSize,index(Assemblies_a_Part_3,xmatch($C31,Assemblies_a_ID))))), "")		false	=iferror(if($A31="","", iferror(ID_TO_WELL(settings_SampleStoragePlateSize,index(Assemblies_a_Part_4,xmatch($C31,Assemblies_a_ID))))), "")		false	=if($A31="","", iferror(ID_TO_WELL(settings_SampleStoragePlateSize,index(Assemblies_a_Part_5,xmatch($C31,Assemblies_a_ID)))))		false	=if($A31="","", iferror(ID_TO_WELL(settings_SampleStoragePlateSize,index(Assemblies_a_Part_6,xmatch($C31,Assemblies_a_ID)))))		false	=if($A31="","", iferror(ID_TO_WELL(settings_SampleStoragePlateSize,index(Assemblies_a_Part_7,xmatch($C31,Assemblies_a_ID)))))		false	=if($A31="","", iferror(ID_TO_WELL(settings_SampleStoragePlateSize,index(Assemblies_a_Part_8,xmatch($C31,Assemblies_a_ID)))))		false			false		=BN31	false		=BP31	false		false
						false		false	=iferror(if($A32="","", iferror(ID_TO_WELL(settings_SampleStoragePlateSize,index(Assemblies_a_Part_1,xmatch($C32,Assemblies_a_ID))))), "")		false	=iferror(if($A32="","", iferror(ID_TO_WELL(settings_SampleStoragePlateSize,index(Assemblies_a_Part_2,xmatch($C32,Assemblies_a_ID))))), "")		false	=iferror(if($A32="","", iferror(ID_TO_WELL(settings_SampleStoragePlateSize,index(Assemblies_a_Part_3,xmatch($C32,Assemblies_a_ID))))), "")		false	=iferror(if($A32="","", iferror(ID_TO_WELL(settings_SampleStoragePlateSize,index(Assemblies_a_Part_4,xmatch($C32,Assemblies_a_ID))))), "")		false	=if($A32="","", iferror(ID_TO_WELL(settings_SampleStoragePlateSize,index(Assemblies_a_Part_5,xmatch($C32,Assemblies_a_ID)))))		false	=if($A32="","", iferror(ID_TO_WELL(settings_SampleStoragePlateSize,index(Assemblies_a_Part_6,xmatch($C32,Assemblies_a_ID)))))		false	=if($A32="","", iferror(ID_TO_WELL(settings_SampleStoragePlateSize,index(Assemblies_a_Part_7,xmatch($C32,Assemblies_a_ID)))))		false	=if($A32="","", iferror(ID_TO_WELL(settings_SampleStoragePlateSize,index(Assemblies_a_Part_8,xmatch($C32,Assemblies_a_ID)))))		false			false		=BN32	false		=BP32	false		false
						false		false	=iferror(if($A33="","", iferror(ID_TO_WELL(settings_SampleStoragePlateSize,index(Assemblies_a_Part_1,xmatch($C33,Assemblies_a_ID))))), "")		false	=iferror(if($A33="","", iferror(ID_TO_WELL(settings_SampleStoragePlateSize,index(Assemblies_a_Part_2,xmatch($C33,Assemblies_a_ID))))), "")		false	=iferror(if($A33="","", iferror(ID_TO_WELL(settings_SampleStoragePlateSize,index(Assemblies_a_Part_3,xmatch($C33,Assemblies_a_ID))))), "")		false	=iferror(if($A33="","", iferror(ID_TO_WELL(settings_SampleStoragePlateSize,index(Assemblies_a_Part_4,xmatch($C33,Assemblies_a_ID))))), "")		false	=if($A33="","", iferror(ID_TO_WELL(settings_SampleStoragePlateSize,index(Assemblies_a_Part_5,xmatch($C33,Assemblies_a_ID)))))		false	=if($A33="","", iferror(ID_TO_WELL(settings_SampleStoragePlateSize,index(Assemblies_a_Part_6,xmatch($C33,Assemblies_a_ID)))))		false	=if($A33="","", iferror(ID_TO_WELL(settings_SampleStoragePlateSize,index(Assemblies_a_Part_7,xmatch($C33,Assemblies_a_ID)))))		false	=if($A33="","", iferror(ID_TO_WELL(settings_SampleStoragePlateSize,index(Assemblies_a_Part_8,xmatch($C33,Assemblies_a_ID)))))		false			false		=BN33	false		=BP33	false		false
						false		false	=iferror(if($A34="","", iferror(ID_TO_WELL(settings_SampleStoragePlateSize,index(Assemblies_a_Part_1,xmatch($C34,Assemblies_a_ID))))), "")		false	=iferror(if($A34="","", iferror(ID_TO_WELL(settings_SampleStoragePlateSize,index(Assemblies_a_Part_2,xmatch($C34,Assemblies_a_ID))))), "")		false	=iferror(if($A34="","", iferror(ID_TO_WELL(settings_SampleStoragePlateSize,index(Assemblies_a_Part_3,xmatch($C34,Assemblies_a_ID))))), "")		false	=iferror(if($A34="","", iferror(ID_TO_WELL(settings_SampleStoragePlateSize,index(Assemblies_a_Part_4,xmatch($C34,Assemblies_a_ID))))), "")		false	=if($A34="","", iferror(ID_TO_WELL(settings_SampleStoragePlateSize,index(Assemblies_a_Part_5,xmatch($C34,Assemblies_a_ID)))))		false	=if($A34="","", iferror(ID_TO_WELL(settings_SampleStoragePlateSize,index(Assemblies_a_Part_6,xmatch($C34,Assemblies_a_ID)))))		false	=if($A34="","", iferror(ID_TO_WELL(settings_SampleStoragePlateSize,index(Assemblies_a_Part_7,xmatch($C34,Assemblies_a_ID)))))		false	=if($A34="","", iferror(ID_TO_WELL(settings_SampleStoragePlateSize,index(Assemblies_a_Part_8,xmatch($C34,Assemblies_a_ID)))))		false			false		=BN34	false		=BP34	false		false
						false		false	=iferror(if($A35="","", iferror(ID_TO_WELL(settings_SampleStoragePlateSize,index(Assemblies_a_Part_1,xmatch($C35,Assemblies_a_ID))))), "")		false	=iferror(if($A35="","", iferror(ID_TO_WELL(settings_SampleStoragePlateSize,index(Assemblies_a_Part_2,xmatch($C35,Assemblies_a_ID))))), "")		false	=iferror(if($A35="","", iferror(ID_TO_WELL(settings_SampleStoragePlateSize,index(Assemblies_a_Part_3,xmatch($C35,Assemblies_a_ID))))), "")		false	=iferror(if($A35="","", iferror(ID_TO_WELL(settings_SampleStoragePlateSize,index(Assemblies_a_Part_4,xmatch($C35,Assemblies_a_ID))))), "")		false	=if($A35="","", iferror(ID_TO_WELL(settings_SampleStoragePlateSize,index(Assemblies_a_Part_5,xmatch($C35,Assemblies_a_ID)))))		false	=if($A35="","", iferror(ID_TO_WELL(settings_SampleStoragePlateSize,index(Assemblies_a_Part_6,xmatch($C35,Assemblies_a_ID)))))		false	=if($A35="","", iferror(ID_TO_WELL(settings_SampleStoragePlateSize,index(Assemblies_a_Part_7,xmatch($C35,Assemblies_a_ID)))))		false	=if($A35="","", iferror(ID_TO_WELL(settings_SampleStoragePlateSize,index(Assemblies_a_Part_8,xmatch($C35,Assemblies_a_ID)))))		false			false		=BN35	false		=BP35	false		false
						false		false	=iferror(if($A36="","", iferror(ID_TO_WELL(settings_SampleStoragePlateSize,index(Assemblies_a_Part_1,xmatch($C36,Assemblies_a_ID))))), "")		false	=iferror(if($A36="","", iferror(ID_TO_WELL(settings_SampleStoragePlateSize,index(Assemblies_a_Part_2,xmatch($C36,Assemblies_a_ID))))), "")		false	=iferror(if($A36="","", iferror(ID_TO_WELL(settings_SampleStoragePlateSize,index(Assemblies_a_Part_3,xmatch($C36,Assemblies_a_ID))))), "")		false	=iferror(if($A36="","", iferror(ID_TO_WELL(settings_SampleStoragePlateSize,index(Assemblies_a_Part_4,xmatch($C36,Assemblies_a_ID))))), "")		false	=if($A36="","", iferror(ID_TO_WELL(settings_SampleStoragePlateSize,index(Assemblies_a_Part_5,xmatch($C36,Assemblies_a_ID)))))		false	=if($A36="","", iferror(ID_TO_WELL(settings_SampleStoragePlateSize,index(Assemblies_a_Part_6,xmatch($C36,Assemblies_a_ID)))))		false	=if($A36="","", iferror(ID_TO_WELL(settings_SampleStoragePlateSize,index(Assemblies_a_Part_7,xmatch($C36,Assemblies_a_ID)))))		false	=if($A36="","", iferror(ID_TO_WELL(settings_SampleStoragePlateSize,index(Assemblies_a_Part_8,xmatch($C36,Assemblies_a_ID)))))		false			false		=BN36	false		=BP36	false		false
						false		false	=iferror(if($A37="","", iferror(ID_TO_WELL(settings_SampleStoragePlateSize,index(Assemblies_a_Part_1,xmatch($C37,Assemblies_a_ID))))), "")		false	=iferror(if($A37="","", iferror(ID_TO_WELL(settings_SampleStoragePlateSize,index(Assemblies_a_Part_2,xmatch($C37,Assemblies_a_ID))))), "")		false	=iferror(if($A37="","", iferror(ID_TO_WELL(settings_SampleStoragePlateSize,index(Assemblies_a_Part_3,xmatch($C37,Assemblies_a_ID))))), "")		false	=iferror(if($A37="","", iferror(ID_TO_WELL(settings_SampleStoragePlateSize,index(Assemblies_a_Part_4,xmatch($C37,Assemblies_a_ID))))), "")		false	=if($A37="","", iferror(ID_TO_WELL(settings_SampleStoragePlateSize,index(Assemblies_a_Part_5,xmatch($C37,Assemblies_a_ID)))))		false	=if($A37="","", iferror(ID_TO_WELL(settings_SampleStoragePlateSize,index(Assemblies_a_Part_6,xmatch($C37,Assemblies_a_ID)))))		false	=if($A37="","", iferror(ID_TO_WELL(settings_SampleStoragePlateSize,index(Assemblies_a_Part_7,xmatch($C37,Assemblies_a_ID)))))		false	=if($A37="","", iferror(ID_TO_WELL(settings_SampleStoragePlateSize,index(Assemblies_a_Part_8,xmatch($C37,Assemblies_a_ID)))))		false			false		=BN37	false		=BP37	false		false
						false		false	=iferror(if($A38="","", iferror(ID_TO_WELL(settings_SampleStoragePlateSize,index(Assemblies_a_Part_1,xmatch($C38,Assemblies_a_ID))))), "")		false	=iferror(if($A38="","", iferror(ID_TO_WELL(settings_SampleStoragePlateSize,index(Assemblies_a_Part_2,xmatch($C38,Assemblies_a_ID))))), "")		false	=iferror(if($A38="","", iferror(ID_TO_WELL(settings_SampleStoragePlateSize,index(Assemblies_a_Part_3,xmatch($C38,Assemblies_a_ID))))), "")		false	=iferror(if($A38="","", iferror(ID_TO_WELL(settings_SampleStoragePlateSize,index(Assemblies_a_Part_4,xmatch($C38,Assemblies_a_ID))))), "")		false	=if($A38="","", iferror(ID_TO_WELL(settings_SampleStoragePlateSize,index(Assemblies_a_Part_5,xmatch($C38,Assemblies_a_ID)))))		false	=if($A38="","", iferror(ID_TO_WELL(settings_SampleStoragePlateSize,index(Assemblies_a_Part_6,xmatch($C38,Assemblies_a_ID)))))		false	=if($A38="","", iferror(ID_TO_WELL(settings_SampleStoragePlateSize,index(Assemblies_a_Part_7,xmatch($C38,Assemblies_a_ID)))))		false	=if($A38="","", iferror(ID_TO_WELL(settings_SampleStoragePlateSize,index(Assemblies_a_Part_8,xmatch($C38,Assemblies_a_ID)))))		false			false		=BN38	false		=BP38	false		false
						false		false	=iferror(if($A39="","", iferror(ID_TO_WELL(settings_SampleStoragePlateSize,index(Assemblies_a_Part_1,xmatch($C39,Assemblies_a_ID))))), "")		false	=iferror(if($A39="","", iferror(ID_TO_WELL(settings_SampleStoragePlateSize,index(Assemblies_a_Part_2,xmatch($C39,Assemblies_a_ID))))), "")		false	=iferror(if($A39="","", iferror(ID_TO_WELL(settings_SampleStoragePlateSize,index(Assemblies_a_Part_3,xmatch($C39,Assemblies_a_ID))))), "")		false	=iferror(if($A39="","", iferror(ID_TO_WELL(settings_SampleStoragePlateSize,index(Assemblies_a_Part_4,xmatch($C39,Assemblies_a_ID))))), "")		false	=if($A39="","", iferror(ID_TO_WELL(settings_SampleStoragePlateSize,index(Assemblies_a_Part_5,xmatch($C39,Assemblies_a_ID)))))		false	=if($A39="","", iferror(ID_TO_WELL(settings_SampleStoragePlateSize,index(Assemblies_a_Part_6,xmatch($C39,Assemblies_a_ID)))))		false	=if($A39="","", iferror(ID_TO_WELL(settings_SampleStoragePlateSize,index(Assemblies_a_Part_7,xmatch($C39,Assemblies_a_ID)))))		false	=if($A39="","", iferror(ID_TO_WELL(settings_SampleStoragePlateSize,index(Assemblies_a_Part_8,xmatch($C39,Assemblies_a_ID)))))		false			false		=BN39	false		=BP39	false		false
						false		false	=iferror(if($A40="","", iferror(ID_TO_WELL(settings_SampleStoragePlateSize,index(Assemblies_a_Part_1,xmatch($C40,Assemblies_a_ID))))), "")		false	=iferror(if($A40="","", iferror(ID_TO_WELL(settings_SampleStoragePlateSize,index(Assemblies_a_Part_2,xmatch($C40,Assemblies_a_ID))))), "")		false	=iferror(if($A40="","", iferror(ID_TO_WELL(settings_SampleStoragePlateSize,index(Assemblies_a_Part_3,xmatch($C40,Assemblies_a_ID))))), "")		false	=iferror(if($A40="","", iferror(ID_TO_WELL(settings_SampleStoragePlateSize,index(Assemblies_a_Part_4,xmatch($C40,Assemblies_a_ID))))), "")		false	=if($A40="","", iferror(ID_TO_WELL(settings_SampleStoragePlateSize,index(Assemblies_a_Part_5,xmatch($C40,Assemblies_a_ID)))))		false	=if($A40="","", iferror(ID_TO_WELL(settings_SampleStoragePlateSize,index(Assemblies_a_Part_6,xmatch($C40,Assemblies_a_ID)))))		false	=if($A40="","", iferror(ID_TO_WELL(settings_SampleStoragePlateSize,index(Assemblies_a_Part_7,xmatch($C40,Assemblies_a_ID)))))		false	=if($A40="","", iferror(ID_TO_WELL(settings_SampleStoragePlateSize,index(Assemblies_a_Part_8,xmatch($C40,Assemblies_a_ID)))))		false			false		=BN40	false		=BP40	false		false
						false		false	=iferror(if($A41="","", iferror(ID_TO_WELL(settings_SampleStoragePlateSize,index(Assemblies_a_Part_1,xmatch($C41,Assemblies_a_ID))))), "")		false	=iferror(if($A41="","", iferror(ID_TO_WELL(settings_SampleStoragePlateSize,index(Assemblies_a_Part_2,xmatch($C41,Assemblies_a_ID))))), "")		false	=iferror(if($A41="","", iferror(ID_TO_WELL(settings_SampleStoragePlateSize,index(Assemblies_a_Part_3,xmatch($C41,Assemblies_a_ID))))), "")		false	=iferror(if($A41="","", iferror(ID_TO_WELL(settings_SampleStoragePlateSize,index(Assemblies_a_Part_4,xmatch($C41,Assemblies_a_ID))))), "")		false	=if($A41="","", iferror(ID_TO_WELL(settings_SampleStoragePlateSize,index(Assemblies_a_Part_5,xmatch($C41,Assemblies_a_ID)))))		false	=if($A41="","", iferror(ID_TO_WELL(settings_SampleStoragePlateSize,index(Assemblies_a_Part_6,xmatch($C41,Assemblies_a_ID)))))		false	=if($A41="","", iferror(ID_TO_WELL(settings_SampleStoragePlateSize,index(Assemblies_a_Part_7,xmatch($C41,Assemblies_a_ID)))))		false	=if($A41="","", iferror(ID_TO_WELL(settings_SampleStoragePlateSize,index(Assemblies_a_Part_8,xmatch($C41,Assemblies_a_ID)))))		false			false		=BN41	false		=BP41	false		false
						false		false	=iferror(if($A42="","", iferror(ID_TO_WELL(settings_SampleStoragePlateSize,index(Assemblies_a_Part_1,xmatch($C42,Assemblies_a_ID))))), "")		false	=iferror(if($A42="","", iferror(ID_TO_WELL(settings_SampleStoragePlateSize,index(Assemblies_a_Part_2,xmatch($C42,Assemblies_a_ID))))), "")		false	=iferror(if($A42="","", iferror(ID_TO_WELL(settings_SampleStoragePlateSize,index(Assemblies_a_Part_3,xmatch($C42,Assemblies_a_ID))))), "")		false	=iferror(if($A42="","", iferror(ID_TO_WELL(settings_SampleStoragePlateSize,index(Assemblies_a_Part_4,xmatch($C42,Assemblies_a_ID))))), "")		false	=if($A42="","", iferror(ID_TO_WELL(settings_SampleStoragePlateSize,index(Assemblies_a_Part_5,xmatch($C42,Assemblies_a_ID)))))		false	=if($A42="","", iferror(ID_TO_WELL(settings_SampleStoragePlateSize,index(Assemblies_a_Part_6,xmatch($C42,Assemblies_a_ID)))))		false	=if($A42="","", iferror(ID_TO_WELL(settings_SampleStoragePlateSize,index(Assemblies_a_Part_7,xmatch($C42,Assemblies_a_ID)))))		false	=if($A42="","", iferror(ID_TO_WELL(settings_SampleStoragePlateSize,index(Assemblies_a_Part_8,xmatch($C42,Assemblies_a_ID)))))		false			false		=BN42	false		=BP42	false		false
						false		false	=iferror(if($A43="","", iferror(ID_TO_WELL(settings_SampleStoragePlateSize,index(Assemblies_a_Part_1,xmatch($C43,Assemblies_a_ID))))), "")		false	=iferror(if($A43="","", iferror(ID_TO_WELL(settings_SampleStoragePlateSize,index(Assemblies_a_Part_2,xmatch($C43,Assemblies_a_ID))))), "")		false	=iferror(if($A43="","", iferror(ID_TO_WELL(settings_SampleStoragePlateSize,index(Assemblies_a_Part_3,xmatch($C43,Assemblies_a_ID))))), "")		false	=iferror(if($A43="","", iferror(ID_TO_WELL(settings_SampleStoragePlateSize,index(Assemblies_a_Part_4,xmatch($C43,Assemblies_a_ID))))), "")		false	=if($A43="","", iferror(ID_TO_WELL(settings_SampleStoragePlateSize,index(Assemblies_a_Part_5,xmatch($C43,Assemblies_a_ID)))))		false	=if($A43="","", iferror(ID_TO_WELL(settings_SampleStoragePlateSize,index(Assemblies_a_Part_6,xmatch($C43,Assemblies_a_ID)))))		false	=if($A43="","", iferror(ID_TO_WELL(settings_SampleStoragePlateSize,index(Assemblies_a_Part_7,xmatch($C43,Assemblies_a_ID)))))		false	=if($A43="","", iferror(ID_TO_WELL(settings_SampleStoragePlateSize,index(Assemblies_a_Part_8,xmatch($C43,Assemblies_a_ID)))))		false			false		=BN43	false		=BP43	false		false
						false		false	=iferror(if($A44="","", iferror(ID_TO_WELL(settings_SampleStoragePlateSize,index(Assemblies_a_Part_1,xmatch($C44,Assemblies_a_ID))))), "")		false	=iferror(if($A44="","", iferror(ID_TO_WELL(settings_SampleStoragePlateSize,index(Assemblies_a_Part_2,xmatch($C44,Assemblies_a_ID))))), "")		false	=iferror(if($A44="","", iferror(ID_TO_WELL(settings_SampleStoragePlateSize,index(Assemblies_a_Part_3,xmatch($C44,Assemblies_a_ID))))), "")		false	=iferror(if($A44="","", iferror(ID_TO_WELL(settings_SampleStoragePlateSize,index(Assemblies_a_Part_4,xmatch($C44,Assemblies_a_ID))))), "")		false	=if($A44="","", iferror(ID_TO_WELL(settings_SampleStoragePlateSize,index(Assemblies_a_Part_5,xmatch($C44,Assemblies_a_ID)))))		false	=if($A44="","", iferror(ID_TO_WELL(settings_SampleStoragePlateSize,index(Assemblies_a_Part_6,xmatch($C44,Assemblies_a_ID)))))		false	=if($A44="","", iferror(ID_TO_WELL(settings_SampleStoragePlateSize,index(Assemblies_a_Part_7,xmatch($C44,Assemblies_a_ID)))))		false	=if($A44="","", iferror(ID_TO_WELL(settings_SampleStoragePlateSize,index(Assemblies_a_Part_8,xmatch($C44,Assemblies_a_ID)))))		false			false		=BN44	false		=BP44	false		false
						false		false	=iferror(if($A45="","", iferror(ID_TO_WELL(settings_SampleStoragePlateSize,index(Assemblies_a_Part_1,xmatch($C45,Assemblies_a_ID))))), "")		false	=iferror(if($A45="","", iferror(ID_TO_WELL(settings_SampleStoragePlateSize,index(Assemblies_a_Part_2,xmatch($C45,Assemblies_a_ID))))), "")		false	=iferror(if($A45="","", iferror(ID_TO_WELL(settings_SampleStoragePlateSize,index(Assemblies_a_Part_3,xmatch($C45,Assemblies_a_ID))))), "")		false	=iferror(if($A45="","", iferror(ID_TO_WELL(settings_SampleStoragePlateSize,index(Assemblies_a_Part_4,xmatch($C45,Assemblies_a_ID))))), "")		false	=if($A45="","", iferror(ID_TO_WELL(settings_SampleStoragePlateSize,index(Assemblies_a_Part_5,xmatch($C45,Assemblies_a_ID)))))		false	=if($A45="","", iferror(ID_TO_WELL(settings_SampleStoragePlateSize,index(Assemblies_a_Part_6,xmatch($C45,Assemblies_a_ID)))))		false	=if($A45="","", iferror(ID_TO_WELL(settings_SampleStoragePlateSize,index(Assemblies_a_Part_7,xmatch($C45,Assemblies_a_ID)))))		false	=if($A45="","", iferror(ID_TO_WELL(settings_SampleStoragePlateSize,index(Assemblies_a_Part_8,xmatch($C45,Assemblies_a_ID)))))		false			false		=BN45	false		=BP45	false		false
						false		false	=iferror(if($A46="","", iferror(ID_TO_WELL(settings_SampleStoragePlateSize,index(Assemblies_a_Part_1,xmatch($C46,Assemblies_a_ID))))), "")		false	=iferror(if($A46="","", iferror(ID_TO_WELL(settings_SampleStoragePlateSize,index(Assemblies_a_Part_2,xmatch($C46,Assemblies_a_ID))))), "")		false	=iferror(if($A46="","", iferror(ID_TO_WELL(settings_SampleStoragePlateSize,index(Assemblies_a_Part_3,xmatch($C46,Assemblies_a_ID))))), "")		false	=iferror(if($A46="","", iferror(ID_TO_WELL(settings_SampleStoragePlateSize,index(Assemblies_a_Part_4,xmatch($C46,Assemblies_a_ID))))), "")		false	=if($A46="","", iferror(ID_TO_WELL(settings_SampleStoragePlateSize,index(Assemblies_a_Part_5,xmatch($C46,Assemblies_a_ID)))))		false	=if($A46="","", iferror(ID_TO_WELL(settings_SampleStoragePlateSize,index(Assemblies_a_Part_6,xmatch($C46,Assemblies_a_ID)))))		false	=if($A46="","", iferror(ID_TO_WELL(settings_SampleStoragePlateSize,index(Assemblies_a_Part_7,xmatch($C46,Assemblies_a_ID)))))		false	=if($A46="","", iferror(ID_TO_WELL(settings_SampleStoragePlateSize,index(Assemblies_a_Part_8,xmatch($C46,Assemblies_a_ID)))))		false			false		=BN46	false		=BP46	false		false
						false		false	=iferror(if($A47="","", iferror(ID_TO_WELL(settings_SampleStoragePlateSize,index(Assemblies_a_Part_1,xmatch($C47,Assemblies_a_ID))))), "")		false	=iferror(if($A47="","", iferror(ID_TO_WELL(settings_SampleStoragePlateSize,index(Assemblies_a_Part_2,xmatch($C47,Assemblies_a_ID))))), "")		false	=iferror(if($A47="","", iferror(ID_TO_WELL(settings_SampleStoragePlateSize,index(Assemblies_a_Part_3,xmatch($C47,Assemblies_a_ID))))), "")		false	=iferror(if($A47="","", iferror(ID_TO_WELL(settings_SampleStoragePlateSize,index(Assemblies_a_Part_4,xmatch($C47,Assemblies_a_ID))))), "")		false	=if($A47="","", iferror(ID_TO_WELL(settings_SampleStoragePlateSize,index(Assemblies_a_Part_5,xmatch($C47,Assemblies_a_ID)))))		false	=if($A47="","", iferror(ID_TO_WELL(settings_SampleStoragePlateSize,index(Assemblies_a_Part_6,xmatch($C47,Assemblies_a_ID)))))		false	=if($A47="","", iferror(ID_TO_WELL(settings_SampleStoragePlateSize,index(Assemblies_a_Part_7,xmatch($C47,Assemblies_a_ID)))))		false	=if($A47="","", iferror(ID_TO_WELL(settings_SampleStoragePlateSize,index(Assemblies_a_Part_8,xmatch($C47,Assemblies_a_ID)))))		false			false		=BN47	false		=BP47	false		false
						false		false	=iferror(if($A48="","", iferror(ID_TO_WELL(settings_SampleStoragePlateSize,index(Assemblies_a_Part_1,xmatch($C48,Assemblies_a_ID))))), "")		false	=iferror(if($A48="","", iferror(ID_TO_WELL(settings_SampleStoragePlateSize,index(Assemblies_a_Part_2,xmatch($C48,Assemblies_a_ID))))), "")		false	=iferror(if($A48="","", iferror(ID_TO_WELL(settings_SampleStoragePlateSize,index(Assemblies_a_Part_3,xmatch($C48,Assemblies_a_ID))))), "")		false	=iferror(if($A48="","", iferror(ID_TO_WELL(settings_SampleStoragePlateSize,index(Assemblies_a_Part_4,xmatch($C48,Assemblies_a_ID))))), "")		false	=if($A48="","", iferror(ID_TO_WELL(settings_SampleStoragePlateSize,index(Assemblies_a_Part_5,xmatch($C48,Assemblies_a_ID)))))		false	=if($A48="","", iferror(ID_TO_WELL(settings_SampleStoragePlateSize,index(Assemblies_a_Part_6,xmatch($C48,Assemblies_a_ID)))))		false	=if($A48="","", iferror(ID_TO_WELL(settings_SampleStoragePlateSize,index(Assemblies_a_Part_7,xmatch($C48,Assemblies_a_ID)))))		false	=if($A48="","", iferror(ID_TO_WELL(settings_SampleStoragePlateSize,index(Assemblies_a_Part_8,xmatch($C48,Assemblies_a_ID)))))		false			false		=BN48	false		=BP48	false		false
						false		false	=iferror(if($A49="","", iferror(ID_TO_WELL(settings_SampleStoragePlateSize,index(Assemblies_a_Part_1,xmatch($C49,Assemblies_a_ID))))), "")		false	=iferror(if($A49="","", iferror(ID_TO_WELL(settings_SampleStoragePlateSize,index(Assemblies_a_Part_2,xmatch($C49,Assemblies_a_ID))))), "")		false	=iferror(if($A49="","", iferror(ID_TO_WELL(settings_SampleStoragePlateSize,index(Assemblies_a_Part_3,xmatch($C49,Assemblies_a_ID))))), "")		false	=iferror(if($A49="","", iferror(ID_TO_WELL(settings_SampleStoragePlateSize,index(Assemblies_a_Part_4,xmatch($C49,Assemblies_a_ID))))), "")		false	=if($A49="","", iferror(ID_TO_WELL(settings_SampleStoragePlateSize,index(Assemblies_a_Part_5,xmatch($C49,Assemblies_a_ID)))))		false	=if($A49="","", iferror(ID_TO_WELL(settings_SampleStoragePlateSize,index(Assemblies_a_Part_6,xmatch($C49,Assemblies_a_ID)))))		false	=if($A49="","", iferror(ID_TO_WELL(settings_SampleStoragePlateSize,index(Assemblies_a_Part_7,xmatch($C49,Assemblies_a_ID)))))		false	=if($A49="","", iferror(ID_TO_WELL(settings_SampleStoragePlateSize,index(Assemblies_a_Part_8,xmatch($C49,Assemblies_a_ID)))))		false			false		=BN49	false		=BP49	false		false
						false		false	=iferror(if($A50="","", iferror(ID_TO_WELL(settings_SampleStoragePlateSize,index(Assemblies_a_Part_1,xmatch($C50,Assemblies_a_ID))))), "")		false	=iferror(if($A50="","", iferror(ID_TO_WELL(settings_SampleStoragePlateSize,index(Assemblies_a_Part_2,xmatch($C50,Assemblies_a_ID))))), "")		false	=iferror(if($A50="","", iferror(ID_TO_WELL(settings_SampleStoragePlateSize,index(Assemblies_a_Part_3,xmatch($C50,Assemblies_a_ID))))), "")		false	=iferror(if($A50="","", iferror(ID_TO_WELL(settings_SampleStoragePlateSize,index(Assemblies_a_Part_4,xmatch($C50,Assemblies_a_ID))))), "")		false	=if($A50="","", iferror(ID_TO_WELL(settings_SampleStoragePlateSize,index(Assemblies_a_Part_5,xmatch($C50,Assemblies_a_ID)))))		false	=if($A50="","", iferror(ID_TO_WELL(settings_SampleStoragePlateSize,index(Assemblies_a_Part_6,xmatch($C50,Assemblies_a_ID)))))		false	=if($A50="","", iferror(ID_TO_WELL(settings_SampleStoragePlateSize,index(Assemblies_a_Part_7,xmatch($C50,Assemblies_a_ID)))))		false	=if($A50="","", iferror(ID_TO_WELL(settings_SampleStoragePlateSize,index(Assemblies_a_Part_8,xmatch($C50,Assemblies_a_ID)))))		false			false		=BN50	false		=BP50	false		false
						false		false	=iferror(if($A51="","", iferror(ID_TO_WELL(settings_SampleStoragePlateSize,index(Assemblies_a_Part_1,xmatch($C51,Assemblies_a_ID))))), "")		false	=iferror(if($A51="","", iferror(ID_TO_WELL(settings_SampleStoragePlateSize,index(Assemblies_a_Part_2,xmatch($C51,Assemblies_a_ID))))), "")		false	=iferror(if($A51="","", iferror(ID_TO_WELL(settings_SampleStoragePlateSize,index(Assemblies_a_Part_3,xmatch($C51,Assemblies_a_ID))))), "")		false	=iferror(if($A51="","", iferror(ID_TO_WELL(settings_SampleStoragePlateSize,index(Assemblies_a_Part_4,xmatch($C51,Assemblies_a_ID))))), "")		false	=if($A51="","", iferror(ID_TO_WELL(settings_SampleStoragePlateSize,index(Assemblies_a_Part_5,xmatch($C51,Assemblies_a_ID)))))		false	=if($A51="","", iferror(ID_TO_WELL(settings_SampleStoragePlateSize,index(Assemblies_a_Part_6,xmatch($C51,Assemblies_a_ID)))))		false	=if($A51="","", iferror(ID_TO_WELL(settings_SampleStoragePlateSize,index(Assemblies_a_Part_7,xmatch($C51,Assemblies_a_ID)))))		false	=if($A51="","", iferror(ID_TO_WELL(settings_SampleStoragePlateSize,index(Assemblies_a_Part_8,xmatch($C51,Assemblies_a_ID)))))		false			false		=BN51	false		=BP51	false		false
						false		false	=iferror(if($A52="","", iferror(ID_TO_WELL(settings_SampleStoragePlateSize,index(Assemblies_a_Part_1,xmatch($C52,Assemblies_a_ID))))), "")		false	=iferror(if($A52="","", iferror(ID_TO_WELL(settings_SampleStoragePlateSize,index(Assemblies_a_Part_2,xmatch($C52,Assemblies_a_ID))))), "")		false	=iferror(if($A52="","", iferror(ID_TO_WELL(settings_SampleStoragePlateSize,index(Assemblies_a_Part_3,xmatch($C52,Assemblies_a_ID))))), "")		false	=iferror(if($A52="","", iferror(ID_TO_WELL(settings_SampleStoragePlateSize,index(Assemblies_a_Part_4,xmatch($C52,Assemblies_a_ID))))), "")		false	=if($A52="","", iferror(ID_TO_WELL(settings_SampleStoragePlateSize,index(Assemblies_a_Part_5,xmatch($C52,Assemblies_a_ID)))))		false	=if($A52="","", iferror(ID_TO_WELL(settings_SampleStoragePlateSize,index(Assemblies_a_Part_6,xmatch($C52,Assemblies_a_ID)))))		false	=if($A52="","", iferror(ID_TO_WELL(settings_SampleStoragePlateSize,index(Assemblies_a_Part_7,xmatch($C52,Assemblies_a_ID)))))		false	=if($A52="","", iferror(ID_TO_WELL(settings_SampleStoragePlateSize,index(Assemblies_a_Part_8,xmatch($C52,Assemblies_a_ID)))))		false			false		=BN52	false		=BP52	false		false
						false		false	=iferror(if($A53="","", iferror(ID_TO_WELL(settings_SampleStoragePlateSize,index(Assemblies_a_Part_1,xmatch($C53,Assemblies_a_ID))))), "")		false	=iferror(if($A53="","", iferror(ID_TO_WELL(settings_SampleStoragePlateSize,index(Assemblies_a_Part_2,xmatch($C53,Assemblies_a_ID))))), "")		false	=iferror(if($A53="","", iferror(ID_TO_WELL(settings_SampleStoragePlateSize,index(Assemblies_a_Part_3,xmatch($C53,Assemblies_a_ID))))), "")		false	=iferror(if($A53="","", iferror(ID_TO_WELL(settings_SampleStoragePlateSize,index(Assemblies_a_Part_4,xmatch($C53,Assemblies_a_ID))))), "")		false	=if($A53="","", iferror(ID_TO_WELL(settings_SampleStoragePlateSize,index(Assemblies_a_Part_5,xmatch($C53,Assemblies_a_ID)))))		false	=if($A53="","", iferror(ID_TO_WELL(settings_SampleStoragePlateSize,index(Assemblies_a_Part_6,xmatch($C53,Assemblies_a_ID)))))		false	=if($A53="","", iferror(ID_TO_WELL(settings_SampleStoragePlateSize,index(Assemblies_a_Part_7,xmatch($C53,Assemblies_a_ID)))))		false	=if($A53="","", iferror(ID_TO_WELL(settings_SampleStoragePlateSize,index(Assemblies_a_Part_8,xmatch($C53,Assemblies_a_ID)))))		false			false		=BN53	false		=BP53	false		false
						false		false	=iferror(if($A54="","", iferror(ID_TO_WELL(settings_SampleStoragePlateSize,index(Assemblies_a_Part_1,xmatch($C54,Assemblies_a_ID))))), "")		false	=iferror(if($A54="","", iferror(ID_TO_WELL(settings_SampleStoragePlateSize,index(Assemblies_a_Part_2,xmatch($C54,Assemblies_a_ID))))), "")		false	=iferror(if($A54="","", iferror(ID_TO_WELL(settings_SampleStoragePlateSize,index(Assemblies_a_Part_3,xmatch($C54,Assemblies_a_ID))))), "")		false	=iferror(if($A54="","", iferror(ID_TO_WELL(settings_SampleStoragePlateSize,index(Assemblies_a_Part_4,xmatch($C54,Assemblies_a_ID))))), "")		false	=if($A54="","", iferror(ID_TO_WELL(settings_SampleStoragePlateSize,index(Assemblies_a_Part_5,xmatch($C54,Assemblies_a_ID)))))		false	=if($A54="","", iferror(ID_TO_WELL(settings_SampleStoragePlateSize,index(Assemblies_a_Part_6,xmatch($C54,Assemblies_a_ID)))))		false	=if($A54="","", iferror(ID_TO_WELL(settings_SampleStoragePlateSize,index(Assemblies_a_Part_7,xmatch($C54,Assemblies_a_ID)))))		false	=if($A54="","", iferror(ID_TO_WELL(settings_SampleStoragePlateSize,index(Assemblies_a_Part_8,xmatch($C54,Assemblies_a_ID)))))		false			false		=BN54	false		=BP54	false		false
						false		false	=iferror(if($A55="","", iferror(ID_TO_WELL(settings_SampleStoragePlateSize,index(Assemblies_a_Part_1,xmatch($C55,Assemblies_a_ID))))), "")		false	=iferror(if($A55="","", iferror(ID_TO_WELL(settings_SampleStoragePlateSize,index(Assemblies_a_Part_2,xmatch($C55,Assemblies_a_ID))))), "")		false	=iferror(if($A55="","", iferror(ID_TO_WELL(settings_SampleStoragePlateSize,index(Assemblies_a_Part_3,xmatch($C55,Assemblies_a_ID))))), "")		false	=iferror(if($A55="","", iferror(ID_TO_WELL(settings_SampleStoragePlateSize,index(Assemblies_a_Part_4,xmatch($C55,Assemblies_a_ID))))), "")		false	=if($A55="","", iferror(ID_TO_WELL(settings_SampleStoragePlateSize,index(Assemblies_a_Part_5,xmatch($C55,Assemblies_a_ID)))))		false	=if($A55="","", iferror(ID_TO_WELL(settings_SampleStoragePlateSize,index(Assemblies_a_Part_6,xmatch($C55,Assemblies_a_ID)))))		false	=if($A55="","", iferror(ID_TO_WELL(settings_SampleStoragePlateSize,index(Assemblies_a_Part_7,xmatch($C55,Assemblies_a_ID)))))		false	=if($A55="","", iferror(ID_TO_WELL(settings_SampleStoragePlateSize,index(Assemblies_a_Part_8,xmatch($C55,Assemblies_a_ID)))))		false			false		=BN55	false		=BP55	false		false
						false		false	=iferror(if($A56="","", iferror(ID_TO_WELL(settings_SampleStoragePlateSize,index(Assemblies_a_Part_1,xmatch($C56,Assemblies_a_ID))))), "")		false	=iferror(if($A56="","", iferror(ID_TO_WELL(settings_SampleStoragePlateSize,index(Assemblies_a_Part_2,xmatch($C56,Assemblies_a_ID))))), "")		false	=iferror(if($A56="","", iferror(ID_TO_WELL(settings_SampleStoragePlateSize,index(Assemblies_a_Part_3,xmatch($C56,Assemblies_a_ID))))), "")		false	=iferror(if($A56="","", iferror(ID_TO_WELL(settings_SampleStoragePlateSize,index(Assemblies_a_Part_4,xmatch($C56,Assemblies_a_ID))))), "")		false	=if($A56="","", iferror(ID_TO_WELL(settings_SampleStoragePlateSize,index(Assemblies_a_Part_5,xmatch($C56,Assemblies_a_ID)))))		false	=if($A56="","", iferror(ID_TO_WELL(settings_SampleStoragePlateSize,index(Assemblies_a_Part_6,xmatch($C56,Assemblies_a_ID)))))		false	=if($A56="","", iferror(ID_TO_WELL(settings_SampleStoragePlateSize,index(Assemblies_a_Part_7,xmatch($C56,Assemblies_a_ID)))))		false	=if($A56="","", iferror(ID_TO_WELL(settings_SampleStoragePlateSize,index(Assemblies_a_Part_8,xmatch($C56,Assemblies_a_ID)))))		false			false		=BN56	false		=BP56	false		false
						false		false	=iferror(if($A57="","", iferror(ID_TO_WELL(settings_SampleStoragePlateSize,index(Assemblies_a_Part_1,xmatch($C57,Assemblies_a_ID))))), "")		false	=iferror(if($A57="","", iferror(ID_TO_WELL(settings_SampleStoragePlateSize,index(Assemblies_a_Part_2,xmatch($C57,Assemblies_a_ID))))), "")		false	=iferror(if($A57="","", iferror(ID_TO_WELL(settings_SampleStoragePlateSize,index(Assemblies_a_Part_3,xmatch($C57,Assemblies_a_ID))))), "")		false	=iferror(if($A57="","", iferror(ID_TO_WELL(settings_SampleStoragePlateSize,index(Assemblies_a_Part_4,xmatch($C57,Assemblies_a_ID))))), "")		false	=if($A57="","", iferror(ID_TO_WELL(settings_SampleStoragePlateSize,index(Assemblies_a_Part_5,xmatch($C57,Assemblies_a_ID)))))		false	=if($A57="","", iferror(ID_TO_WELL(settings_SampleStoragePlateSize,index(Assemblies_a_Part_6,xmatch($C57,Assemblies_a_ID)))))		false	=if($A57="","", iferror(ID_TO_WELL(settings_SampleStoragePlateSize,index(Assemblies_a_Part_7,xmatch($C57,Assemblies_a_ID)))))		false	=if($A57="","", iferror(ID_TO_WELL(settings_SampleStoragePlateSize,index(Assemblies_a_Part_8,xmatch($C57,Assemblies_a_ID)))))		false			false		=BN57	false		=BP57	false		false
						false		false	=iferror(if($A58="","", iferror(ID_TO_WELL(settings_SampleStoragePlateSize,index(Assemblies_a_Part_1,xmatch($C58,Assemblies_a_ID))))), "")		false	=iferror(if($A58="","", iferror(ID_TO_WELL(settings_SampleStoragePlateSize,index(Assemblies_a_Part_2,xmatch($C58,Assemblies_a_ID))))), "")		false	=iferror(if($A58="","", iferror(ID_TO_WELL(settings_SampleStoragePlateSize,index(Assemblies_a_Part_3,xmatch($C58,Assemblies_a_ID))))), "")		false	=iferror(if($A58="","", iferror(ID_TO_WELL(settings_SampleStoragePlateSize,index(Assemblies_a_Part_4,xmatch($C58,Assemblies_a_ID))))), "")		false	=if($A58="","", iferror(ID_TO_WELL(settings_SampleStoragePlateSize,index(Assemblies_a_Part_5,xmatch($C58,Assemblies_a_ID)))))		false	=if($A58="","", iferror(ID_TO_WELL(settings_SampleStoragePlateSize,index(Assemblies_a_Part_6,xmatch($C58,Assemblies_a_ID)))))		false	=if($A58="","", iferror(ID_TO_WELL(settings_SampleStoragePlateSize,index(Assemblies_a_Part_7,xmatch($C58,Assemblies_a_ID)))))		false	=if($A58="","", iferror(ID_TO_WELL(settings_SampleStoragePlateSize,index(Assemblies_a_Part_8,xmatch($C58,Assemblies_a_ID)))))		false			false		=BN58	false		=BP58	false		false
						false		false	=iferror(if($A59="","", iferror(ID_TO_WELL(settings_SampleStoragePlateSize,index(Assemblies_a_Part_1,xmatch($C59,Assemblies_a_ID))))), "")		false	=iferror(if($A59="","", iferror(ID_TO_WELL(settings_SampleStoragePlateSize,index(Assemblies_a_Part_2,xmatch($C59,Assemblies_a_ID))))), "")		false	=iferror(if($A59="","", iferror(ID_TO_WELL(settings_SampleStoragePlateSize,index(Assemblies_a_Part_3,xmatch($C59,Assemblies_a_ID))))), "")		false	=iferror(if($A59="","", iferror(ID_TO_WELL(settings_SampleStoragePlateSize,index(Assemblies_a_Part_4,xmatch($C59,Assemblies_a_ID))))), "")		false	=if($A59="","", iferror(ID_TO_WELL(settings_SampleStoragePlateSize,index(Assemblies_a_Part_5,xmatch($C59,Assemblies_a_ID)))))		false	=if($A59="","", iferror(ID_TO_WELL(settings_SampleStoragePlateSize,index(Assemblies_a_Part_6,xmatch($C59,Assemblies_a_ID)))))		false	=if($A59="","", iferror(ID_TO_WELL(settings_SampleStoragePlateSize,index(Assemblies_a_Part_7,xmatch($C59,Assemblies_a_ID)))))		false	=if($A59="","", iferror(ID_TO_WELL(settings_SampleStoragePlateSize,index(Assemblies_a_Part_8,xmatch($C59,Assemblies_a_ID)))))		false			false		=BN59	false		=BP59	false		false
						false		false	=iferror(if($A60="","", iferror(ID_TO_WELL(settings_SampleStoragePlateSize,index(Assemblies_a_Part_1,xmatch($C60,Assemblies_a_ID))))), "")		false	=iferror(if($A60="","", iferror(ID_TO_WELL(settings_SampleStoragePlateSize,index(Assemblies_a_Part_2,xmatch($C60,Assemblies_a_ID))))), "")		false	=iferror(if($A60="","", iferror(ID_TO_WELL(settings_SampleStoragePlateSize,index(Assemblies_a_Part_3,xmatch($C60,Assemblies_a_ID))))), "")		false	=iferror(if($A60="","", iferror(ID_TO_WELL(settings_SampleStoragePlateSize,index(Assemblies_a_Part_4,xmatch($C60,Assemblies_a_ID))))), "")		false	=if($A60="","", iferror(ID_TO_WELL(settings_SampleStoragePlateSize,index(Assemblies_a_Part_5,xmatch($C60,Assemblies_a_ID)))))		false	=if($A60="","", iferror(ID_TO_WELL(settings_SampleStoragePlateSize,index(Assemblies_a_Part_6,xmatch($C60,Assemblies_a_ID)))))		false	=if($A60="","", iferror(ID_TO_WELL(settings_SampleStoragePlateSize,index(Assemblies_a_Part_7,xmatch($C60,Assemblies_a_ID)))))		false	=if($A60="","", iferror(ID_TO_WELL(settings_SampleStoragePlateSize,index(Assemblies_a_Part_8,xmatch($C60,Assemblies_a_ID)))))		false			false		=BN60	false		=BP60	false		false
						false		false	=iferror(if($A61="","", iferror(ID_TO_WELL(settings_SampleStoragePlateSize,index(Assemblies_a_Part_1,xmatch($C61,Assemblies_a_ID))))), "")		false	=iferror(if($A61="","", iferror(ID_TO_WELL(settings_SampleStoragePlateSize,index(Assemblies_a_Part_2,xmatch($C61,Assemblies_a_ID))))), "")		false	=iferror(if($A61="","", iferror(ID_TO_WELL(settings_SampleStoragePlateSize,index(Assemblies_a_Part_3,xmatch($C61,Assemblies_a_ID))))), "")		false	=iferror(if($A61="","", iferror(ID_TO_WELL(settings_SampleStoragePlateSize,index(Assemblies_a_Part_4,xmatch($C61,Assemblies_a_ID))))), "")		false	=if($A61="","", iferror(ID_TO_WELL(settings_SampleStoragePlateSize,index(Assemblies_a_Part_5,xmatch($C61,Assemblies_a_ID)))))		false	=if($A61="","", iferror(ID_TO_WELL(settings_SampleStoragePlateSize,index(Assemblies_a_Part_6,xmatch($C61,Assemblies_a_ID)))))		false	=if($A61="","", iferror(ID_TO_WELL(settings_SampleStoragePlateSize,index(Assemblies_a_Part_7,xmatch($C61,Assemblies_a_ID)))))		false	=if($A61="","", iferror(ID_TO_WELL(settings_SampleStoragePlateSize,index(Assemblies_a_Part_8,xmatch($C61,Assemblies_a_ID)))))		false			false		=BN61	false		=BP61	false		false
						false		false	=iferror(if($A62="","", iferror(ID_TO_WELL(settings_SampleStoragePlateSize,index(Assemblies_a_Part_1,xmatch($C62,Assemblies_a_ID))))), "")		false	=iferror(if($A62="","", iferror(ID_TO_WELL(settings_SampleStoragePlateSize,index(Assemblies_a_Part_2,xmatch($C62,Assemblies_a_ID))))), "")		false	=iferror(if($A62="","", iferror(ID_TO_WELL(settings_SampleStoragePlateSize,index(Assemblies_a_Part_3,xmatch($C62,Assemblies_a_ID))))), "")		false	=iferror(if($A62="","", iferror(ID_TO_WELL(settings_SampleStoragePlateSize,index(Assemblies_a_Part_4,xmatch($C62,Assemblies_a_ID))))), "")		false	=if($A62="","", iferror(ID_TO_WELL(settings_SampleStoragePlateSize,index(Assemblies_a_Part_5,xmatch($C62,Assemblies_a_ID)))))		false	=if($A62="","", iferror(ID_TO_WELL(settings_SampleStoragePlateSize,index(Assemblies_a_Part_6,xmatch($C62,Assemblies_a_ID)))))		false	=if($A62="","", iferror(ID_TO_WELL(settings_SampleStoragePlateSize,index(Assemblies_a_Part_7,xmatch($C62,Assemblies_a_ID)))))		false	=if($A62="","", iferror(ID_TO_WELL(settings_SampleStoragePlateSize,index(Assemblies_a_Part_8,xmatch($C62,Assemblies_a_ID)))))		false			false		=BN62	false		=BP62	false		false
						false		false	=iferror(if($A63="","", iferror(ID_TO_WELL(settings_SampleStoragePlateSize,index(Assemblies_a_Part_1,xmatch($C63,Assemblies_a_ID))))), "")		false	=iferror(if($A63="","", iferror(ID_TO_WELL(settings_SampleStoragePlateSize,index(Assemblies_a_Part_2,xmatch($C63,Assemblies_a_ID))))), "")		false	=iferror(if($A63="","", iferror(ID_TO_WELL(settings_SampleStoragePlateSize,index(Assemblies_a_Part_3,xmatch($C63,Assemblies_a_ID))))), "")		false	=iferror(if($A63="","", iferror(ID_TO_WELL(settings_SampleStoragePlateSize,index(Assemblies_a_Part_4,xmatch($C63,Assemblies_a_ID))))), "")		false	=if($A63="","", iferror(ID_TO_WELL(settings_SampleStoragePlateSize,index(Assemblies_a_Part_5,xmatch($C63,Assemblies_a_ID)))))		false	=if($A63="","", iferror(ID_TO_WELL(settings_SampleStoragePlateSize,index(Assemblies_a_Part_6,xmatch($C63,Assemblies_a_ID)))))		false	=if($A63="","", iferror(ID_TO_WELL(settings_SampleStoragePlateSize,index(Assemblies_a_Part_7,xmatch($C63,Assemblies_a_ID)))))		false	=if($A63="","", iferror(ID_TO_WELL(settings_SampleStoragePlateSize,index(Assemblies_a_Part_8,xmatch($C63,Assemblies_a_ID)))))		false			false		=BN63	false		=BP63	false		false
						false		false	=iferror(if($A64="","", iferror(ID_TO_WELL(settings_SampleStoragePlateSize,index(Assemblies_a_Part_1,xmatch($C64,Assemblies_a_ID))))), "")		false	=iferror(if($A64="","", iferror(ID_TO_WELL(settings_SampleStoragePlateSize,index(Assemblies_a_Part_2,xmatch($C64,Assemblies_a_ID))))), "")		false	=iferror(if($A64="","", iferror(ID_TO_WELL(settings_SampleStoragePlateSize,index(Assemblies_a_Part_3,xmatch($C64,Assemblies_a_ID))))), "")		false	=iferror(if($A64="","", iferror(ID_TO_WELL(settings_SampleStoragePlateSize,index(Assemblies_a_Part_4,xmatch($C64,Assemblies_a_ID))))), "")		false	=if($A64="","", iferror(ID_TO_WELL(settings_SampleStoragePlateSize,index(Assemblies_a_Part_5,xmatch($C64,Assemblies_a_ID)))))		false	=if($A64="","", iferror(ID_TO_WELL(settings_SampleStoragePlateSize,index(Assemblies_a_Part_6,xmatch($C64,Assemblies_a_ID)))))		false	=if($A64="","", iferror(ID_TO_WELL(settings_SampleStoragePlateSize,index(Assemblies_a_Part_7,xmatch($C64,Assemblies_a_ID)))))		false	=if($A64="","", iferror(ID_TO_WELL(settings_SampleStoragePlateSize,index(Assemblies_a_Part_8,xmatch($C64,Assemblies_a_ID)))))		false			false		=BN64	false		=BP64	false		false
						false		false	=iferror(if($A65="","", iferror(ID_TO_WELL(settings_SampleStoragePlateSize,index(Assemblies_a_Part_1,xmatch($C65,Assemblies_a_ID))))), "")		false	=iferror(if($A65="","", iferror(ID_TO_WELL(settings_SampleStoragePlateSize,index(Assemblies_a_Part_2,xmatch($C65,Assemblies_a_ID))))), "")		false	=iferror(if($A65="","", iferror(ID_TO_WELL(settings_SampleStoragePlateSize,index(Assemblies_a_Part_3,xmatch($C65,Assemblies_a_ID))))), "")		false	=iferror(if($A65="","", iferror(ID_TO_WELL(settings_SampleStoragePlateSize,index(Assemblies_a_Part_4,xmatch($C65,Assemblies_a_ID))))), "")		false	=if($A65="","", iferror(ID_TO_WELL(settings_SampleStoragePlateSize,index(Assemblies_a_Part_5,xmatch($C65,Assemblies_a_ID)))))		false	=if($A65="","", iferror(ID_TO_WELL(settings_SampleStoragePlateSize,index(Assemblies_a_Part_6,xmatch($C65,Assemblies_a_ID)))))		false	=if($A65="","", iferror(ID_TO_WELL(settings_SampleStoragePlateSize,index(Assemblies_a_Part_7,xmatch($C65,Assemblies_a_ID)))))		false	=if($A65="","", iferror(ID_TO_WELL(settings_SampleStoragePlateSize,index(Assemblies_a_Part_8,xmatch($C65,Assemblies_a_ID)))))		false			false		=BN65	false		=BP65	false		false
						false		false	=iferror(if($A66="","", iferror(ID_TO_WELL(settings_SampleStoragePlateSize,index(Assemblies_a_Part_1,xmatch($C66,Assemblies_a_ID))))), "")		false	=iferror(if($A66="","", iferror(ID_TO_WELL(settings_SampleStoragePlateSize,index(Assemblies_a_Part_2,xmatch($C66,Assemblies_a_ID))))), "")		false	=iferror(if($A66="","", iferror(ID_TO_WELL(settings_SampleStoragePlateSize,index(Assemblies_a_Part_3,xmatch($C66,Assemblies_a_ID))))), "")		false	=iferror(if($A66="","", iferror(ID_TO_WELL(settings_SampleStoragePlateSize,index(Assemblies_a_Part_4,xmatch($C66,Assemblies_a_ID))))), "")		false	=if($A66="","", iferror(ID_TO_WELL(settings_SampleStoragePlateSize,index(Assemblies_a_Part_5,xmatch($C66,Assemblies_a_ID)))))		false	=if($A66="","", iferror(ID_TO_WELL(settings_SampleStoragePlateSize,index(Assemblies_a_Part_6,xmatch($C66,Assemblies_a_ID)))))		false	=if($A66="","", iferror(ID_TO_WELL(settings_SampleStoragePlateSize,index(Assemblies_a_Part_7,xmatch($C66,Assemblies_a_ID)))))		false	=if($A66="","", iferror(ID_TO_WELL(settings_SampleStoragePlateSize,index(Assemblies_a_Part_8,xmatch($C66,Assemblies_a_ID)))))		false			false		=BN66	false		=BP66	false		false
						false		false	=iferror(if($A67="","", iferror(ID_TO_WELL(settings_SampleStoragePlateSize,index(Assemblies_a_Part_1,xmatch($C67,Assemblies_a_ID))))), "")		false	=iferror(if($A67="","", iferror(ID_TO_WELL(settings_SampleStoragePlateSize,index(Assemblies_a_Part_2,xmatch($C67,Assemblies_a_ID))))), "")		false	=iferror(if($A67="","", iferror(ID_TO_WELL(settings_SampleStoragePlateSize,index(Assemblies_a_Part_3,xmatch($C67,Assemblies_a_ID))))), "")		false	=iferror(if($A67="","", iferror(ID_TO_WELL(settings_SampleStoragePlateSize,index(Assemblies_a_Part_4,xmatch($C67,Assemblies_a_ID))))), "")		false	=if($A67="","", iferror(ID_TO_WELL(settings_SampleStoragePlateSize,index(Assemblies_a_Part_5,xmatch($C67,Assemblies_a_ID)))))		false	=if($A67="","", iferror(ID_TO_WELL(settings_SampleStoragePlateSize,index(Assemblies_a_Part_6,xmatch($C67,Assemblies_a_ID)))))		false	=if($A67="","", iferror(ID_TO_WELL(settings_SampleStoragePlateSize,index(Assemblies_a_Part_7,xmatch($C67,Assemblies_a_ID)))))		false	=if($A67="","", iferror(ID_TO_WELL(settings_SampleStoragePlateSize,index(Assemblies_a_Part_8,xmatch($C67,Assemblies_a_ID)))))		false			false		=BN67	false		=BP67	false		false
						false		false	=iferror(if($A68="","", iferror(ID_TO_WELL(settings_SampleStoragePlateSize,index(Assemblies_a_Part_1,xmatch($C68,Assemblies_a_ID))))), "")		false	=iferror(if($A68="","", iferror(ID_TO_WELL(settings_SampleStoragePlateSize,index(Assemblies_a_Part_2,xmatch($C68,Assemblies_a_ID))))), "")		false	=iferror(if($A68="","", iferror(ID_TO_WELL(settings_SampleStoragePlateSize,index(Assemblies_a_Part_3,xmatch($C68,Assemblies_a_ID))))), "")		false	=iferror(if($A68="","", iferror(ID_TO_WELL(settings_SampleStoragePlateSize,index(Assemblies_a_Part_4,xmatch($C68,Assemblies_a_ID))))), "")		false	=if($A68="","", iferror(ID_TO_WELL(settings_SampleStoragePlateSize,index(Assemblies_a_Part_5,xmatch($C68,Assemblies_a_ID)))))		false	=if($A68="","", iferror(ID_TO_WELL(settings_SampleStoragePlateSize,index(Assemblies_a_Part_6,xmatch($C68,Assemblies_a_ID)))))		false	=if($A68="","", iferror(ID_TO_WELL(settings_SampleStoragePlateSize,index(Assemblies_a_Part_7,xmatch($C68,Assemblies_a_ID)))))		false	=if($A68="","", iferror(ID_TO_WELL(settings_SampleStoragePlateSize,index(Assemblies_a_Part_8,xmatch($C68,Assemblies_a_ID)))))		false			false		=BN68	false		=BP68	false		false
						false		false	=iferror(if($A69="","", iferror(ID_TO_WELL(settings_SampleStoragePlateSize,index(Assemblies_a_Part_1,xmatch($C69,Assemblies_a_ID))))), "")		false	=iferror(if($A69="","", iferror(ID_TO_WELL(settings_SampleStoragePlateSize,index(Assemblies_a_Part_2,xmatch($C69,Assemblies_a_ID))))), "")		false	=iferror(if($A69="","", iferror(ID_TO_WELL(settings_SampleStoragePlateSize,index(Assemblies_a_Part_3,xmatch($C69,Assemblies_a_ID))))), "")		false	=iferror(if($A69="","", iferror(ID_TO_WELL(settings_SampleStoragePlateSize,index(Assemblies_a_Part_4,xmatch($C69,Assemblies_a_ID))))), "")		false	=if($A69="","", iferror(ID_TO_WELL(settings_SampleStoragePlateSize,index(Assemblies_a_Part_5,xmatch($C69,Assemblies_a_ID)))))		false	=if($A69="","", iferror(ID_TO_WELL(settings_SampleStoragePlateSize,index(Assemblies_a_Part_6,xmatch($C69,Assemblies_a_ID)))))		false	=if($A69="","", iferror(ID_TO_WELL(settings_SampleStoragePlateSize,index(Assemblies_a_Part_7,xmatch($C69,Assemblies_a_ID)))))		false	=if($A69="","", iferror(ID_TO_WELL(settings_SampleStoragePlateSize,index(Assemblies_a_Part_8,xmatch($C69,Assemblies_a_ID)))))		false			false		=BN69	false		=BP69	false		false
						false		false	=iferror(if($A70="","", iferror(ID_TO_WELL(settings_SampleStoragePlateSize,index(Assemblies_a_Part_1,xmatch($C70,Assemblies_a_ID))))), "")		false	=iferror(if($A70="","", iferror(ID_TO_WELL(settings_SampleStoragePlateSize,index(Assemblies_a_Part_2,xmatch($C70,Assemblies_a_ID))))), "")		false	=iferror(if($A70="","", iferror(ID_TO_WELL(settings_SampleStoragePlateSize,index(Assemblies_a_Part_3,xmatch($C70,Assemblies_a_ID))))), "")		false	=iferror(if($A70="","", iferror(ID_TO_WELL(settings_SampleStoragePlateSize,index(Assemblies_a_Part_4,xmatch($C70,Assemblies_a_ID))))), "")		false	=if($A70="","", iferror(ID_TO_WELL(settings_SampleStoragePlateSize,index(Assemblies_a_Part_5,xmatch($C70,Assemblies_a_ID)))))		false	=if($A70="","", iferror(ID_TO_WELL(settings_SampleStoragePlateSize,index(Assemblies_a_Part_6,xmatch($C70,Assemblies_a_ID)))))		false	=if($A70="","", iferror(ID_TO_WELL(settings_SampleStoragePlateSize,index(Assemblies_a_Part_7,xmatch($C70,Assemblies_a_ID)))))		false	=if($A70="","", iferror(ID_TO_WELL(settings_SampleStoragePlateSize,index(Assemblies_a_Part_8,xmatch($C70,Assemblies_a_ID)))))		false			false		=BN70	false		=BP70	false		false
						false		false	=iferror(if($A71="","", iferror(ID_TO_WELL(settings_SampleStoragePlateSize,index(Assemblies_a_Part_1,xmatch($C71,Assemblies_a_ID))))), "")		false	=iferror(if($A71="","", iferror(ID_TO_WELL(settings_SampleStoragePlateSize,index(Assemblies_a_Part_2,xmatch($C71,Assemblies_a_ID))))), "")		false	=iferror(if($A71="","", iferror(ID_TO_WELL(settings_SampleStoragePlateSize,index(Assemblies_a_Part_3,xmatch($C71,Assemblies_a_ID))))), "")		false	=iferror(if($A71="","", iferror(ID_TO_WELL(settings_SampleStoragePlateSize,index(Assemblies_a_Part_4,xmatch($C71,Assemblies_a_ID))))), "")		false	=if($A71="","", iferror(ID_TO_WELL(settings_SampleStoragePlateSize,index(Assemblies_a_Part_5,xmatch($C71,Assemblies_a_ID)))))		false	=if($A71="","", iferror(ID_TO_WELL(settings_SampleStoragePlateSize,index(Assemblies_a_Part_6,xmatch($C71,Assemblies_a_ID)))))		false	=if($A71="","", iferror(ID_TO_WELL(settings_SampleStoragePlateSize,index(Assemblies_a_Part_7,xmatch($C71,Assemblies_a_ID)))))		false	=if($A71="","", iferror(ID_TO_WELL(settings_SampleStoragePlateSize,index(Assemblies_a_Part_8,xmatch($C71,Assemblies_a_ID)))))		false			false		=BN71	false		=BP71	false		false
						false		false	=iferror(if($A72="","", iferror(ID_TO_WELL(settings_SampleStoragePlateSize,index(Assemblies_a_Part_1,xmatch($C72,Assemblies_a_ID))))), "")		false	=iferror(if($A72="","", iferror(ID_TO_WELL(settings_SampleStoragePlateSize,index(Assemblies_a_Part_2,xmatch($C72,Assemblies_a_ID))))), "")		false	=iferror(if($A72="","", iferror(ID_TO_WELL(settings_SampleStoragePlateSize,index(Assemblies_a_Part_3,xmatch($C72,Assemblies_a_ID))))), "")		false	=iferror(if($A72="","", iferror(ID_TO_WELL(settings_SampleStoragePlateSize,index(Assemblies_a_Part_4,xmatch($C72,Assemblies_a_ID))))), "")		false	=if($A72="","", iferror(ID_TO_WELL(settings_SampleStoragePlateSize,index(Assemblies_a_Part_5,xmatch($C72,Assemblies_a_ID)))))		false	=if($A72="","", iferror(ID_TO_WELL(settings_SampleStoragePlateSize,index(Assemblies_a_Part_6,xmatch($C72,Assemblies_a_ID)))))		false	=if($A72="","", iferror(ID_TO_WELL(settings_SampleStoragePlateSize,index(Assemblies_a_Part_7,xmatch($C72,Assemblies_a_ID)))))		false	=if($A72="","", iferror(ID_TO_WELL(settings_SampleStoragePlateSize,index(Assemblies_a_Part_8,xmatch($C72,Assemblies_a_ID)))))		false			false		=BN72	false		=BP72	false		false
						false		false	=iferror(if($A73="","", iferror(ID_TO_WELL(settings_SampleStoragePlateSize,index(Assemblies_a_Part_1,xmatch($C73,Assemblies_a_ID))))), "")		false	=iferror(if($A73="","", iferror(ID_TO_WELL(settings_SampleStoragePlateSize,index(Assemblies_a_Part_2,xmatch($C73,Assemblies_a_ID))))), "")		false	=iferror(if($A73="","", iferror(ID_TO_WELL(settings_SampleStoragePlateSize,index(Assemblies_a_Part_3,xmatch($C73,Assemblies_a_ID))))), "")		false	=iferror(if($A73="","", iferror(ID_TO_WELL(settings_SampleStoragePlateSize,index(Assemblies_a_Part_4,xmatch($C73,Assemblies_a_ID))))), "")		false	=if($A73="","", iferror(ID_TO_WELL(settings_SampleStoragePlateSize,index(Assemblies_a_Part_5,xmatch($C73,Assemblies_a_ID)))))		false	=if($A73="","", iferror(ID_TO_WELL(settings_SampleStoragePlateSize,index(Assemblies_a_Part_6,xmatch($C73,Assemblies_a_ID)))))		false	=if($A73="","", iferror(ID_TO_WELL(settings_SampleStoragePlateSize,index(Assemblies_a_Part_7,xmatch($C73,Assemblies_a_ID)))))		false	=if($A73="","", iferror(ID_TO_WELL(settings_SampleStoragePlateSize,index(Assemblies_a_Part_8,xmatch($C73,Assemblies_a_ID)))))		false			false		=BN73	false		=BP73	false		false
						false		false	=iferror(if($A74="","", iferror(ID_TO_WELL(settings_SampleStoragePlateSize,index(Assemblies_a_Part_1,xmatch($C74,Assemblies_a_ID))))), "")		false	=iferror(if($A74="","", iferror(ID_TO_WELL(settings_SampleStoragePlateSize,index(Assemblies_a_Part_2,xmatch($C74,Assemblies_a_ID))))), "")		false	=iferror(if($A74="","", iferror(ID_TO_WELL(settings_SampleStoragePlateSize,index(Assemblies_a_Part_3,xmatch($C74,Assemblies_a_ID))))), "")		false	=iferror(if($A74="","", iferror(ID_TO_WELL(settings_SampleStoragePlateSize,index(Assemblies_a_Part_4,xmatch($C74,Assemblies_a_ID))))), "")		false	=if($A74="","", iferror(ID_TO_WELL(settings_SampleStoragePlateSize,index(Assemblies_a_Part_5,xmatch($C74,Assemblies_a_ID)))))		false	=if($A74="","", iferror(ID_TO_WELL(settings_SampleStoragePlateSize,index(Assemblies_a_Part_6,xmatch($C74,Assemblies_a_ID)))))		false	=if($A74="","", iferror(ID_TO_WELL(settings_SampleStoragePlateSize,index(Assemblies_a_Part_7,xmatch($C74,Assemblies_a_ID)))))		false	=if($A74="","", iferror(ID_TO_WELL(settings_SampleStoragePlateSize,index(Assemblies_a_Part_8,xmatch($C74,Assemblies_a_ID)))))		false			false		=BN74	false		=BP74	false		false
						false		false	=iferror(if($A75="","", iferror(ID_TO_WELL(settings_SampleStoragePlateSize,index(Assemblies_a_Part_1,xmatch($C75,Assemblies_a_ID))))), "")		false	=iferror(if($A75="","", iferror(ID_TO_WELL(settings_SampleStoragePlateSize,index(Assemblies_a_Part_2,xmatch($C75,Assemblies_a_ID))))), "")		false	=iferror(if($A75="","", iferror(ID_TO_WELL(settings_SampleStoragePlateSize,index(Assemblies_a_Part_3,xmatch($C75,Assemblies_a_ID))))), "")		false	=iferror(if($A75="","", iferror(ID_TO_WELL(settings_SampleStoragePlateSize,index(Assemblies_a_Part_4,xmatch($C75,Assemblies_a_ID))))), "")		false	=if($A75="","", iferror(ID_TO_WELL(settings_SampleStoragePlateSize,index(Assemblies_a_Part_5,xmatch($C75,Assemblies_a_ID)))))		false	=if($A75="","", iferror(ID_TO_WELL(settings_SampleStoragePlateSize,index(Assemblies_a_Part_6,xmatch($C75,Assemblies_a_ID)))))		false	=if($A75="","", iferror(ID_TO_WELL(settings_SampleStoragePlateSize,index(Assemblies_a_Part_7,xmatch($C75,Assemblies_a_ID)))))		false	=if($A75="","", iferror(ID_TO_WELL(settings_SampleStoragePlateSize,index(Assemblies_a_Part_8,xmatch($C75,Assemblies_a_ID)))))		false			false		=BN75	false		=BP75	false		false
						false		false	=iferror(if($A76="","", iferror(ID_TO_WELL(settings_SampleStoragePlateSize,index(Assemblies_a_Part_1,xmatch($C76,Assemblies_a_ID))))), "")		false	=iferror(if($A76="","", iferror(ID_TO_WELL(settings_SampleStoragePlateSize,index(Assemblies_a_Part_2,xmatch($C76,Assemblies_a_ID))))), "")		false	=iferror(if($A76="","", iferror(ID_TO_WELL(settings_SampleStoragePlateSize,index(Assemblies_a_Part_3,xmatch($C76,Assemblies_a_ID))))), "")		false	=iferror(if($A76="","", iferror(ID_TO_WELL(settings_SampleStoragePlateSize,index(Assemblies_a_Part_4,xmatch($C76,Assemblies_a_ID))))), "")		false	=if($A76="","", iferror(ID_TO_WELL(settings_SampleStoragePlateSize,index(Assemblies_a_Part_5,xmatch($C76,Assemblies_a_ID)))))		false	=if($A76="","", iferror(ID_TO_WELL(settings_SampleStoragePlateSize,index(Assemblies_a_Part_6,xmatch($C76,Assemblies_a_ID)))))		false	=if($A76="","", iferror(ID_TO_WELL(settings_SampleStoragePlateSize,index(Assemblies_a_Part_7,xmatch($C76,Assemblies_a_ID)))))		false	=if($A76="","", iferror(ID_TO_WELL(settings_SampleStoragePlateSize,index(Assemblies_a_Part_8,xmatch($C76,Assemblies_a_ID)))))		false			false		=BN76	false		=BP76	false		false
						false		false	=iferror(if($A77="","", iferror(ID_TO_WELL(settings_SampleStoragePlateSize,index(Assemblies_a_Part_1,xmatch($C77,Assemblies_a_ID))))), "")		false	=iferror(if($A77="","", iferror(ID_TO_WELL(settings_SampleStoragePlateSize,index(Assemblies_a_Part_2,xmatch($C77,Assemblies_a_ID))))), "")		false	=iferror(if($A77="","", iferror(ID_TO_WELL(settings_SampleStoragePlateSize,index(Assemblies_a_Part_3,xmatch($C77,Assemblies_a_ID))))), "")		false	=iferror(if($A77="","", iferror(ID_TO_WELL(settings_SampleStoragePlateSize,index(Assemblies_a_Part_4,xmatch($C77,Assemblies_a_ID))))), "")		false	=if($A77="","", iferror(ID_TO_WELL(settings_SampleStoragePlateSize,index(Assemblies_a_Part_5,xmatch($C77,Assemblies_a_ID)))))		false	=if($A77="","", iferror(ID_TO_WELL(settings_SampleStoragePlateSize,index(Assemblies_a_Part_6,xmatch($C77,Assemblies_a_ID)))))		false	=if($A77="","", iferror(ID_TO_WELL(settings_SampleStoragePlateSize,index(Assemblies_a_Part_7,xmatch($C77,Assemblies_a_ID)))))		false	=if($A77="","", iferror(ID_TO_WELL(settings_SampleStoragePlateSize,index(Assemblies_a_Part_8,xmatch($C77,Assemblies_a_ID)))))		false			false		=BN77	false		=BP77	false		false
						false		false	=iferror(if($A78="","", iferror(ID_TO_WELL(settings_SampleStoragePlateSize,index(Assemblies_a_Part_1,xmatch($C78,Assemblies_a_ID))))), "")		false	=iferror(if($A78="","", iferror(ID_TO_WELL(settings_SampleStoragePlateSize,index(Assemblies_a_Part_2,xmatch($C78,Assemblies_a_ID))))), "")		false	=iferror(if($A78="","", iferror(ID_TO_WELL(settings_SampleStoragePlateSize,index(Assemblies_a_Part_3,xmatch($C78,Assemblies_a_ID))))), "")		false	=iferror(if($A78="","", iferror(ID_TO_WELL(settings_SampleStoragePlateSize,index(Assemblies_a_Part_4,xmatch($C78,Assemblies_a_ID))))), "")		false	=if($A78="","", iferror(ID_TO_WELL(settings_SampleStoragePlateSize,index(Assemblies_a_Part_5,xmatch($C78,Assemblies_a_ID)))))		false	=if($A78="","", iferror(ID_TO_WELL(settings_SampleStoragePlateSize,index(Assemblies_a_Part_6,xmatch($C78,Assemblies_a_ID)))))		false	=if($A78="","", iferror(ID_TO_WELL(settings_SampleStoragePlateSize,index(Assemblies_a_Part_7,xmatch($C78,Assemblies_a_ID)))))		false	=if($A78="","", iferror(ID_TO_WELL(settings_SampleStoragePlateSize,index(Assemblies_a_Part_8,xmatch($C78,Assemblies_a_ID)))))		false			false		=BN78	false		=BP78	false		false
						false		false	=iferror(if($A79="","", iferror(ID_TO_WELL(settings_SampleStoragePlateSize,index(Assemblies_a_Part_1,xmatch($C79,Assemblies_a_ID))))), "")		false	=iferror(if($A79="","", iferror(ID_TO_WELL(settings_SampleStoragePlateSize,index(Assemblies_a_Part_2,xmatch($C79,Assemblies_a_ID))))), "")		false	=iferror(if($A79="","", iferror(ID_TO_WELL(settings_SampleStoragePlateSize,index(Assemblies_a_Part_3,xmatch($C79,Assemblies_a_ID))))), "")		false	=iferror(if($A79="","", iferror(ID_TO_WELL(settings_SampleStoragePlateSize,index(Assemblies_a_Part_4,xmatch($C79,Assemblies_a_ID))))), "")		false	=if($A79="","", iferror(ID_TO_WELL(settings_SampleStoragePlateSize,index(Assemblies_a_Part_5,xmatch($C79,Assemblies_a_ID)))))		false	=if($A79="","", iferror(ID_TO_WELL(settings_SampleStoragePlateSize,index(Assemblies_a_Part_6,xmatch($C79,Assemblies_a_ID)))))		false	=if($A79="","", iferror(ID_TO_WELL(settings_SampleStoragePlateSize,index(Assemblies_a_Part_7,xmatch($C79,Assemblies_a_ID)))))		false	=if($A79="","", iferror(ID_TO_WELL(settings_SampleStoragePlateSize,index(Assemblies_a_Part_8,xmatch($C79,Assemblies_a_ID)))))		false			false		=BN79	false		=BP79	false		false
						false		false	=iferror(if($A80="","", iferror(ID_TO_WELL(settings_SampleStoragePlateSize,index(Assemblies_a_Part_1,xmatch($C80,Assemblies_a_ID))))), "")		false	=iferror(if($A80="","", iferror(ID_TO_WELL(settings_SampleStoragePlateSize,index(Assemblies_a_Part_2,xmatch($C80,Assemblies_a_ID))))), "")		false	=iferror(if($A80="","", iferror(ID_TO_WELL(settings_SampleStoragePlateSize,index(Assemblies_a_Part_3,xmatch($C80,Assemblies_a_ID))))), "")		false	=iferror(if($A80="","", iferror(ID_TO_WELL(settings_SampleStoragePlateSize,index(Assemblies_a_Part_4,xmatch($C80,Assemblies_a_ID))))), "")		false	=if($A80="","", iferror(ID_TO_WELL(settings_SampleStoragePlateSize,index(Assemblies_a_Part_5,xmatch($C80,Assemblies_a_ID)))))		false	=if($A80="","", iferror(ID_TO_WELL(settings_SampleStoragePlateSize,index(Assemblies_a_Part_6,xmatch($C80,Assemblies_a_ID)))))		false	=if($A80="","", iferror(ID_TO_WELL(settings_SampleStoragePlateSize,index(Assemblies_a_Part_7,xmatch($C80,Assemblies_a_ID)))))		false	=if($A80="","", iferror(ID_TO_WELL(settings_SampleStoragePlateSize,index(Assemblies_a_Part_8,xmatch($C80,Assemblies_a_ID)))))		false			false		=BN80	false		=BP80	false		false
						false		false	=iferror(if($A81="","", iferror(ID_TO_WELL(settings_SampleStoragePlateSize,index(Assemblies_a_Part_1,xmatch($C81,Assemblies_a_ID))))), "")		false	=iferror(if($A81="","", iferror(ID_TO_WELL(settings_SampleStoragePlateSize,index(Assemblies_a_Part_2,xmatch($C81,Assemblies_a_ID))))), "")		false	=iferror(if($A81="","", iferror(ID_TO_WELL(settings_SampleStoragePlateSize,index(Assemblies_a_Part_3,xmatch($C81,Assemblies_a_ID))))), "")		false	=iferror(if($A81="","", iferror(ID_TO_WELL(settings_SampleStoragePlateSize,index(Assemblies_a_Part_4,xmatch($C81,Assemblies_a_ID))))), "")		false	=if($A81="","", iferror(ID_TO_WELL(settings_SampleStoragePlateSize,index(Assemblies_a_Part_5,xmatch($C81,Assemblies_a_ID)))))		false	=if($A81="","", iferror(ID_TO_WELL(settings_SampleStoragePlateSize,index(Assemblies_a_Part_6,xmatch($C81,Assemblies_a_ID)))))		false	=if($A81="","", iferror(ID_TO_WELL(settings_SampleStoragePlateSize,index(Assemblies_a_Part_7,xmatch($C81,Assemblies_a_ID)))))		false	=if($A81="","", iferror(ID_TO_WELL(settings_SampleStoragePlateSize,index(Assemblies_a_Part_8,xmatch($C81,Assemblies_a_ID)))))		false			false		=BN81	false		=BP81	false		false
						false		false	=iferror(if($A82="","", iferror(ID_TO_WELL(settings_SampleStoragePlateSize,index(Assemblies_a_Part_1,xmatch($C82,Assemblies_a_ID))))), "")		false	=iferror(if($A82="","", iferror(ID_TO_WELL(settings_SampleStoragePlateSize,index(Assemblies_a_Part_2,xmatch($C82,Assemblies_a_ID))))), "")		false	=iferror(if($A82="","", iferror(ID_TO_WELL(settings_SampleStoragePlateSize,index(Assemblies_a_Part_3,xmatch($C82,Assemblies_a_ID))))), "")		false	=iferror(if($A82="","", iferror(ID_TO_WELL(settings_SampleStoragePlateSize,index(Assemblies_a_Part_4,xmatch($C82,Assemblies_a_ID))))), "")		false	=if($A82="","", iferror(ID_TO_WELL(settings_SampleStoragePlateSize,index(Assemblies_a_Part_5,xmatch($C82,Assemblies_a_ID)))))		false	=if($A82="","", iferror(ID_TO_WELL(settings_SampleStoragePlateSize,index(Assemblies_a_Part_6,xmatch($C82,Assemblies_a_ID)))))		false	=if($A82="","", iferror(ID_TO_WELL(settings_SampleStoragePlateSize,index(Assemblies_a_Part_7,xmatch($C82,Assemblies_a_ID)))))		false	=if($A82="","", iferror(ID_TO_WELL(settings_SampleStoragePlateSize,index(Assemblies_a_Part_8,xmatch($C82,Assemblies_a_ID)))))		false			false		=BN82	false		=BP82	false		false
						false		false	=iferror(if($A83="","", iferror(ID_TO_WELL(settings_SampleStoragePlateSize,index(Assemblies_a_Part_1,xmatch($C83,Assemblies_a_ID))))), "")		false	=iferror(if($A83="","", iferror(ID_TO_WELL(settings_SampleStoragePlateSize,index(Assemblies_a_Part_2,xmatch($C83,Assemblies_a_ID))))), "")		false	=iferror(if($A83="","", iferror(ID_TO_WELL(settings_SampleStoragePlateSize,index(Assemblies_a_Part_3,xmatch($C83,Assemblies_a_ID))))), "")		false	=iferror(if($A83="","", iferror(ID_TO_WELL(settings_SampleStoragePlateSize,index(Assemblies_a_Part_4,xmatch($C83,Assemblies_a_ID))))), "")		false	=if($A83="","", iferror(ID_TO_WELL(settings_SampleStoragePlateSize,index(Assemblies_a_Part_5,xmatch($C83,Assemblies_a_ID)))))		false	=if($A83="","", iferror(ID_TO_WELL(settings_SampleStoragePlateSize,index(Assemblies_a_Part_6,xmatch($C83,Assemblies_a_ID)))))		false	=if($A83="","", iferror(ID_TO_WELL(settings_SampleStoragePlateSize,index(Assemblies_a_Part_7,xmatch($C83,Assemblies_a_ID)))))		false	=if($A83="","", iferror(ID_TO_WELL(settings_SampleStoragePlateSize,index(Assemblies_a_Part_8,xmatch($C83,Assemblies_a_ID)))))		false			false		=BN83	false		=BP83	false		false
						false		false	=iferror(if($A84="","", iferror(ID_TO_WELL(settings_SampleStoragePlateSize,index(Assemblies_a_Part_1,xmatch($C84,Assemblies_a_ID))))), "")		false	=iferror(if($A84="","", iferror(ID_TO_WELL(settings_SampleStoragePlateSize,index(Assemblies_a_Part_2,xmatch($C84,Assemblies_a_ID))))), "")		false	=iferror(if($A84="","", iferror(ID_TO_WELL(settings_SampleStoragePlateSize,index(Assemblies_a_Part_3,xmatch($C84,Assemblies_a_ID))))), "")		false	=iferror(if($A84="","", iferror(ID_TO_WELL(settings_SampleStoragePlateSize,index(Assemblies_a_Part_4,xmatch($C84,Assemblies_a_ID))))), "")		false	=if($A84="","", iferror(ID_TO_WELL(settings_SampleStoragePlateSize,index(Assemblies_a_Part_5,xmatch($C84,Assemblies_a_ID)))))		false	=if($A84="","", iferror(ID_TO_WELL(settings_SampleStoragePlateSize,index(Assemblies_a_Part_6,xmatch($C84,Assemblies_a_ID)))))		false	=if($A84="","", iferror(ID_TO_WELL(settings_SampleStoragePlateSize,index(Assemblies_a_Part_7,xmatch($C84,Assemblies_a_ID)))))		false	=if($A84="","", iferror(ID_TO_WELL(settings_SampleStoragePlateSize,index(Assemblies_a_Part_8,xmatch($C84,Assemblies_a_ID)))))		false			false		=BN84	false		=BP84	false		false
						false		false	=iferror(if($A85="","", iferror(ID_TO_WELL(settings_SampleStoragePlateSize,index(Assemblies_a_Part_1,xmatch($C85,Assemblies_a_ID))))), "")		false	=iferror(if($A85="","", iferror(ID_TO_WELL(settings_SampleStoragePlateSize,index(Assemblies_a_Part_2,xmatch($C85,Assemblies_a_ID))))), "")		false	=iferror(if($A85="","", iferror(ID_TO_WELL(settings_SampleStoragePlateSize,index(Assemblies_a_Part_3,xmatch($C85,Assemblies_a_ID))))), "")		false	=iferror(if($A85="","", iferror(ID_TO_WELL(settings_SampleStoragePlateSize,index(Assemblies_a_Part_4,xmatch($C85,Assemblies_a_ID))))), "")		false	=if($A85="","", iferror(ID_TO_WELL(settings_SampleStoragePlateSize,index(Assemblies_a_Part_5,xmatch($C85,Assemblies_a_ID)))))		false	=if($A85="","", iferror(ID_TO_WELL(settings_SampleStoragePlateSize,index(Assemblies_a_Part_6,xmatch($C85,Assemblies_a_ID)))))		false	=if($A85="","", iferror(ID_TO_WELL(settings_SampleStoragePlateSize,index(Assemblies_a_Part_7,xmatch($C85,Assemblies_a_ID)))))		false	=if($A85="","", iferror(ID_TO_WELL(settings_SampleStoragePlateSize,index(Assemblies_a_Part_8,xmatch($C85,Assemblies_a_ID)))))		false			false		=BN85	false		=BP85	false		false
						false		false	=iferror(if($A86="","", iferror(ID_TO_WELL(settings_SampleStoragePlateSize,index(Assemblies_a_Part_1,xmatch($C86,Assemblies_a_ID))))), "")		false	=iferror(if($A86="","", iferror(ID_TO_WELL(settings_SampleStoragePlateSize,index(Assemblies_a_Part_2,xmatch($C86,Assemblies_a_ID))))), "")		false	=iferror(if($A86="","", iferror(ID_TO_WELL(settings_SampleStoragePlateSize,index(Assemblies_a_Part_3,xmatch($C86,Assemblies_a_ID))))), "")		false	=iferror(if($A86="","", iferror(ID_TO_WELL(settings_SampleStoragePlateSize,index(Assemblies_a_Part_4,xmatch($C86,Assemblies_a_ID))))), "")		false	=if($A86="","", iferror(ID_TO_WELL(settings_SampleStoragePlateSize,index(Assemblies_a_Part_5,xmatch($C86,Assemblies_a_ID)))))		false	=if($A86="","", iferror(ID_TO_WELL(settings_SampleStoragePlateSize,index(Assemblies_a_Part_6,xmatch($C86,Assemblies_a_ID)))))		false	=if($A86="","", iferror(ID_TO_WELL(settings_SampleStoragePlateSize,index(Assemblies_a_Part_7,xmatch($C86,Assemblies_a_ID)))))		false	=if($A86="","", iferror(ID_TO_WELL(settings_SampleStoragePlateSize,index(Assemblies_a_Part_8,xmatch($C86,Assemblies_a_ID)))))		false			false		=BN86	false		=BP86	false		false
						false		false	=iferror(if($A87="","", iferror(ID_TO_WELL(settings_SampleStoragePlateSize,index(Assemblies_a_Part_1,xmatch($C87,Assemblies_a_ID))))), "")		false	=iferror(if($A87="","", iferror(ID_TO_WELL(settings_SampleStoragePlateSize,index(Assemblies_a_Part_2,xmatch($C87,Assemblies_a_ID))))), "")		false	=iferror(if($A87="","", iferror(ID_TO_WELL(settings_SampleStoragePlateSize,index(Assemblies_a_Part_3,xmatch($C87,Assemblies_a_ID))))), "")		false	=iferror(if($A87="","", iferror(ID_TO_WELL(settings_SampleStoragePlateSize,index(Assemblies_a_Part_4,xmatch($C87,Assemblies_a_ID))))), "")		false	=if($A87="","", iferror(ID_TO_WELL(settings_SampleStoragePlateSize,index(Assemblies_a_Part_5,xmatch($C87,Assemblies_a_ID)))))		false	=if($A87="","", iferror(ID_TO_WELL(settings_SampleStoragePlateSize,index(Assemblies_a_Part_6,xmatch($C87,Assemblies_a_ID)))))		false	=if($A87="","", iferror(ID_TO_WELL(settings_SampleStoragePlateSize,index(Assemblies_a_Part_7,xmatch($C87,Assemblies_a_ID)))))		false	=if($A87="","", iferror(ID_TO_WELL(settings_SampleStoragePlateSize,index(Assemblies_a_Part_8,xmatch($C87,Assemblies_a_ID)))))		false			false		=BN87	false		=BP87	false		false
						false		false	=iferror(if($A88="","", iferror(ID_TO_WELL(settings_SampleStoragePlateSize,index(Assemblies_a_Part_1,xmatch($C88,Assemblies_a_ID))))), "")		false	=iferror(if($A88="","", iferror(ID_TO_WELL(settings_SampleStoragePlateSize,index(Assemblies_a_Part_2,xmatch($C88,Assemblies_a_ID))))), "")		false	=iferror(if($A88="","", iferror(ID_TO_WELL(settings_SampleStoragePlateSize,index(Assemblies_a_Part_3,xmatch($C88,Assemblies_a_ID))))), "")		false	=iferror(if($A88="","", iferror(ID_TO_WELL(settings_SampleStoragePlateSize,index(Assemblies_a_Part_4,xmatch($C88,Assemblies_a_ID))))), "")		false	=if($A88="","", iferror(ID_TO_WELL(settings_SampleStoragePlateSize,index(Assemblies_a_Part_5,xmatch($C88,Assemblies_a_ID)))))		false	=if($A88="","", iferror(ID_TO_WELL(settings_SampleStoragePlateSize,index(Assemblies_a_Part_6,xmatch($C88,Assemblies_a_ID)))))		false	=if($A88="","", iferror(ID_TO_WELL(settings_SampleStoragePlateSize,index(Assemblies_a_Part_7,xmatch($C88,Assemblies_a_ID)))))		false	=if($A88="","", iferror(ID_TO_WELL(settings_SampleStoragePlateSize,index(Assemblies_a_Part_8,xmatch($C88,Assemblies_a_ID)))))		false			false		=BN88	false		=BP88	false		false
						false		false	=iferror(if($A89="","", iferror(ID_TO_WELL(settings_SampleStoragePlateSize,index(Assemblies_a_Part_1,xmatch($C89,Assemblies_a_ID))))), "")		false	=iferror(if($A89="","", iferror(ID_TO_WELL(settings_SampleStoragePlateSize,index(Assemblies_a_Part_2,xmatch($C89,Assemblies_a_ID))))), "")		false	=iferror(if($A89="","", iferror(ID_TO_WELL(settings_SampleStoragePlateSize,index(Assemblies_a_Part_3,xmatch($C89,Assemblies_a_ID))))), "")		false	=iferror(if($A89="","", iferror(ID_TO_WELL(settings_SampleStoragePlateSize,index(Assemblies_a_Part_4,xmatch($C89,Assemblies_a_ID))))), "")		false	=if($A89="","", iferror(ID_TO_WELL(settings_SampleStoragePlateSize,index(Assemblies_a_Part_5,xmatch($C89,Assemblies_a_ID)))))		false	=if($A89="","", iferror(ID_TO_WELL(settings_SampleStoragePlateSize,index(Assemblies_a_Part_6,xmatch($C89,Assemblies_a_ID)))))		false	=if($A89="","", iferror(ID_TO_WELL(settings_SampleStoragePlateSize,index(Assemblies_a_Part_7,xmatch($C89,Assemblies_a_ID)))))		false	=if($A89="","", iferror(ID_TO_WELL(settings_SampleStoragePlateSize,index(Assemblies_a_Part_8,xmatch($C89,Assemblies_a_ID)))))		false			false		=BN89	false		=BP89	false		false
						false		false	=iferror(if($A90="","", iferror(ID_TO_WELL(settings_SampleStoragePlateSize,index(Assemblies_a_Part_1,xmatch($C90,Assemblies_a_ID))))), "")		false	=iferror(if($A90="","", iferror(ID_TO_WELL(settings_SampleStoragePlateSize,index(Assemblies_a_Part_2,xmatch($C90,Assemblies_a_ID))))), "")		false	=iferror(if($A90="","", iferror(ID_TO_WELL(settings_SampleStoragePlateSize,index(Assemblies_a_Part_3,xmatch($C90,Assemblies_a_ID))))), "")		false	=iferror(if($A90="","", iferror(ID_TO_WELL(settings_SampleStoragePlateSize,index(Assemblies_a_Part_4,xmatch($C90,Assemblies_a_ID))))), "")		false	=if($A90="","", iferror(ID_TO_WELL(settings_SampleStoragePlateSize,index(Assemblies_a_Part_5,xmatch($C90,Assemblies_a_ID)))))		false	=if($A90="","", iferror(ID_TO_WELL(settings_SampleStoragePlateSize,index(Assemblies_a_Part_6,xmatch($C90,Assemblies_a_ID)))))		false	=if($A90="","", iferror(ID_TO_WELL(settings_SampleStoragePlateSize,index(Assemblies_a_Part_7,xmatch($C90,Assemblies_a_ID)))))		false	=if($A90="","", iferror(ID_TO_WELL(settings_SampleStoragePlateSize,index(Assemblies_a_Part_8,xmatch($C90,Assemblies_a_ID)))))		false			false		=BN90	false		=BP90	false		false
						false		false	=iferror(if($A91="","", iferror(ID_TO_WELL(settings_SampleStoragePlateSize,index(Assemblies_a_Part_1,xmatch($C91,Assemblies_a_ID))))), "")		false	=iferror(if($A91="","", iferror(ID_TO_WELL(settings_SampleStoragePlateSize,index(Assemblies_a_Part_2,xmatch($C91,Assemblies_a_ID))))), "")		false	=iferror(if($A91="","", iferror(ID_TO_WELL(settings_SampleStoragePlateSize,index(Assemblies_a_Part_3,xmatch($C91,Assemblies_a_ID))))), "")		false	=iferror(if($A91="","", iferror(ID_TO_WELL(settings_SampleStoragePlateSize,index(Assemblies_a_Part_4,xmatch($C91,Assemblies_a_ID))))), "")		false	=if($A91="","", iferror(ID_TO_WELL(settings_SampleStoragePlateSize,index(Assemblies_a_Part_5,xmatch($C91,Assemblies_a_ID)))))		false	=if($A91="","", iferror(ID_TO_WELL(settings_SampleStoragePlateSize,index(Assemblies_a_Part_6,xmatch($C91,Assemblies_a_ID)))))		false	=if($A91="","", iferror(ID_TO_WELL(settings_SampleStoragePlateSize,index(Assemblies_a_Part_7,xmatch($C91,Assemblies_a_ID)))))		false	=if($A91="","", iferror(ID_TO_WELL(settings_SampleStoragePlateSize,index(Assemblies_a_Part_8,xmatch($C91,Assemblies_a_ID)))))		false			false		=BN91	false		=BP91	false		false
						false		false	=iferror(if($A92="","", iferror(ID_TO_WELL(settings_SampleStoragePlateSize,index(Assemblies_a_Part_1,xmatch($C92,Assemblies_a_ID))))), "")		false	=iferror(if($A92="","", iferror(ID_TO_WELL(settings_SampleStoragePlateSize,index(Assemblies_a_Part_2,xmatch($C92,Assemblies_a_ID))))), "")		false	=iferror(if($A92="","", iferror(ID_TO_WELL(settings_SampleStoragePlateSize,index(Assemblies_a_Part_3,xmatch($C92,Assemblies_a_ID))))), "")		false	=iferror(if($A92="","", iferror(ID_TO_WELL(settings_SampleStoragePlateSize,index(Assemblies_a_Part_4,xmatch($C92,Assemblies_a_ID))))), "")		false	=if($A92="","", iferror(ID_TO_WELL(settings_SampleStoragePlateSize,index(Assemblies_a_Part_5,xmatch($C92,Assemblies_a_ID)))))		false	=if($A92="","", iferror(ID_TO_WELL(settings_SampleStoragePlateSize,index(Assemblies_a_Part_6,xmatch($C92,Assemblies_a_ID)))))		false	=if($A92="","", iferror(ID_TO_WELL(settings_SampleStoragePlateSize,index(Assemblies_a_Part_7,xmatch($C92,Assemblies_a_ID)))))		false	=if($A92="","", iferror(ID_TO_WELL(settings_SampleStoragePlateSize,index(Assemblies_a_Part_8,xmatch($C92,Assemblies_a_ID)))))		false			false		=BN92	false		=BP92	false		false
						false		false	=iferror(if($A93="","", iferror(ID_TO_WELL(settings_SampleStoragePlateSize,index(Assemblies_a_Part_1,xmatch($C93,Assemblies_a_ID))))), "")		false	=iferror(if($A93="","", iferror(ID_TO_WELL(settings_SampleStoragePlateSize,index(Assemblies_a_Part_2,xmatch($C93,Assemblies_a_ID))))), "")		false	=iferror(if($A93="","", iferror(ID_TO_WELL(settings_SampleStoragePlateSize,index(Assemblies_a_Part_3,xmatch($C93,Assemblies_a_ID))))), "")		false	=iferror(if($A93="","", iferror(ID_TO_WELL(settings_SampleStoragePlateSize,index(Assemblies_a_Part_4,xmatch($C93,Assemblies_a_ID))))), "")		false	=if($A93="","", iferror(ID_TO_WELL(settings_SampleStoragePlateSize,index(Assemblies_a_Part_5,xmatch($C93,Assemblies_a_ID)))))		false	=if($A93="","", iferror(ID_TO_WELL(settings_SampleStoragePlateSize,index(Assemblies_a_Part_6,xmatch($C93,Assemblies_a_ID)))))		false	=if($A93="","", iferror(ID_TO_WELL(settings_SampleStoragePlateSize,index(Assemblies_a_Part_7,xmatch($C93,Assemblies_a_ID)))))		false	=if($A93="","", iferror(ID_TO_WELL(settings_SampleStoragePlateSize,index(Assemblies_a_Part_8,xmatch($C93,Assemblies_a_ID)))))		false			false		=BN93	false		=BP93	false		false
						false		false	=iferror(if($A94="","", iferror(ID_TO_WELL(settings_SampleStoragePlateSize,index(Assemblies_a_Part_1,xmatch($C94,Assemblies_a_ID))))), "")		false	=iferror(if($A94="","", iferror(ID_TO_WELL(settings_SampleStoragePlateSize,index(Assemblies_a_Part_2,xmatch($C94,Assemblies_a_ID))))), "")		false	=iferror(if($A94="","", iferror(ID_TO_WELL(settings_SampleStoragePlateSize,index(Assemblies_a_Part_3,xmatch($C94,Assemblies_a_ID))))), "")		false	=iferror(if($A94="","", iferror(ID_TO_WELL(settings_SampleStoragePlateSize,index(Assemblies_a_Part_4,xmatch($C94,Assemblies_a_ID))))), "")		false	=if($A94="","", iferror(ID_TO_WELL(settings_SampleStoragePlateSize,index(Assemblies_a_Part_5,xmatch($C94,Assemblies_a_ID)))))		false	=if($A94="","", iferror(ID_TO_WELL(settings_SampleStoragePlateSize,index(Assemblies_a_Part_6,xmatch($C94,Assemblies_a_ID)))))		false	=if($A94="","", iferror(ID_TO_WELL(settings_SampleStoragePlateSize,index(Assemblies_a_Part_7,xmatch($C94,Assemblies_a_ID)))))		false	=if($A94="","", iferror(ID_TO_WELL(settings_SampleStoragePlateSize,index(Assemblies_a_Part_8,xmatch($C94,Assemblies_a_ID)))))		false			false		=BN94	false		=BP94	false		false
						false		false	=iferror(if($A95="","", iferror(ID_TO_WELL(settings_SampleStoragePlateSize,index(Assemblies_a_Part_1,xmatch($C95,Assemblies_a_ID))))), "")		false	=iferror(if($A95="","", iferror(ID_TO_WELL(settings_SampleStoragePlateSize,index(Assemblies_a_Part_2,xmatch($C95,Assemblies_a_ID))))), "")		false	=iferror(if($A95="","", iferror(ID_TO_WELL(settings_SampleStoragePlateSize,index(Assemblies_a_Part_3,xmatch($C95,Assemblies_a_ID))))), "")		false	=iferror(if($A95="","", iferror(ID_TO_WELL(settings_SampleStoragePlateSize,index(Assemblies_a_Part_4,xmatch($C95,Assemblies_a_ID))))), "")		false	=if($A95="","", iferror(ID_TO_WELL(settings_SampleStoragePlateSize,index(Assemblies_a_Part_5,xmatch($C95,Assemblies_a_ID)))))		false	=if($A95="","", iferror(ID_TO_WELL(settings_SampleStoragePlateSize,index(Assemblies_a_Part_6,xmatch($C95,Assemblies_a_ID)))))		false	=if($A95="","", iferror(ID_TO_WELL(settings_SampleStoragePlateSize,index(Assemblies_a_Part_7,xmatch($C95,Assemblies_a_ID)))))		false	=if($A95="","", iferror(ID_TO_WELL(settings_SampleStoragePlateSize,index(Assemblies_a_Part_8,xmatch($C95,Assemblies_a_ID)))))		false			false		=BN95	false		=BP95	false		false
						false		false	=iferror(if($A96="","", iferror(ID_TO_WELL(settings_SampleStoragePlateSize,index(Assemblies_a_Part_1,xmatch($C96,Assemblies_a_ID))))), "")		false	=iferror(if($A96="","", iferror(ID_TO_WELL(settings_SampleStoragePlateSize,index(Assemblies_a_Part_2,xmatch($C96,Assemblies_a_ID))))), "")		false	=iferror(if($A96="","", iferror(ID_TO_WELL(settings_SampleStoragePlateSize,index(Assemblies_a_Part_3,xmatch($C96,Assemblies_a_ID))))), "")		false	=iferror(if($A96="","", iferror(ID_TO_WELL(settings_SampleStoragePlateSize,index(Assemblies_a_Part_4,xmatch($C96,Assemblies_a_ID))))), "")		false	=if($A96="","", iferror(ID_TO_WELL(settings_SampleStoragePlateSize,index(Assemblies_a_Part_5,xmatch($C96,Assemblies_a_ID)))))		false	=if($A96="","", iferror(ID_TO_WELL(settings_SampleStoragePlateSize,index(Assemblies_a_Part_6,xmatch($C96,Assemblies_a_ID)))))		false	=if($A96="","", iferror(ID_TO_WELL(settings_SampleStoragePlateSize,index(Assemblies_a_Part_7,xmatch($C96,Assemblies_a_ID)))))		false	=if($A96="","", iferror(ID_TO_WELL(settings_SampleStoragePlateSize,index(Assemblies_a_Part_8,xmatch($C96,Assemblies_a_ID)))))		false			false		=BN96	false		=BP96	false		false
						false		false	=iferror(if($A97="","", iferror(ID_TO_WELL(settings_SampleStoragePlateSize,index(Assemblies_a_Part_1,xmatch($C97,Assemblies_a_ID))))), "")		false	=iferror(if($A97="","", iferror(ID_TO_WELL(settings_SampleStoragePlateSize,index(Assemblies_a_Part_2,xmatch($C97,Assemblies_a_ID))))), "")		false	=iferror(if($A97="","", iferror(ID_TO_WELL(settings_SampleStoragePlateSize,index(Assemblies_a_Part_3,xmatch($C97,Assemblies_a_ID))))), "")		false	=iferror(if($A97="","", iferror(ID_TO_WELL(settings_SampleStoragePlateSize,index(Assemblies_a_Part_4,xmatch($C97,Assemblies_a_ID))))), "")		false	=if($A97="","", iferror(ID_TO_WELL(settings_SampleStoragePlateSize,index(Assemblies_a_Part_5,xmatch($C97,Assemblies_a_ID)))))		false	=if($A97="","", iferror(ID_TO_WELL(settings_SampleStoragePlateSize,index(Assemblies_a_Part_6,xmatch($C97,Assemblies_a_ID)))))		false	=if($A97="","", iferror(ID_TO_WELL(settings_SampleStoragePlateSize,index(Assemblies_a_Part_7,xmatch($C97,Assemblies_a_ID)))))		false	=if($A97="","", iferror(ID_TO_WELL(settings_SampleStoragePlateSize,index(Assemblies_a_Part_8,xmatch($C97,Assemblies_a_ID)))))		false			false		=BN97	false		=BP97	false		false
						false		false	=iferror(if($A98="","", iferror(ID_TO_WELL(settings_SampleStoragePlateSize,index(Assemblies_a_Part_1,xmatch($C98,Assemblies_a_ID))))), "")		false	=iferror(if($A98="","", iferror(ID_TO_WELL(settings_SampleStoragePlateSize,index(Assemblies_a_Part_2,xmatch($C98,Assemblies_a_ID))))), "")		false	=iferror(if($A98="","", iferror(ID_TO_WELL(settings_SampleStoragePlateSize,index(Assemblies_a_Part_3,xmatch($C98,Assemblies_a_ID))))), "")		false	=iferror(if($A98="","", iferror(ID_TO_WELL(settings_SampleStoragePlateSize,index(Assemblies_a_Part_4,xmatch($C98,Assemblies_a_ID))))), "")		false	=if($A98="","", iferror(ID_TO_WELL(settings_SampleStoragePlateSize,index(Assemblies_a_Part_5,xmatch($C98,Assemblies_a_ID)))))		false	=if($A98="","", iferror(ID_TO_WELL(settings_SampleStoragePlateSize,index(Assemblies_a_Part_6,xmatch($C98,Assemblies_a_ID)))))		false	=if($A98="","", iferror(ID_TO_WELL(settings_SampleStoragePlateSize,index(Assemblies_a_Part_7,xmatch($C98,Assemblies_a_ID)))))		false	=if($A98="","", iferror(ID_TO_WELL(settings_SampleStoragePlateSize,index(Assemblies_a_Part_8,xmatch($C98,Assemblies_a_ID)))))		false			false		=BN98	false		=BP98	false		false
						false		false	=iferror(if($A99="","", iferror(ID_TO_WELL(settings_SampleStoragePlateSize,index(Assemblies_a_Part_1,xmatch($C99,Assemblies_a_ID))))), "")		false	=iferror(if($A99="","", iferror(ID_TO_WELL(settings_SampleStoragePlateSize,index(Assemblies_a_Part_2,xmatch($C99,Assemblies_a_ID))))), "")		false	=iferror(if($A99="","", iferror(ID_TO_WELL(settings_SampleStoragePlateSize,index(Assemblies_a_Part_3,xmatch($C99,Assemblies_a_ID))))), "")		false	=iferror(if($A99="","", iferror(ID_TO_WELL(settings_SampleStoragePlateSize,index(Assemblies_a_Part_4,xmatch($C99,Assemblies_a_ID))))), "")		false	=if($A99="","", iferror(ID_TO_WELL(settings_SampleStoragePlateSize,index(Assemblies_a_Part_5,xmatch($C99,Assemblies_a_ID)))))		false	=if($A99="","", iferror(ID_TO_WELL(settings_SampleStoragePlateSize,index(Assemblies_a_Part_6,xmatch($C99,Assemblies_a_ID)))))		false	=if($A99="","", iferror(ID_TO_WELL(settings_SampleStoragePlateSize,index(Assemblies_a_Part_7,xmatch($C99,Assemblies_a_ID)))))		false	=if($A99="","", iferror(ID_TO_WELL(settings_SampleStoragePlateSize,index(Assemblies_a_Part_8,xmatch($C99,Assemblies_a_ID)))))		false			false		=BN99	false		=BP99	false		false
						false		false	=iferror(if($A100="","", iferror(ID_TO_WELL(settings_SampleStoragePlateSize,index(Assemblies_a_Part_1,xmatch($C100,Assemblies_a_ID))))), "")		false	=iferror(if($A100="","", iferror(ID_TO_WELL(settings_SampleStoragePlateSize,index(Assemblies_a_Part_2,xmatch($C100,Assemblies_a_ID))))), "")		false	=iferror(if($A100="","", iferror(ID_TO_WELL(settings_SampleStoragePlateSize,index(Assemblies_a_Part_3,xmatch($C100,Assemblies_a_ID))))), "")		false	=iferror(if($A100="","", iferror(ID_TO_WELL(settings_SampleStoragePlateSize,index(Assemblies_a_Part_4,xmatch($C100,Assemblies_a_ID))))), "")		false	=if($A100="","", iferror(ID_TO_WELL(settings_SampleStoragePlateSize,index(Assemblies_a_Part_5,xmatch($C100,Assemblies_a_ID)))))		false	=if($A100="","", iferror(ID_TO_WELL(settings_SampleStoragePlateSize,index(Assemblies_a_Part_6,xmatch($C100,Assemblies_a_ID)))))		false	=if($A100="","", iferror(ID_TO_WELL(settings_SampleStoragePlateSize,index(Assemblies_a_Part_7,xmatch($C100,Assemblies_a_ID)))))		false	=if($A100="","", iferror(ID_TO_WELL(settings_SampleStoragePlateSize,index(Assemblies_a_Part_8,xmatch($C100,Assemblies_a_ID)))))		false			false		=BN100	false		=BP100	false		false
[truncated: 15 more columns]
