# Supplementary material for: CloneCoordinate: Open-Source Software for Collaborative DNA Construction
Source: ACS Synth Biol. 2025 Nov 18;14(12):4802–18. doi: 10.1021/acssynbio.5c00582 (PMC12723744; doi:10.1021/acssynbio.5c00582)
Supplement: Supplementary file 2 [file sb5c00582_si_002.zip › Asst: dsDNA.csv]

Assist: dsDNA			=if(join("",unique(A3:A))<>join("",A3:A),"duplicate sort #! ","")	=iferror(let( status_range,D3:D, cell_names, split(textjoin(",", 1, arrayformula(IF(regexmatch(join(char(10),status_range),Dashboard!$E5:E29), Dashboard!$D5:D29, ""))),","), cell_links, split(textjoin(",", 1, arrayformula(IF(regexmatch(join(char(10),status_range),Dashboard!$E5:E29), 'Settings & admin'!$M2:M26, ""))),","), array_constrain(arrayformula(hyperlink(cell_links,"Protocol: "&cell_names))…			=if(A3="","", trim( if(regexmatch(join(",",D3:D),"enter"),"One or more reactions does not have all its components specified in dsDNA d!", if(counta(iferror(filter(A3:A,A3:A<>"",BJ3:BJ="")))>0, "Plates needed: "&join(" ",sort(unique( byrow(flatten(bycol(BF3:BH,lambda(col,iferror(filter(col,BJ3:BJ="",col<>""))))), lambda(x,if(regexmatch(""&x,"[odms]\d{2}\.[A-H]\d{2}"),left(x,3),"")))))), "")) &if(c…																							=if(A3="","", iferror(let(blocks,filter(BZ3:BZ,BZ3:BZ<>""), "Blocks needed: "&sum(byrow(blocks,lambda(x, roundup(counta(filter(BY3:BY,BY3:BY=x))/settings_dMaxSamplesPerBlock))))&char(10)& join(char(10),byrow(blocks,lambda(block,block&" ("&counta(filter(BY3:BY,BY3:BY=block))&")"))))))			=iferror(if(counta(iferror(filter(A3:A,A3:A<>"",BJ3:BJ="")))=0,"", "Elongation times (minutes:seconds):"&char(10)& join(char(10),unique(byrow(filter(BZ3:BZ,BZ3:BZ<>""),lambda(combo,combo& let(max_elong,settings_dPCRDefaultElongationPerKb*max(filter(BK3:BK,BJ3:BJ="",A3:A<>"",BY3:BY=combo)), req_elong,iferror(filter(BQ3:BQ,BJ3:BJ="",A3:A<>"",BY3:BY=combo),""), if(req_elong="", " - "&if(max_elong>se…										=iferror(if(A3="","", "Plates needed: "&join(", ",unique(sort(arrayformula(left(filter(AR3:AR,AR3:AR<>"",AS3:AS=""),3)))))))
={"Sort #";iferror(sort(filter('dsDNA d'!D3:D,isnumber('dsDNA d'!D3:D))))}	={"Strip pos'n";arrayformula(if(A3:A<>"",TUBE_NUMBER_TO_8_WELL_STRIP_POSITION(A3:A),""))}	=let(datacol,dsDNA_d_ID, {index(datacol,2); byrow($A3:$A,lambda(sortnum, iferror(if(sortnum="","", index(datacol,xmatch(sortnum,dsDNA_d_Sort))))))})	=let(datacol,dsDNA_d_Status, {index(datacol,2); byrow($A3:$A,lambda(sortnum, iferror(if(sortnum="","", index(datacol,xmatch(sortnum,dsDNA_d_Sort))))))})	={BC2:BC}	=let(datacol,dsDNA_d_Scale, {index(datacol,2); byrow($A3:$A,lambda(sortnum, iferror(if(sortnum="","", index(datacol,xmatch(sortnum,dsDNA_d_Sort))))))})	=let(datacol,dsDNA_d_Queue_notes, {index(datacol,2); byrow($A3:$A,lambda(sortnum, iferror(if(sortnum="","", index(datacol,xmatch(sortnum,dsDNA_d_Sort))))))})	={"Premix";CN3:CN}		={"Additional component(s)";CO3:CO}			={CQ2:CQ}			={CS2:CS}			={"";let(inputarray,CU3:DG, iferror(byrow(inputarray,lambda(r,trim(join(" ",r))))))}		={BF2:BF}	µL		={BG2:BG}	µL		={BH2:BH}	Input DNA volume (µL)		=BI2	=let(datacol,dsDNA_d_Num_of_cycles, {index(datacol,2); byrow($A3:$A,lambda(sortnum, iferror(if(sortnum="","", index(datacol,xmatch(sortnum,dsDNA_d_Sort))))))})	=let(datacol,dsDNA_d_Anneal_temp, {index(datacol,2); byrow($A3:$A,lambda(sortnum, iferror(if(sortnum="","", index(datacol,xmatch(sortnum,dsDNA_d_Sort))))))})	=let(datacol,dsDNA_d_Required_elong, {index(datacol,2); byrow($A3:$A,lambda(sortnum, iferror(if(sortnum="","", index(datacol,xmatch(sortnum,dsDNA_d_Sort))))))})	=let(datacol,dsDNA_d_Mix_notes, {index(datacol,2); byrow($A3:$A,lambda(sortnum, iferror(if(sortnum="","", index(datacol,xmatch(sortnum,dsDNA_d_Sort))))))})	=let(datacol,dsDNA_d_Size, {index(datacol,2); byrow($A3:$A,lambda(sortnum, iferror(if(sortnum="","", index(datacol,xmatch(sortnum,dsDNA_d_Sort))))))})	=let(datacol,dsDNA_d_Queued_by, {index(datacol,2); byrow($A3:$A,lambda(sortnum, iferror(if(sortnum="","", index(datacol,xmatch(sortnum,dsDNA_d_Sort))))))})	=let(datacol,dsDNA_d_Date_put_in_thermocycler, {index(datacol,2); byrow($A3:$A,lambda(sortnum, iferror(if(sortnum="","", index(datacol,xmatch(sortnum,dsDNA_d_Sort))))))})	=let(datacol,dsDNA_d_Mixed_by, {index(datacol,2); byrow($A3:$A,lambda(sortnum, iferror(if(sortnum="","", index(datacol,xmatch(sortnum,dsDNA_d_Sort))))))})	=let(datacol,dsDNA_d_Thermocycler_block_used, {index(datacol,2); byrow($A3:$A,lambda(sortnum, iferror(if(sortnum="","", index(datacol,xmatch(sortnum,dsDNA_d_Sort))))))})	=let(datacol,dsDNA_d_Actual_elong, {index(datacol,2); byrow($A3:$A,lambda(sortnum, iferror(if(sortnum="","", index(datacol,xmatch(sortnum,dsDNA_d_Sort))))))})	=let(datacol,dsDNA_d_Actual_anneal, {index(datacol,2); byrow($A3:$A,lambda(sortnum, iferror(if(sortnum="","", index(datacol,xmatch(sortnum,dsDNA_d_Sort))))))})	=let(datacol,dsDNA_d_Cleanup_by, {index(datacol,2); byrow($A3:$A,lambda(sortnum, iferror(if(sortnum="","", index(datacol,xmatch(sortnum,dsDNA_d_Sort))))))})	=let(datacol,dsDNA_d_Cleanup_method, {index(datacol,2); byrow($A3:$A,lambda(sortnum, iferror(if(sortnum="","", index(datacol,xmatch(sortnum,dsDNA_d_Sort))))))})	=let(datacol,dsDNA_d_Well, {index(datacol,2); byrow($A3:$A,lambda(sortnum, iferror(if(sortnum="","", index(datacol,xmatch(sortnum,dsDNA_d_Sort))))))})	=let(datacol,dsDNA_d_Date_finished, {index(datacol,2); byrow($A3:$A,lambda(sortnum, iferror(if(sortnum="","", index(datacol,xmatch(sortnum,dsDNA_d_Sort))))))})	=let(datacol,dsDNA_d_Date_quant, {index(datacol,2); byrow($A3:$A,lambda(sortnum, iferror(if(sortnum="","", index(datacol,xmatch(sortnum,dsDNA_d_Sort))))))})	=let(datacol,dsDNA_d_Quant_by, {index(datacol,2); byrow($A3:$A,lambda(sortnum, iferror(if(sortnum="","", index(datacol,xmatch(sortnum,dsDNA_d_Sort))))))})	=let(datacol,dsDNA_d_Quant_method, {index(datacol,2); byrow($A3:$A,lambda(sortnum, iferror(if(sortnum="","", index(datacol,xmatch(sortnum,dsDNA_d_Sort))))))})	=let(datacol,dsDNA_d_260_over_280, {index(datacol,2); byrow($A3:$A,lambda(sortnum, iferror(if(sortnum="","", index(datacol,xmatch(sortnum,dsDNA_d_Sort))))))})	=let(datacol,dsDNA_d_260_over_230, {index(datacol,2); byrow($A3:$A,lambda(sortnum, iferror(if(sortnum="","", index(datacol,xmatch(sortnum,dsDNA_d_Sort))))))})
								false		=if(CP3="","",value(CP3))	false		=CR3	false		=CT3	false		false		=FORMAT_FOR_PIPETTING(iferror(ifs(U3="","", $BC3="PCR",settings_dPCRPrimerVolume*$BL3/settings_dPCRDefaultScale, $BC3="anneal",settings_dAnnealOligoVolume, TRUE,"???"), ""))	false		=FORMAT_FOR_PIPETTING(iferror(ifs(X3="","", $BC3="PCR",settings_dPCRPrimerVolume*$BL3/settings_dPCRDefaultScale, $BC3="anneal",settings_dAnnealOligoVolume, TRUE,"???"), ""))	false		=FORMAT_FOR_PIPETTING(if($A3<>"",ifs( BC3="digest",index(dsDNA_d_Input_DNA_Vol,ID_TO_INDEX(C3)), BC3="PCR",if(settings_dPCRTemplateVolume=0,"small amount, <0.5 µL",settings_dPCRTemplateVolume), TRUE,""),""))	false	=iferror(if(regexmatch(BH3,"[Nn]o"),BI3,if(BH3<>"","",BI3)),"")
								false		=if(CP4="","",value(CP4))	false		=CR4	false		=CT4	false		false		=FORMAT_FOR_PIPETTING(iferror(ifs(U4="","", $BC4="PCR",settings_dPCRPrimerVolume*$BL4/settings_dPCRDefaultScale, $BC4="anneal",settings_dAnnealOligoVolume, TRUE,"???"), ""))	false		=FORMAT_FOR_PIPETTING(iferror(ifs(X4="","", $BC4="PCR",settings_dPCRPrimerVolume*$BL4/settings_dPCRDefaultScale, $BC4="anneal",settings_dAnnealOligoVolume, TRUE,"???"), ""))	false		=FORMAT_FOR_PIPETTING(if($A4<>"",ifs( BC4="digest",index(dsDNA_d_Input_DNA_Vol,ID_TO_INDEX(C4)), BC4="PCR",if(settings_dPCRTemplateVolume=0,"small amount, <0.5 µL",settings_dPCRTemplateVolume), TRUE,""),""))	false	=iferror(if(regexmatch(BH4,"[Nn]o"),BI4,if(BH4<>"","",BI4)),"")
								false		=if(CP5="","",value(CP5))	false		=CR5	false		=CT5	false		false		=FORMAT_FOR_PIPETTING(iferror(ifs(U5="","", $BC5="PCR",settings_dPCRPrimerVolume*$BL5/settings_dPCRDefaultScale, $BC5="anneal",settings_dAnnealOligoVolume, TRUE,"???"), ""))	false		=FORMAT_FOR_PIPETTING(iferror(ifs(X5="","", $BC5="PCR",settings_dPCRPrimerVolume*$BL5/settings_dPCRDefaultScale, $BC5="anneal",settings_dAnnealOligoVolume, TRUE,"???"), ""))	false		=FORMAT_FOR_PIPETTING(if($A5<>"",ifs( BC5="digest",index(dsDNA_d_Input_DNA_Vol,ID_TO_INDEX(C5)), BC5="PCR",if(settings_dPCRTemplateVolume=0,"small amount, <0.5 µL",settings_dPCRTemplateVolume), TRUE,""),""))	false	=iferror(if(regexmatch(BH5,"[Nn]o"),BI5,if(BH5<>"","",BI5)),"")
								false		=if(CP6="","",value(CP6))	false		=CR6	false		=CT6	false		false		=FORMAT_FOR_PIPETTING(iferror(ifs(U6="","", $BC6="PCR",settings_dPCRPrimerVolume*$BL6/settings_dPCRDefaultScale, $BC6="anneal",settings_dAnnealOligoVolume, TRUE,"???"), ""))	false		=FORMAT_FOR_PIPETTING(iferror(ifs(X6="","", $BC6="PCR",settings_dPCRPrimerVolume*$BL6/settings_dPCRDefaultScale, $BC6="anneal",settings_dAnnealOligoVolume, TRUE,"???"), ""))	false		=FORMAT_FOR_PIPETTING(if($A6<>"",ifs( BC6="digest",index(dsDNA_d_Input_DNA_Vol,ID_TO_INDEX(C6)), BC6="PCR",if(settings_dPCRTemplateVolume=0,"small amount, <0.5 µL",settings_dPCRTemplateVolume), TRUE,""),""))	false	=iferror(if(regexmatch(BH6,"[Nn]o"),BI6,if(BH6<>"","",BI6)),"")
								false		=if(CP7="","",value(CP7))	false		=CR7	false		=CT7	false		false		=FORMAT_FOR_PIPETTING(iferror(ifs(U7="","", $BC7="PCR",settings_dPCRPrimerVolume*$BL7/settings_dPCRDefaultScale, $BC7="anneal",settings_dAnnealOligoVolume, TRUE,"???"), ""))	false		=FORMAT_FOR_PIPETTING(iferror(ifs(X7="","", $BC7="PCR",settings_dPCRPrimerVolume*$BL7/settings_dPCRDefaultScale, $BC7="anneal",settings_dAnnealOligoVolume, TRUE,"???"), ""))	false		=FORMAT_FOR_PIPETTING(if($A7<>"",ifs( BC7="digest",index(dsDNA_d_Input_DNA_Vol,ID_TO_INDEX(C7)), BC7="PCR",if(settings_dPCRTemplateVolume=0,"small amount, <0.5 µL",settings_dPCRTemplateVolume), TRUE,""),""))	false	=iferror(if(regexmatch(BH7,"[Nn]o"),BI7,if(BH7<>"","",BI7)),"")
								false		=if(CP8="","",value(CP8))	false		=CR8	false		=CT8	false		false		=FORMAT_FOR_PIPETTING(iferror(ifs(U8="","", $BC8="PCR",settings_dPCRPrimerVolume*$BL8/settings_dPCRDefaultScale, $BC8="anneal",settings_dAnnealOligoVolume, TRUE,"???"), ""))	false		=FORMAT_FOR_PIPETTING(iferror(ifs(X8="","", $BC8="PCR",settings_dPCRPrimerVolume*$BL8/settings_dPCRDefaultScale, $BC8="anneal",settings_dAnnealOligoVolume, TRUE,"???"), ""))	false		=FORMAT_FOR_PIPETTING(if($A8<>"",ifs( BC8="digest",index(dsDNA_d_Input_DNA_Vol,ID_TO_INDEX(C8)), BC8="PCR",if(settings_dPCRTemplateVolume=0,"small amount, <0.5 µL",settings_dPCRTemplateVolume), TRUE,""),""))	false	=iferror(if(regexmatch(BH8,"[Nn]o"),BI8,if(BH8<>"","",BI8)),"")
								false		=if(CP9="","",value(CP9))	false		=CR9	false		=CT9	false		false		=FORMAT_FOR_PIPETTING(iferror(ifs(U9="","", $BC9="PCR",settings_dPCRPrimerVolume*$BL9/settings_dPCRDefaultScale, $BC9="anneal",settings_dAnnealOligoVolume, TRUE,"???"), ""))	false		=FORMAT_FOR_PIPETTING(iferror(ifs(X9="","", $BC9="PCR",settings_dPCRPrimerVolume*$BL9/settings_dPCRDefaultScale, $BC9="anneal",settings_dAnnealOligoVolume, TRUE,"???"), ""))	false		=FORMAT_FOR_PIPETTING(if($A9<>"",ifs( BC9="digest",index(dsDNA_d_Input_DNA_Vol,ID_TO_INDEX(C9)), BC9="PCR",if(settings_dPCRTemplateVolume=0,"small amount, <0.5 µL",settings_dPCRTemplateVolume), TRUE,""),""))	false	=iferror(if(regexmatch(BH9,"[Nn]o"),BI9,if(BH9<>"","",BI9)),"")
								false		=if(CP10="","",value(CP10))	false		=CR10	false		=CT10	false		false		=FORMAT_FOR_PIPETTING(iferror(ifs(U10="","", $BC10="PCR",settings_dPCRPrimerVolume*$BL10/settings_dPCRDefaultScale, $BC10="anneal",settings_dAnnealOligoVolume, TRUE,"???"), ""))	false		=FORMAT_FOR_PIPETTING(iferror(ifs(X10="","", $BC10="PCR",settings_dPCRPrimerVolume*$BL10/settings_dPCRDefaultScale, $BC10="anneal",settings_dAnnealOligoVolume, TRUE,"???"), ""))	false		=FORMAT_FOR_PIPETTING(if($A10<>"",ifs( BC10="digest",index(dsDNA_d_Input_DNA_Vol,ID_TO_INDEX(C10)), BC10="PCR",if(settings_dPCRTemplateVolume=0,"small amount, <0.5 µL",settings_dPCRTemplateVolume), TRUE,""),""))	false	=iferror(if(regexmatch(BH10,"[Nn]o"),BI10,if(BH10<>"","",BI10)),"")
								false		=if(CP11="","",value(CP11))	false		=CR11	false		=CT11	false		false		=FORMAT_FOR_PIPETTING(iferror(ifs(U11="","", $BC11="PCR",settings_dPCRPrimerVolume*$BL11/settings_dPCRDefaultScale, $BC11="anneal",settings_dAnnealOligoVolume, TRUE,"???"), ""))	false		=FORMAT_FOR_PIPETTING(iferror(ifs(X11="","", $BC11="PCR",settings_dPCRPrimerVolume*$BL11/settings_dPCRDefaultScale, $BC11="anneal",settings_dAnnealOligoVolume, TRUE,"???"), ""))	false		=FORMAT_FOR_PIPETTING(if($A11<>"",ifs( BC11="digest",index(dsDNA_d_Input_DNA_Vol,ID_TO_INDEX(C11)), BC11="PCR",if(settings_dPCRTemplateVolume=0,"small amount, <0.5 µL",settings_dPCRTemplateVolume), TRUE,""),""))	false	=iferror(if(regexmatch(BH11,"[Nn]o"),BI11,if(BH11<>"","",BI11)),"")
								false		=if(CP12="","",value(CP12))	false		=CR12	false		=CT12	false		false		=FORMAT_FOR_PIPETTING(iferror(ifs(U12="","", $BC12="PCR",settings_dPCRPrimerVolume*$BL12/settings_dPCRDefaultScale, $BC12="anneal",settings_dAnnealOligoVolume, TRUE,"???"), ""))	false		=FORMAT_FOR_PIPETTING(iferror(ifs(X12="","", $BC12="PCR",settings_dPCRPrimerVolume*$BL12/settings_dPCRDefaultScale, $BC12="anneal",settings_dAnnealOligoVolume, TRUE,"???"), ""))	false		=FORMAT_FOR_PIPETTING(if($A12<>"",ifs( BC12="digest",index(dsDNA_d_Input_DNA_Vol,ID_TO_INDEX(C12)), BC12="PCR",if(settings_dPCRTemplateVolume=0,"small amount, <0.5 µL",settings_dPCRTemplateVolume), TRUE,""),""))	false	=iferror(if(regexmatch(BH12,"[Nn]o"),BI12,if(BH12<>"","",BI12)),"")
								false		=if(CP13="","",value(CP13))	false		=CR13	false		=CT13	false		false		=FORMAT_FOR_PIPETTING(iferror(ifs(U13="","", $BC13="PCR",settings_dPCRPrimerVolume*$BL13/settings_dPCRDefaultScale, $BC13="anneal",settings_dAnnealOligoVolume, TRUE,"???"), ""))	false		=FORMAT_FOR_PIPETTING(iferror(ifs(X13="","", $BC13="PCR",settings_dPCRPrimerVolume*$BL13/settings_dPCRDefaultScale, $BC13="anneal",settings_dAnnealOligoVolume, TRUE,"???"), ""))	false		=FORMAT_FOR_PIPETTING(if($A13<>"",ifs( BC13="digest",index(dsDNA_d_Input_DNA_Vol,ID_TO_INDEX(C13)), BC13="PCR",if(settings_dPCRTemplateVolume=0,"small amount, <0.5 µL",settings_dPCRTemplateVolume), TRUE,""),""))	false	=iferror(if(regexmatch(BH13,"[Nn]o"),BI13,if(BH13<>"","",BI13)),"")
								false		=if(CP14="","",value(CP14))	false		=CR14	false		=CT14	false		false		=FORMAT_FOR_PIPETTING(iferror(ifs(U14="","", $BC14="PCR",settings_dPCRPrimerVolume*$BL14/settings_dPCRDefaultScale, $BC14="anneal",settings_dAnnealOligoVolume, TRUE,"???"), ""))	false		=FORMAT_FOR_PIPETTING(iferror(ifs(X14="","", $BC14="PCR",settings_dPCRPrimerVolume*$BL14/settings_dPCRDefaultScale, $BC14="anneal",settings_dAnnealOligoVolume, TRUE,"???"), ""))	false		=FORMAT_FOR_PIPETTING(if($A14<>"",ifs( BC14="digest",index(dsDNA_d_Input_DNA_Vol,ID_TO_INDEX(C14)), BC14="PCR",if(settings_dPCRTemplateVolume=0,"small amount, <0.5 µL",settings_dPCRTemplateVolume), TRUE,""),""))	false	=iferror(if(regexmatch(BH14,"[Nn]o"),BI14,if(BH14<>"","",BI14)),"")
								false		=if(CP15="","",value(CP15))	false		=CR15	false		=CT15	false		false		=FORMAT_FOR_PIPETTING(iferror(ifs(U15="","", $BC15="PCR",settings_dPCRPrimerVolume*$BL15/settings_dPCRDefaultScale, $BC15="anneal",settings_dAnnealOligoVolume, TRUE,"???"), ""))	false		=FORMAT_FOR_PIPETTING(iferror(ifs(X15="","", $BC15="PCR",settings_dPCRPrimerVolume*$BL15/settings_dPCRDefaultScale, $BC15="anneal",settings_dAnnealOligoVolume, TRUE,"???"), ""))	false		=FORMAT_FOR_PIPETTING(if($A15<>"",ifs( BC15="digest",index(dsDNA_d_Input_DNA_Vol,ID_TO_INDEX(C15)), BC15="PCR",if(settings_dPCRTemplateVolume=0,"small amount, <0.5 µL",settings_dPCRTemplateVolume), TRUE,""),""))	false	=iferror(if(regexmatch(BH15,"[Nn]o"),BI15,if(BH15<>"","",BI15)),"")
								false		=if(CP16="","",value(CP16))	false		=CR16	false		=CT16	false		false		=FORMAT_FOR_PIPETTING(iferror(ifs(U16="","", $BC16="PCR",settings_dPCRPrimerVolume*$BL16/settings_dPCRDefaultScale, $BC16="anneal",settings_dAnnealOligoVolume, TRUE,"???"), ""))	false		=FORMAT_FOR_PIPETTING(iferror(ifs(X16="","", $BC16="PCR",settings_dPCRPrimerVolume*$BL16/settings_dPCRDefaultScale, $BC16="anneal",settings_dAnnealOligoVolume, TRUE,"???"), ""))	false		=FORMAT_FOR_PIPETTING(if($A16<>"",ifs( BC16="digest",index(dsDNA_d_Input_DNA_Vol,ID_TO_INDEX(C16)), BC16="PCR",if(settings_dPCRTemplateVolume=0,"small amount, <0.5 µL",settings_dPCRTemplateVolume), TRUE,""),""))	false	=iferror(if(regexmatch(BH16,"[Nn]o"),BI16,if(BH16<>"","",BI16)),"")
								false		=if(CP17="","",value(CP17))	false		=CR17	false		=CT17	false		false		=FORMAT_FOR_PIPETTING(iferror(ifs(U17="","", $BC17="PCR",settings_dPCRPrimerVolume*$BL17/settings_dPCRDefaultScale, $BC17="anneal",settings_dAnnealOligoVolume, TRUE,"???"), ""))	false		=FORMAT_FOR_PIPETTING(iferror(ifs(X17="","", $BC17="PCR",settings_dPCRPrimerVolume*$BL17/settings_dPCRDefaultScale, $BC17="anneal",settings_dAnnealOligoVolume, TRUE,"???"), ""))	false		=FORMAT_FOR_PIPETTING(if($A17<>"",ifs( BC17="digest",index(dsDNA_d_Input_DNA_Vol,ID_TO_INDEX(C17)), BC17="PCR",if(settings_dPCRTemplateVolume=0,"small amount, <0.5 µL",settings_dPCRTemplateVolume), TRUE,""),""))	false	=iferror(if(regexmatch(BH17,"[Nn]o"),BI17,if(BH17<>"","",BI17)),"")
								false		=if(CP18="","",value(CP18))	false		=CR18	false		=CT18	false		false		=FORMAT_FOR_PIPETTING(iferror(ifs(U18="","", $BC18="PCR",settings_dPCRPrimerVolume*$BL18/settings_dPCRDefaultScale, $BC18="anneal",settings_dAnnealOligoVolume, TRUE,"???"), ""))	false		=FORMAT_FOR_PIPETTING(iferror(ifs(X18="","", $BC18="PCR",settings_dPCRPrimerVolume*$BL18/settings_dPCRDefaultScale, $BC18="anneal",settings_dAnnealOligoVolume, TRUE,"???"), ""))	false		=FORMAT_FOR_PIPETTING(if($A18<>"",ifs( BC18="digest",index(dsDNA_d_Input_DNA_Vol,ID_TO_INDEX(C18)), BC18="PCR",if(settings_dPCRTemplateVolume=0,"small amount, <0.5 µL",settings_dPCRTemplateVolume), TRUE,""),""))	false	=iferror(if(regexmatch(BH18,"[Nn]o"),BI18,if(BH18<>"","",BI18)),"")
								false		=if(CP19="","",value(CP19))	false		=CR19	false		=CT19	false		false		=FORMAT_FOR_PIPETTING(iferror(ifs(U19="","", $BC19="PCR",settings_dPCRPrimerVolume*$BL19/settings_dPCRDefaultScale, $BC19="anneal",settings_dAnnealOligoVolume, TRUE,"???"), ""))	false		=FORMAT_FOR_PIPETTING(iferror(ifs(X19="","", $BC19="PCR",settings_dPCRPrimerVolume*$BL19/settings_dPCRDefaultScale, $BC19="anneal",settings_dAnnealOligoVolume, TRUE,"???"), ""))	false		=FORMAT_FOR_PIPETTING(if($A19<>"",ifs( BC19="digest",index(dsDNA_d_Input_DNA_Vol,ID_TO_INDEX(C19)), BC19="PCR",if(settings_dPCRTemplateVolume=0,"small amount, <0.5 µL",settings_dPCRTemplateVolume), TRUE,""),""))	false	=iferror(if(regexmatch(BH19,"[Nn]o"),BI19,if(BH19<>"","",BI19)),"")
								false		=if(CP20="","",value(CP20))	false		=CR20	false		=CT20	false		false		=FORMAT_FOR_PIPETTING(iferror(ifs(U20="","", $BC20="PCR",settings_dPCRPrimerVolume*$BL20/settings_dPCRDefaultScale, $BC20="anneal",settings_dAnnealOligoVolume, TRUE,"???"), ""))	false		=FORMAT_FOR_PIPETTING(iferror(ifs(X20="","", $BC20="PCR",settings_dPCRPrimerVolume*$BL20/settings_dPCRDefaultScale, $BC20="anneal",settings_dAnnealOligoVolume, TRUE,"???"), ""))	false		=FORMAT_FOR_PIPETTING(if($A20<>"",ifs( BC20="digest",index(dsDNA_d_Input_DNA_Vol,ID_TO_INDEX(C20)), BC20="PCR",if(settings_dPCRTemplateVolume=0,"small amount, <0.5 µL",settings_dPCRTemplateVolume), TRUE,""),""))	false	=iferror(if(regexmatch(BH20,"[Nn]o"),BI20,if(BH20<>"","",BI20)),"")
								false		=if(CP21="","",value(CP21))	false		=CR21	false		=CT21	false		false		=FORMAT_FOR_PIPETTING(iferror(ifs(U21="","", $BC21="PCR",settings_dPCRPrimerVolume*$BL21/settings_dPCRDefaultScale, $BC21="anneal",settings_dAnnealOligoVolume, TRUE,"???"), ""))	false		=FORMAT_FOR_PIPETTING(iferror(ifs(X21="","", $BC21="PCR",settings_dPCRPrimerVolume*$BL21/settings_dPCRDefaultScale, $BC21="anneal",settings_dAnnealOligoVolume, TRUE,"???"), ""))	false		=FORMAT_FOR_PIPETTING(if($A21<>"",ifs( BC21="digest",index(dsDNA_d_Input_DNA_Vol,ID_TO_INDEX(C21)), BC21="PCR",if(settings_dPCRTemplateVolume=0,"small amount, <0.5 µL",settings_dPCRTemplateVolume), TRUE,""),""))	false	=iferror(if(regexmatch(BH21,"[Nn]o"),BI21,if(BH21<>"","",BI21)),"")
								false		=if(CP22="","",value(CP22))	false		=CR22	false		=CT22	false		false		=FORMAT_FOR_PIPETTING(iferror(ifs(U22="","", $BC22="PCR",settings_dPCRPrimerVolume*$BL22/settings_dPCRDefaultScale, $BC22="anneal",settings_dAnnealOligoVolume, TRUE,"???"), ""))	false		=FORMAT_FOR_PIPETTING(iferror(ifs(X22="","", $BC22="PCR",settings_dPCRPrimerVolume*$BL22/settings_dPCRDefaultScale, $BC22="anneal",settings_dAnnealOligoVolume, TRUE,"???"), ""))	false		=FORMAT_FOR_PIPETTING(if($A22<>"",ifs( BC22="digest",index(dsDNA_d_Input_DNA_Vol,ID_TO_INDEX(C22)), BC22="PCR",if(settings_dPCRTemplateVolume=0,"small amount, <0.5 µL",settings_dPCRTemplateVolume), TRUE,""),""))	false	=iferror(if(regexmatch(BH22,"[Nn]o"),BI22,if(BH22<>"","",BI22)),"")
								false		=if(CP23="","",value(CP23))	false		=CR23	false		=CT23	false		false		=FORMAT_FOR_PIPETTING(iferror(ifs(U23="","", $BC23="PCR",settings_dPCRPrimerVolume*$BL23/settings_dPCRDefaultScale, $BC23="anneal",settings_dAnnealOligoVolume, TRUE,"???"), ""))	false		=FORMAT_FOR_PIPETTING(iferror(ifs(X23="","", $BC23="PCR",settings_dPCRPrimerVolume*$BL23/settings_dPCRDefaultScale, $BC23="anneal",settings_dAnnealOligoVolume, TRUE,"???"), ""))	false		=FORMAT_FOR_PIPETTING(if($A23<>"",ifs( BC23="digest",index(dsDNA_d_Input_DNA_Vol,ID_TO_INDEX(C23)), BC23="PCR",if(settings_dPCRTemplateVolume=0,"small amount, <0.5 µL",settings_dPCRTemplateVolume), TRUE,""),""))	false	=iferror(if(regexmatch(BH23,"[Nn]o"),BI23,if(BH23<>"","",BI23)),"")
								false		=if(CP24="","",value(CP24))	false		=CR24	false		=CT24	false		false		=FORMAT_FOR_PIPETTING(iferror(ifs(U24="","", $BC24="PCR",settings_dPCRPrimerVolume*$BL24/settings_dPCRDefaultScale, $BC24="anneal",settings_dAnnealOligoVolume, TRUE,"???"), ""))	false		=FORMAT_FOR_PIPETTING(iferror(ifs(X24="","", $BC24="PCR",settings_dPCRPrimerVolume*$BL24/settings_dPCRDefaultScale, $BC24="anneal",settings_dAnnealOligoVolume, TRUE,"???"), ""))	false		=FORMAT_FOR_PIPETTING(if($A24<>"",ifs( BC24="digest",index(dsDNA_d_Input_DNA_Vol,ID_TO_INDEX(C24)), BC24="PCR",if(settings_dPCRTemplateVolume=0,"small amount, <0.5 µL",settings_dPCRTemplateVolume), TRUE,""),""))	false	=iferror(if(regexmatch(BH24,"[Nn]o"),BI24,if(BH24<>"","",BI24)),"")
								false		=if(CP25="","",value(CP25))	false		=CR25	false		=CT25	false		false		=FORMAT_FOR_PIPETTING(iferror(ifs(U25="","", $BC25="PCR",settings_dPCRPrimerVolume*$BL25/settings_dPCRDefaultScale, $BC25="anneal",settings_dAnnealOligoVolume, TRUE,"???"), ""))	false		=FORMAT_FOR_PIPETTING(iferror(ifs(X25="","", $BC25="PCR",settings_dPCRPrimerVolume*$BL25/settings_dPCRDefaultScale, $BC25="anneal",settings_dAnnealOligoVolume, TRUE,"???"), ""))	false		=FORMAT_FOR_PIPETTING(if($A25<>"",ifs( BC25="digest",index(dsDNA_d_Input_DNA_Vol,ID_TO_INDEX(C25)), BC25="PCR",if(settings_dPCRTemplateVolume=0,"small amount, <0.5 µL",settings_dPCRTemplateVolume), TRUE,""),""))	false	=iferror(if(regexmatch(BH25,"[Nn]o"),BI25,if(BH25<>"","",BI25)),"")
								=CO26		=if(CP26="","",value(CP26))	false		=CR26	false		=CT26	false		false		=FORMAT_FOR_PIPETTING(iferror(ifs(U26="","", $BC26="PCR",settings_dPCRPrimerVolume*$BL26/settings_dPCRDefaultScale, $BC26="anneal",settings_dAnnealOligoVolume, TRUE,"???"), ""))	false		=FORMAT_FOR_PIPETTING(iferror(ifs(X26="","", $BC26="PCR",settings_dPCRPrimerVolume*$BL26/settings_dPCRDefaultScale, $BC26="anneal",settings_dAnnealOligoVolume, TRUE,"???"), ""))	false		=FORMAT_FOR_PIPETTING(if($A26<>"",ifs( BC26="digest",index(dsDNA_d_Input_DNA_Vol,ID_TO_INDEX(C26)), BC26="PCR",if(settings_dPCRTemplateVolume=0,"small amount, <0.5 µL",settings_dPCRTemplateVolume), TRUE,""),""))	false	=iferror(if(regexmatch(BH26,"[Nn]o"),BI26,if(BH26<>"","",BI26)),"")
								false		=if(CP27="","",value(CP27))	false		=CR27	false		=CT27	false		false		=FORMAT_FOR_PIPETTING(iferror(ifs(U27="","", $BC27="PCR",settings_dPCRPrimerVolume*$BL27/settings_dPCRDefaultScale, $BC27="anneal",settings_dAnnealOligoVolume, TRUE,"???"), ""))	false		=FORMAT_FOR_PIPETTING(iferror(ifs(X27="","", $BC27="PCR",settings_dPCRPrimerVolume*$BL27/settings_dPCRDefaultScale, $BC27="anneal",settings_dAnnealOligoVolume, TRUE,"???"), ""))	false		=FORMAT_FOR_PIPETTING(if($A27<>"",ifs( BC27="digest",index(dsDNA_d_Input_DNA_Vol,ID_TO_INDEX(C27)), BC27="PCR",if(settings_dPCRTemplateVolume=0,"small amount, <0.5 µL",settings_dPCRTemplateVolume), TRUE,""),""))	false	=iferror(if(regexmatch(BH27,"[Nn]o"),BI27,if(BH27<>"","",BI27)),"")
								false		=if(CP28="","",value(CP28))	false		=CR28	false		=CT28	false		false		=FORMAT_FOR_PIPETTING(iferror(ifs(U28="","", $BC28="PCR",settings_dPCRPrimerVolume*$BL28/settings_dPCRDefaultScale, $BC28="anneal",settings_dAnnealOligoVolume, TRUE,"???"), ""))	false		=FORMAT_FOR_PIPETTING(iferror(ifs(X28="","", $BC28="PCR",settings_dPCRPrimerVolume*$BL28/settings_dPCRDefaultScale, $BC28="anneal",settings_dAnnealOligoVolume, TRUE,"???"), ""))	false		=FORMAT_FOR_PIPETTING(if($A28<>"",ifs( BC28="digest",index(dsDNA_d_Input_DNA_Vol,ID_TO_INDEX(C28)), BC28="PCR",if(settings_dPCRTemplateVolume=0,"small amount, <0.5 µL",settings_dPCRTemplateVolume), TRUE,""),""))	false	=iferror(if(regexmatch(BH28,"[Nn]o"),BI28,if(BH28<>"","",BI28)),"")
								false		=if(CP29="","",value(CP29))	false		=CR29	false		=CT29	false		false		=FORMAT_FOR_PIPETTING(iferror(ifs(U29="","", $BC29="PCR",settings_dPCRPrimerVolume*$BL29/settings_dPCRDefaultScale, $BC29="anneal",settings_dAnnealOligoVolume, TRUE,"???"), ""))	false		=FORMAT_FOR_PIPETTING(iferror(ifs(X29="","", $BC29="PCR",settings_dPCRPrimerVolume*$BL29/settings_dPCRDefaultScale, $BC29="anneal",settings_dAnnealOligoVolume, TRUE,"???"), ""))	false		=FORMAT_FOR_PIPETTING(if($A29<>"",ifs( BC29="digest",index(dsDNA_d_Input_DNA_Vol,ID_TO_INDEX(C29)), BC29="PCR",if(settings_dPCRTemplateVolume=0,"small amount, <0.5 µL",settings_dPCRTemplateVolume), TRUE,""),""))	false	=iferror(if(regexmatch(BH29,"[Nn]o"),BI29,if(BH29<>"","",BI29)),"")
								false		=if(CP30="","",value(CP30))	false		=CR30	false		=CT30	false		false		=FORMAT_FOR_PIPETTING(iferror(ifs(U30="","", $BC30="PCR",settings_dPCRPrimerVolume*$BL30/settings_dPCRDefaultScale, $BC30="anneal",settings_dAnnealOligoVolume, TRUE,"???"), ""))	false		=FORMAT_FOR_PIPETTING(iferror(ifs(X30="","", $BC30="PCR",settings_dPCRPrimerVolume*$BL30/settings_dPCRDefaultScale, $BC30="anneal",settings_dAnnealOligoVolume, TRUE,"???"), ""))	false		=FORMAT_FOR_PIPETTING(if($A30<>"",ifs( BC30="digest",index(dsDNA_d_Input_DNA_Vol,ID_TO_INDEX(C30)), BC30="PCR",if(settings_dPCRTemplateVolume=0,"small amount, <0.5 µL",settings_dPCRTemplateVolume), TRUE,""),""))	false	=iferror(if(regexmatch(BH30,"[Nn]o"),BI30,if(BH30<>"","",BI30)),"")
								false		=if(CP31="","",value(CP31))	false		=CR31	false		=CT31	false		false		=FORMAT_FOR_PIPETTING(iferror(ifs(U31="","", $BC31="PCR",settings_dPCRPrimerVolume*$BL31/settings_dPCRDefaultScale, $BC31="anneal",settings_dAnnealOligoVolume, TRUE,"???"), ""))	false		=FORMAT_FOR_PIPETTING(iferror(ifs(X31="","", $BC31="PCR",settings_dPCRPrimerVolume*$BL31/settings_dPCRDefaultScale, $BC31="anneal",settings_dAnnealOligoVolume, TRUE,"???"), ""))	false		=FORMAT_FOR_PIPETTING(if($A31<>"",ifs( BC31="digest",index(dsDNA_d_Input_DNA_Vol,ID_TO_INDEX(C31)), BC31="PCR",if(settings_dPCRTemplateVolume=0,"small amount, <0.5 µL",settings_dPCRTemplateVolume), TRUE,""),""))	false	=iferror(if(regexmatch(BH31,"[Nn]o"),BI31,if(BH31<>"","",BI31)),"")
								false		=if(CP32="","",value(CP32))	false		=CR32	false		=CT32	false		false		=FORMAT_FOR_PIPETTING(iferror(ifs(U32="","", $BC32="PCR",settings_dPCRPrimerVolume*$BL32/settings_dPCRDefaultScale, $BC32="anneal",settings_dAnnealOligoVolume, TRUE,"???"), ""))	false		=FORMAT_FOR_PIPETTING(iferror(ifs(X32="","", $BC32="PCR",settings_dPCRPrimerVolume*$BL32/settings_dPCRDefaultScale, $BC32="anneal",settings_dAnnealOligoVolume, TRUE,"???"), ""))	false		=FORMAT_FOR_PIPETTING(if($A32<>"",ifs( BC32="digest",index(dsDNA_d_Input_DNA_Vol,ID_TO_INDEX(C32)), BC32="PCR",if(settings_dPCRTemplateVolume=0,"small amount, <0.5 µL",settings_dPCRTemplateVolume), TRUE,""),""))	false	=iferror(if(regexmatch(BH32,"[Nn]o"),BI32,if(BH32<>"","",BI32)),"")
								false		=if(CP33="","",value(CP33))	false		=CR33	false		=CT33	false		false		=FORMAT_FOR_PIPETTING(iferror(ifs(U33="","", $BC33="PCR",settings_dPCRPrimerVolume*$BL33/settings_dPCRDefaultScale, $BC33="anneal",settings_dAnnealOligoVolume, TRUE,"???"), ""))	false		=FORMAT_FOR_PIPETTING(iferror(ifs(X33="","", $BC33="PCR",settings_dPCRPrimerVolume*$BL33/settings_dPCRDefaultScale, $BC33="anneal",settings_dAnnealOligoVolume, TRUE,"???"), ""))	false		=FORMAT_FOR_PIPETTING(if($A33<>"",ifs( BC33="digest",index(dsDNA_d_Input_DNA_Vol,ID_TO_INDEX(C33)), BC33="PCR",if(settings_dPCRTemplateVolume=0,"small amount, <0.5 µL",settings_dPCRTemplateVolume), TRUE,""),""))	false	=iferror(if(regexmatch(BH33,"[Nn]o"),BI33,if(BH33<>"","",BI33)),"")
								false		=if(CP34="","",value(CP34))	false		=CR34	false		=CT34	false		false		=FORMAT_FOR_PIPETTING(iferror(ifs(U34="","", $BC34="PCR",settings_dPCRPrimerVolume*$BL34/settings_dPCRDefaultScale, $BC34="anneal",settings_dAnnealOligoVolume, TRUE,"???"), ""))	false		=FORMAT_FOR_PIPETTING(iferror(ifs(X34="","", $BC34="PCR",settings_dPCRPrimerVolume*$BL34/settings_dPCRDefaultScale, $BC34="anneal",settings_dAnnealOligoVolume, TRUE,"???"), ""))	false		=FORMAT_FOR_PIPETTING(if($A34<>"",ifs( BC34="digest",index(dsDNA_d_Input_DNA_Vol,ID_TO_INDEX(C34)), BC34="PCR",if(settings_dPCRTemplateVolume=0,"small amount, <0.5 µL",settings_dPCRTemplateVolume), TRUE,""),""))	false	=iferror(if(regexmatch(BH34,"[Nn]o"),BI34,if(BH34<>"","",BI34)),"")
								false		=if(CP35="","",value(CP35))	false		=CR35	false		=CT35	false		false		=FORMAT_FOR_PIPETTING(iferror(ifs(U35="","", $BC35="PCR",settings_dPCRPrimerVolume*$BL35/settings_dPCRDefaultScale, $BC35="anneal",settings_dAnnealOligoVolume, TRUE,"???"), ""))	false		=FORMAT_FOR_PIPETTING(iferror(ifs(X35="","", $BC35="PCR",settings_dPCRPrimerVolume*$BL35/settings_dPCRDefaultScale, $BC35="anneal",settings_dAnnealOligoVolume, TRUE,"???"), ""))	false		=FORMAT_FOR_PIPETTING(if($A35<>"",ifs( BC35="digest",index(dsDNA_d_Input_DNA_Vol,ID_TO_INDEX(C35)), BC35="PCR",if(settings_dPCRTemplateVolume=0,"small amount, <0.5 µL",settings_dPCRTemplateVolume), TRUE,""),""))	false	=iferror(if(regexmatch(BH35,"[Nn]o"),BI35,if(BH35<>"","",BI35)),"")
								false		=if(CP36="","",value(CP36))	false		=CR36	false		=CT36	false		false		=FORMAT_FOR_PIPETTING(iferror(ifs(U36="","", $BC36="PCR",settings_dPCRPrimerVolume*$BL36/settings_dPCRDefaultScale, $BC36="anneal",settings_dAnnealOligoVolume, TRUE,"???"), ""))	false		=FORMAT_FOR_PIPETTING(iferror(ifs(X36="","", $BC36="PCR",settings_dPCRPrimerVolume*$BL36/settings_dPCRDefaultScale, $BC36="anneal",settings_dAnnealOligoVolume, TRUE,"???"), ""))	false		=FORMAT_FOR_PIPETTING(if($A36<>"",ifs( BC36="digest",index(dsDNA_d_Input_DNA_Vol,ID_TO_INDEX(C36)), BC36="PCR",if(settings_dPCRTemplateVolume=0,"small amount, <0.5 µL",settings_dPCRTemplateVolume), TRUE,""),""))	false	=iferror(if(regexmatch(BH36,"[Nn]o"),BI36,if(BH36<>"","",BI36)),"")
								false		=if(CP37="","",value(CP37))	false		=CR37	false		=CT37	false		false		=FORMAT_FOR_PIPETTING(iferror(ifs(U37="","", $BC37="PCR",settings_dPCRPrimerVolume*$BL37/settings_dPCRDefaultScale, $BC37="anneal",settings_dAnnealOligoVolume, TRUE,"???"), ""))	false		=FORMAT_FOR_PIPETTING(iferror(ifs(X37="","", $BC37="PCR",settings_dPCRPrimerVolume*$BL37/settings_dPCRDefaultScale, $BC37="anneal",settings_dAnnealOligoVolume, TRUE,"???"), ""))	false		=FORMAT_FOR_PIPETTING(if($A37<>"",ifs( BC37="digest",index(dsDNA_d_Input_DNA_Vol,ID_TO_INDEX(C37)), BC37="PCR",if(settings_dPCRTemplateVolume=0,"small amount, <0.5 µL",settings_dPCRTemplateVolume), TRUE,""),""))	false	=iferror(if(regexmatch(BH37,"[Nn]o"),BI37,if(BH37<>"","",BI37)),"")
								false		=if(CP38="","",value(CP38))	false		=CR38	false		=CT38	false		false		=FORMAT_FOR_PIPETTING(iferror(ifs(U38="","", $BC38="PCR",settings_dPCRPrimerVolume*$BL38/settings_dPCRDefaultScale, $BC38="anneal",settings_dAnnealOligoVolume, TRUE,"???"), ""))	false		=FORMAT_FOR_PIPETTING(iferror(ifs(X38="","", $BC38="PCR",settings_dPCRPrimerVolume*$BL38/settings_dPCRDefaultScale, $BC38="anneal",settings_dAnnealOligoVolume, TRUE,"???"), ""))	false		=FORMAT_FOR_PIPETTING(if($A38<>"",ifs( BC38="digest",index(dsDNA_d_Input_DNA_Vol,ID_TO_INDEX(C38)), BC38="PCR",if(settings_dPCRTemplateVolume=0,"small amount, <0.5 µL",settings_dPCRTemplateVolume), TRUE,""),""))	false	=iferror(if(regexmatch(BH38,"[Nn]o"),BI38,if(BH38<>"","",BI38)),"")
								false		=if(CP39="","",value(CP39))	false		=CR39	false		=CT39	false		false		=FORMAT_FOR_PIPETTING(iferror(ifs(U39="","", $BC39="PCR",settings_dPCRPrimerVolume*$BL39/settings_dPCRDefaultScale, $BC39="anneal",settings_dAnnealOligoVolume, TRUE,"???"), ""))	false		=FORMAT_FOR_PIPETTING(iferror(ifs(X39="","", $BC39="PCR",settings_dPCRPrimerVolume*$BL39/settings_dPCRDefaultScale, $BC39="anneal",settings_dAnnealOligoVolume, TRUE,"???"), ""))	false		=FORMAT_FOR_PIPETTING(if($A39<>"",ifs( BC39="digest",index(dsDNA_d_Input_DNA_Vol,ID_TO_INDEX(C39)), BC39="PCR",if(settings_dPCRTemplateVolume=0,"small amount, <0.5 µL",settings_dPCRTemplateVolume), TRUE,""),""))	false	=iferror(if(regexmatch(BH39,"[Nn]o"),BI39,if(BH39<>"","",BI39)),"")
								false		=if(CP40="","",value(CP40))	false		=CR40	false		=CT40	false		false		=FORMAT_FOR_PIPETTING(iferror(ifs(U40="","", $BC40="PCR",settings_dPCRPrimerVolume*$BL40/settings_dPCRDefaultScale, $BC40="anneal",settings_dAnnealOligoVolume, TRUE,"???"), ""))	false		=FORMAT_FOR_PIPETTING(iferror(ifs(X40="","", $BC40="PCR",settings_dPCRPrimerVolume*$BL40/settings_dPCRDefaultScale, $BC40="anneal",settings_dAnnealOligoVolume, TRUE,"???"), ""))	false		=FORMAT_FOR_PIPETTING(if($A40<>"",ifs( BC40="digest",index(dsDNA_d_Input_DNA_Vol,ID_TO_INDEX(C40)), BC40="PCR",if(settings_dPCRTemplateVolume=0,"small amount, <0.5 µL",settings_dPCRTemplateVolume), TRUE,""),""))	false	=iferror(if(regexmatch(BH40,"[Nn]o"),BI40,if(BH40<>"","",BI40)),"")
								false		=if(CP41="","",value(CP41))	false		=CR41	false		=CT41	false		false		=FORMAT_FOR_PIPETTING(iferror(ifs(U41="","", $BC41="PCR",settings_dPCRPrimerVolume*$BL41/settings_dPCRDefaultScale, $BC41="anneal",settings_dAnnealOligoVolume, TRUE,"???"), ""))	false		=FORMAT_FOR_PIPETTING(iferror(ifs(X41="","", $BC41="PCR",settings_dPCRPrimerVolume*$BL41/settings_dPCRDefaultScale, $BC41="anneal",settings_dAnnealOligoVolume, TRUE,"???"), ""))	false		=FORMAT_FOR_PIPETTING(if($A41<>"",ifs( BC41="digest",index(dsDNA_d_Input_DNA_Vol,ID_TO_INDEX(C41)), BC41="PCR",if(settings_dPCRTemplateVolume=0,"small amount, <0.5 µL",settings_dPCRTemplateVolume), TRUE,""),""))	false	=iferror(if(regexmatch(BH41,"[Nn]o"),BI41,if(BH41<>"","",BI41)),"")
								false		=if(CP42="","",value(CP42))	false		=CR42	false		=CT42	false		false		=FORMAT_FOR_PIPETTING(iferror(ifs(U42="","", $BC42="PCR",settings_dPCRPrimerVolume*$BL42/settings_dPCRDefaultScale, $BC42="anneal",settings_dAnnealOligoVolume, TRUE,"???"), ""))	false		=FORMAT_FOR_PIPETTING(iferror(ifs(X42="","", $BC42="PCR",settings_dPCRPrimerVolume*$BL42/settings_dPCRDefaultScale, $BC42="anneal",settings_dAnnealOligoVolume, TRUE,"???"), ""))	false		=FORMAT_FOR_PIPETTING(if($A42<>"",ifs( BC42="digest",index(dsDNA_d_Input_DNA_Vol,ID_TO_INDEX(C42)), BC42="PCR",if(settings_dPCRTemplateVolume=0,"small amount, <0.5 µL",settings_dPCRTemplateVolume), TRUE,""),""))	false	=iferror(if(regexmatch(BH42,"[Nn]o"),BI42,if(BH42<>"","",BI42)),"")
								false		=if(CP43="","",value(CP43))	false		=CR43	false		=CT43	false		false		=FORMAT_FOR_PIPETTING(iferror(ifs(U43="","", $BC43="PCR",settings_dPCRPrimerVolume*$BL43/settings_dPCRDefaultScale, $BC43="anneal",settings_dAnnealOligoVolume, TRUE,"???"), ""))	false		=FORMAT_FOR_PIPETTING(iferror(ifs(X43="","", $BC43="PCR",settings_dPCRPrimerVolume*$BL43/settings_dPCRDefaultScale, $BC43="anneal",settings_dAnnealOligoVolume, TRUE,"???"), ""))	false		=FORMAT_FOR_PIPETTING(if($A43<>"",ifs( BC43="digest",index(dsDNA_d_Input_DNA_Vol,ID_TO_INDEX(C43)), BC43="PCR",if(settings_dPCRTemplateVolume=0,"small amount, <0.5 µL",settings_dPCRTemplateVolume), TRUE,""),""))	false	=iferror(if(regexmatch(BH43,"[Nn]o"),BI43,if(BH43<>"","",BI43)),"")
								false		=if(CP44="","",value(CP44))	false		=CR44	false		=CT44	false		false		=FORMAT_FOR_PIPETTING(iferror(ifs(U44="","", $BC44="PCR",settings_dPCRPrimerVolume*$BL44/settings_dPCRDefaultScale, $BC44="anneal",settings_dAnnealOligoVolume, TRUE,"???"), ""))	false		=FORMAT_FOR_PIPETTING(iferror(ifs(X44="","", $BC44="PCR",settings_dPCRPrimerVolume*$BL44/settings_dPCRDefaultScale, $BC44="anneal",settings_dAnnealOligoVolume, TRUE,"???"), ""))	false		=FORMAT_FOR_PIPETTING(if($A44<>"",ifs( BC44="digest",index(dsDNA_d_Input_DNA_Vol,ID_TO_INDEX(C44)), BC44="PCR",if(settings_dPCRTemplateVolume=0,"small amount, <0.5 µL",settings_dPCRTemplateVolume), TRUE,""),""))	false	=iferror(if(regexmatch(BH44,"[Nn]o"),BI44,if(BH44<>"","",BI44)),"")
								false		=if(CP45="","",value(CP45))	false		=CR45	false		=CT45	false		false		=FORMAT_FOR_PIPETTING(iferror(ifs(U45="","", $BC45="PCR",settings_dPCRPrimerVolume*$BL45/settings_dPCRDefaultScale, $BC45="anneal",settings_dAnnealOligoVolume, TRUE,"???"), ""))	false		=FORMAT_FOR_PIPETTING(iferror(ifs(X45="","", $BC45="PCR",settings_dPCRPrimerVolume*$BL45/settings_dPCRDefaultScale, $BC45="anneal",settings_dAnnealOligoVolume, TRUE,"???"), ""))	false		=FORMAT_FOR_PIPETTING(if($A45<>"",ifs( BC45="digest",index(dsDNA_d_Input_DNA_Vol,ID_TO_INDEX(C45)), BC45="PCR",if(settings_dPCRTemplateVolume=0,"small amount, <0.5 µL",settings_dPCRTemplateVolume), TRUE,""),""))	false	=iferror(if(regexmatch(BH45,"[Nn]o"),BI45,if(BH45<>"","",BI45)),"")
								false		=if(CP46="","",value(CP46))	false		=CR46	false		=CT46	false		false		=FORMAT_FOR_PIPETTING(iferror(ifs(U46="","", $BC46="PCR",settings_dPCRPrimerVolume*$BL46/settings_dPCRDefaultScale, $BC46="anneal",settings_dAnnealOligoVolume, TRUE,"???"), ""))	false		=FORMAT_FOR_PIPETTING(iferror(ifs(X46="","", $BC46="PCR",settings_dPCRPrimerVolume*$BL46/settings_dPCRDefaultScale, $BC46="anneal",settings_dAnnealOligoVolume, TRUE,"???"), ""))	false		=FORMAT_FOR_PIPETTING(if($A46<>"",ifs( BC46="digest",index(dsDNA_d_Input_DNA_Vol,ID_TO_INDEX(C46)), BC46="PCR",if(settings_dPCRTemplateVolume=0,"small amount, <0.5 µL",settings_dPCRTemplateVolume), TRUE,""),""))	false	=iferror(if(regexmatch(BH46,"[Nn]o"),BI46,if(BH46<>"","",BI46)),"")
								false		=if(CP47="","",value(CP47))	false		=CR47	false		=CT47	false		false		=FORMAT_FOR_PIPETTING(iferror(ifs(U47="","", $BC47="PCR",settings_dPCRPrimerVolume*$BL47/settings_dPCRDefaultScale, $BC47="anneal",settings_dAnnealOligoVolume, TRUE,"???"), ""))	false		=FORMAT_FOR_PIPETTING(iferror(ifs(X47="","", $BC47="PCR",settings_dPCRPrimerVolume*$BL47/settings_dPCRDefaultScale, $BC47="anneal",settings_dAnnealOligoVolume, TRUE,"???"), ""))	false		=FORMAT_FOR_PIPETTING(if($A47<>"",ifs( BC47="digest",index(dsDNA_d_Input_DNA_Vol,ID_TO_INDEX(C47)), BC47="PCR",if(settings_dPCRTemplateVolume=0,"small amount, <0.5 µL",settings_dPCRTemplateVolume), TRUE,""),""))	false	=iferror(if(regexmatch(BH47,"[Nn]o"),BI47,if(BH47<>"","",BI47)),"")
								false		=if(CP48="","",value(CP48))	false		=CR48	false		=CT48	false		false		=FORMAT_FOR_PIPETTING(iferror(ifs(U48="","", $BC48="PCR",settings_dPCRPrimerVolume*$BL48/settings_dPCRDefaultScale, $BC48="anneal",settings_dAnnealOligoVolume, TRUE,"???"), ""))	false		=FORMAT_FOR_PIPETTING(iferror(ifs(X48="","", $BC48="PCR",settings_dPCRPrimerVolume*$BL48/settings_dPCRDefaultScale, $BC48="anneal",settings_dAnnealOligoVolume, TRUE,"???"), ""))	false		=FORMAT_FOR_PIPETTING(if($A48<>"",ifs( BC48="digest",index(dsDNA_d_Input_DNA_Vol,ID_TO_INDEX(C48)), BC48="PCR",if(settings_dPCRTemplateVolume=0,"small amount, <0.5 µL",settings_dPCRTemplateVolume), TRUE,""),""))	false	=iferror(if(regexmatch(BH48,"[Nn]o"),BI48,if(BH48<>"","",BI48)),"")
								false		=if(CP49="","",value(CP49))	false		=CR49	false		=CT49	false		false		=FORMAT_FOR_PIPETTING(iferror(ifs(U49="","", $BC49="PCR",settings_dPCRPrimerVolume*$BL49/settings_dPCRDefaultScale, $BC49="anneal",settings_dAnnealOligoVolume, TRUE,"???"), ""))	false		=FORMAT_FOR_PIPETTING(iferror(ifs(X49="","", $BC49="PCR",settings_dPCRPrimerVolume*$BL49/settings_dPCRDefaultScale, $BC49="anneal",settings_dAnnealOligoVolume, TRUE,"???"), ""))	false		=FORMAT_FOR_PIPETTING(if($A49<>"",ifs( BC49="digest",index(dsDNA_d_Input_DNA_Vol,ID_TO_INDEX(C49)), BC49="PCR",if(settings_dPCRTemplateVolume=0,"small amount, <0.5 µL",settings_dPCRTemplateVolume), TRUE,""),""))	false	=iferror(if(regexmatch(BH49,"[Nn]o"),BI49,if(BH49<>"","",BI49)),"")
								false		=if(CP50="","",value(CP50))	false		=CR50	false		=CT50	false		false		=FORMAT_FOR_PIPETTING(iferror(ifs(U50="","", $BC50="PCR",settings_dPCRPrimerVolume*$BL50/settings_dPCRDefaultScale, $BC50="anneal",settings_dAnnealOligoVolume, TRUE,"???"), ""))	false		=FORMAT_FOR_PIPETTING(iferror(ifs(X50="","", $BC50="PCR",settings_dPCRPrimerVolume*$BL50/settings_dPCRDefaultScale, $BC50="anneal",settings_dAnnealOligoVolume, TRUE,"???"), ""))	false		=FORMAT_FOR_PIPETTING(if($A50<>"",ifs( BC50="digest",index(dsDNA_d_Input_DNA_Vol,ID_TO_INDEX(C50)), BC50="PCR",if(settings_dPCRTemplateVolume=0,"small amount, <0.5 µL",settings_dPCRTemplateVolume), TRUE,""),""))	false	=iferror(if(regexmatch(BH50,"[Nn]o"),BI50,if(BH50<>"","",BI50)),"")
								false		=if(CP51="","",value(CP51))	false		=CR51	false		=CT51	false		false		=FORMAT_FOR_PIPETTING(iferror(ifs(U51="","", $BC51="PCR",settings_dPCRPrimerVolume*$BL51/settings_dPCRDefaultScale, $BC51="anneal",settings_dAnnealOligoVolume, TRUE,"???"), ""))	false		=FORMAT_FOR_PIPETTING(iferror(ifs(X51="","", $BC51="PCR",settings_dPCRPrimerVolume*$BL51/settings_dPCRDefaultScale, $BC51="anneal",settings_dAnnealOligoVolume, TRUE,"???"), ""))	false		=FORMAT_FOR_PIPETTING(if($A51<>"",ifs( BC51="digest",index(dsDNA_d_Input_DNA_Vol,ID_TO_INDEX(C51)), BC51="PCR",if(settings_dPCRTemplateVolume=0,"small amount, <0.5 µL",settings_dPCRTemplateVolume), TRUE,""),""))	false	=iferror(if(regexmatch(BH51,"[Nn]o"),BI51,if(BH51<>"","",BI51)),"")
								false		=if(CP52="","",value(CP52))	false		=CR52	false		=CT52	false		false		=FORMAT_FOR_PIPETTING(iferror(ifs(U52="","", $BC52="PCR",settings_dPCRPrimerVolume*$BL52/settings_dPCRDefaultScale, $BC52="anneal",settings_dAnnealOligoVolume, TRUE,"???"), ""))	false		=FORMAT_FOR_PIPETTING(iferror(ifs(X52="","", $BC52="PCR",settings_dPCRPrimerVolume*$BL52/settings_dPCRDefaultScale, $BC52="anneal",settings_dAnnealOligoVolume, TRUE,"???"), ""))	false		=FORMAT_FOR_PIPETTING(if($A52<>"",ifs( BC52="digest",index(dsDNA_d_Input_DNA_Vol,ID_TO_INDEX(C52)), BC52="PCR",if(settings_dPCRTemplateVolume=0,"small amount, <0.5 µL",settings_dPCRTemplateVolume), TRUE,""),""))	false	=iferror(if(regexmatch(BH52,"[Nn]o"),BI52,if(BH52<>"","",BI52)),"")
								false		=if(CP53="","",value(CP53))	false		=CR53	false		=CT53	false		false		=FORMAT_FOR_PIPETTING(iferror(ifs(U53="","", $BC53="PCR",settings_dPCRPrimerVolume*$BL53/settings_dPCRDefaultScale, $BC53="anneal",settings_dAnnealOligoVolume, TRUE,"???"), ""))	false		=FORMAT_FOR_PIPETTING(iferror(ifs(X53="","", $BC53="PCR",settings_dPCRPrimerVolume*$BL53/settings_dPCRDefaultScale, $BC53="anneal",settings_dAnnealOligoVolume, TRUE,"???"), ""))	false		=FORMAT_FOR_PIPETTING(if($A53<>"",ifs( BC53="digest",index(dsDNA_d_Input_DNA_Vol,ID_TO_INDEX(C53)), BC53="PCR",if(settings_dPCRTemplateVolume=0,"small amount, <0.5 µL",settings_dPCRTemplateVolume), TRUE,""),""))	false	=iferror(if(regexmatch(BH53,"[Nn]o"),BI53,if(BH53<>"","",BI53)),"")
								false		=if(CP54="","",value(CP54))	false		=CR54	false		=CT54	false		false		=FORMAT_FOR_PIPETTING(iferror(ifs(U54="","", $BC54="PCR",settings_dPCRPrimerVolume*$BL54/settings_dPCRDefaultScale, $BC54="anneal",settings_dAnnealOligoVolume, TRUE,"???"), ""))	false		=FORMAT_FOR_PIPETTING(iferror(ifs(X54="","", $BC54="PCR",settings_dPCRPrimerVolume*$BL54/settings_dPCRDefaultScale, $BC54="anneal",settings_dAnnealOligoVolume, TRUE,"???"), ""))	false		=FORMAT_FOR_PIPETTING(if($A54<>"",ifs( BC54="digest",index(dsDNA_d_Input_DNA_Vol,ID_TO_INDEX(C54)), BC54="PCR",if(settings_dPCRTemplateVolume=0,"small amount, <0.5 µL",settings_dPCRTemplateVolume), TRUE,""),""))	false	=iferror(if(regexmatch(BH54,"[Nn]o"),BI54,if(BH54<>"","",BI54)),"")
								false		=if(CP55="","",value(CP55))	false		=CR55	false		=CT55	false		false		=FORMAT_FOR_PIPETTING(iferror(ifs(U55="","", $BC55="PCR",settings_dPCRPrimerVolume*$BL55/settings_dPCRDefaultScale, $BC55="anneal",settings_dAnnealOligoVolume, TRUE,"???"), ""))	false		=FORMAT_FOR_PIPETTING(iferror(ifs(X55="","", $BC55="PCR",settings_dPCRPrimerVolume*$BL55/settings_dPCRDefaultScale, $BC55="anneal",settings_dAnnealOligoVolume, TRUE,"???"), ""))	false		=FORMAT_FOR_PIPETTING(if($A55<>"",ifs( BC55="digest",index(dsDNA_d_Input_DNA_Vol,ID_TO_INDEX(C55)), BC55="PCR",if(settings_dPCRTemplateVolume=0,"small amount, <0.5 µL",settings_dPCRTemplateVolume), TRUE,""),""))	false	=iferror(if(regexmatch(BH55,"[Nn]o"),BI55,if(BH55<>"","",BI55)),"")
								false		=if(CP56="","",value(CP56))	false		=CR56	false		=CT56	false		false		=FORMAT_FOR_PIPETTING(iferror(ifs(U56="","", $BC56="PCR",settings_dPCRPrimerVolume*$BL56/settings_dPCRDefaultScale, $BC56="anneal",settings_dAnnealOligoVolume, TRUE,"???"), ""))	false		=FORMAT_FOR_PIPETTING(iferror(ifs(X56="","", $BC56="PCR",settings_dPCRPrimerVolume*$BL56/settings_dPCRDefaultScale, $BC56="anneal",settings_dAnnealOligoVolume, TRUE,"???"), ""))	false		=FORMAT_FOR_PIPETTING(if($A56<>"",ifs( BC56="digest",index(dsDNA_d_Input_DNA_Vol,ID_TO_INDEX(C56)), BC56="PCR",if(settings_dPCRTemplateVolume=0,"small amount, <0.5 µL",settings_dPCRTemplateVolume), TRUE,""),""))	false	=iferror(if(regexmatch(BH56,"[Nn]o"),BI56,if(BH56<>"","",BI56)),"")
								false		=if(CP57="","",value(CP57))	false		=CR57	false		=CT57	false		false		=FORMAT_FOR_PIPETTING(iferror(ifs(U57="","", $BC57="PCR",settings_dPCRPrimerVolume*$BL57/settings_dPCRDefaultScale, $BC57="anneal",settings_dAnnealOligoVolume, TRUE,"???"), ""))	false		=FORMAT_FOR_PIPETTING(iferror(ifs(X57="","", $BC57="PCR",settings_dPCRPrimerVolume*$BL57/settings_dPCRDefaultScale, $BC57="anneal",settings_dAnnealOligoVolume, TRUE,"???"), ""))	false		=FORMAT_FOR_PIPETTING(if($A57<>"",ifs( BC57="digest",index(dsDNA_d_Input_DNA_Vol,ID_TO_INDEX(C57)), BC57="PCR",if(settings_dPCRTemplateVolume=0,"small amount, <0.5 µL",settings_dPCRTemplateVolume), TRUE,""),""))	false	=iferror(if(regexmatch(BH57,"[Nn]o"),BI57,if(BH57<>"","",BI57)),"")
								false		=if(CP58="","",value(CP58))	false		=CR58	false		=CT58	false		false		=FORMAT_FOR_PIPETTING(iferror(ifs(U58="","", $BC58="PCR",settings_dPCRPrimerVolume*$BL58/settings_dPCRDefaultScale, $BC58="anneal",settings_dAnnealOligoVolume, TRUE,"???"), ""))	false		=FORMAT_FOR_PIPETTING(iferror(ifs(X58="","", $BC58="PCR",settings_dPCRPrimerVolume*$BL58/settings_dPCRDefaultScale, $BC58="anneal",settings_dAnnealOligoVolume, TRUE,"???"), ""))	false		=FORMAT_FOR_PIPETTING(if($A58<>"",ifs( BC58="digest",index(dsDNA_d_Input_DNA_Vol,ID_TO_INDEX(C58)), BC58="PCR",if(settings_dPCRTemplateVolume=0,"small amount, <0.5 µL",settings_dPCRTemplateVolume), TRUE,""),""))	false	=iferror(if(regexmatch(BH58,"[Nn]o"),BI58,if(BH58<>"","",BI58)),"")
								false		=if(CP59="","",value(CP59))	false		=CR59	false		=CT59	false		false		=FORMAT_FOR_PIPETTING(iferror(ifs(U59="","", $BC59="PCR",settings_dPCRPrimerVolume*$BL59/settings_dPCRDefaultScale, $BC59="anneal",settings_dAnnealOligoVolume, TRUE,"???"), ""))	false		=FORMAT_FOR_PIPETTING(iferror(ifs(X59="","", $BC59="PCR",settings_dPCRPrimerVolume*$BL59/settings_dPCRDefaultScale, $BC59="anneal",settings_dAnnealOligoVolume, TRUE,"???"), ""))	false		=FORMAT_FOR_PIPETTING(if($A59<>"",ifs( BC59="digest",index(dsDNA_d_Input_DNA_Vol,ID_TO_INDEX(C59)), BC59="PCR",if(settings_dPCRTemplateVolume=0,"small amount, <0.5 µL",settings_dPCRTemplateVolume), TRUE,""),""))	false	=iferror(if(regexmatch(BH59,"[Nn]o"),BI59,if(BH59<>"","",BI59)),"")
								false		=if(CP60="","",value(CP60))	false		=CR60	false		=CT60	false		false		=FORMAT_FOR_PIPETTING(iferror(ifs(U60="","", $BC60="PCR",settings_dPCRPrimerVolume*$BL60/settings_dPCRDefaultScale, $BC60="anneal",settings_dAnnealOligoVolume, TRUE,"???"), ""))	false		=FORMAT_FOR_PIPETTING(iferror(ifs(X60="","", $BC60="PCR",settings_dPCRPrimerVolume*$BL60/settings_dPCRDefaultScale, $BC60="anneal",settings_dAnnealOligoVolume, TRUE,"???"), ""))	false		=FORMAT_FOR_PIPETTING(if($A60<>"",ifs( BC60="digest",index(dsDNA_d_Input_DNA_Vol,ID_TO_INDEX(C60)), BC60="PCR",if(settings_dPCRTemplateVolume=0,"small amount, <0.5 µL",settings_dPCRTemplateVolume), TRUE,""),""))	false	=iferror(if(regexmatch(BH60,"[Nn]o"),BI60,if(BH60<>"","",BI60)),"")
								false		=if(CP61="","",value(CP61))	false		=CR61	false		=CT61	false		false		=FORMAT_FOR_PIPETTING(iferror(ifs(U61="","", $BC61="PCR",settings_dPCRPrimerVolume*$BL61/settings_dPCRDefaultScale, $BC61="anneal",settings_dAnnealOligoVolume, TRUE,"???"), ""))	false		=FORMAT_FOR_PIPETTING(iferror(ifs(X61="","", $BC61="PCR",settings_dPCRPrimerVolume*$BL61/settings_dPCRDefaultScale, $BC61="anneal",settings_dAnnealOligoVolume, TRUE,"???"), ""))	false		=FORMAT_FOR_PIPETTING(if($A61<>"",ifs( BC61="digest",index(dsDNA_d_Input_DNA_Vol,ID_TO_INDEX(C61)), BC61="PCR",if(settings_dPCRTemplateVolume=0,"small amount, <0.5 µL",settings_dPCRTemplateVolume), TRUE,""),""))	false	=iferror(if(regexmatch(BH61,"[Nn]o"),BI61,if(BH61<>"","",BI61)),"")
								false		=if(CP62="","",value(CP62))	false		=CR62	false		=CT62	false		false		=FORMAT_FOR_PIPETTING(iferror(ifs(U62="","", $BC62="PCR",settings_dPCRPrimerVolume*$BL62/settings_dPCRDefaultScale, $BC62="anneal",settings_dAnnealOligoVolume, TRUE,"???"), ""))	false		=FORMAT_FOR_PIPETTING(iferror(ifs(X62="","", $BC62="PCR",settings_dPCRPrimerVolume*$BL62/settings_dPCRDefaultScale, $BC62="anneal",settings_dAnnealOligoVolume, TRUE,"???"), ""))	false		=FORMAT_FOR_PIPETTING(if($A62<>"",ifs( BC62="digest",index(dsDNA_d_Input_DNA_Vol,ID_TO_INDEX(C62)), BC62="PCR",if(settings_dPCRTemplateVolume=0,"small amount, <0.5 µL",settings_dPCRTemplateVolume), TRUE,""),""))	false	=iferror(if(regexmatch(BH62,"[Nn]o"),BI62,if(BH62<>"","",BI62)),"")
								false		=if(CP63="","",value(CP63))	false		=CR63	false		=CT63	false		false		=FORMAT_FOR_PIPETTING(iferror(ifs(U63="","", $BC63="PCR",settings_dPCRPrimerVolume*$BL63/settings_dPCRDefaultScale, $BC63="anneal",settings_dAnnealOligoVolume, TRUE,"???"), ""))	false		=FORMAT_FOR_PIPETTING(iferror(ifs(X63="","", $BC63="PCR",settings_dPCRPrimerVolume*$BL63/settings_dPCRDefaultScale, $BC63="anneal",settings_dAnnealOligoVolume, TRUE,"???"), ""))	false		=FORMAT_FOR_PIPETTING(if($A63<>"",ifs( BC63="digest",index(dsDNA_d_Input_DNA_Vol,ID_TO_INDEX(C63)), BC63="PCR",if(settings_dPCRTemplateVolume=0,"small amount, <0.5 µL",settings_dPCRTemplateVolume), TRUE,""),""))	false	=iferror(if(regexmatch(BH63,"[Nn]o"),BI63,if(BH63<>"","",BI63)),"")
								false		=if(CP64="","",value(CP64))	false		=CR64	false		=CT64	false		false		=FORMAT_FOR_PIPETTING(iferror(ifs(U64="","", $BC64="PCR",settings_dPCRPrimerVolume*$BL64/settings_dPCRDefaultScale, $BC64="anneal",settings_dAnnealOligoVolume, TRUE,"???"), ""))	false		=FORMAT_FOR_PIPETTING(iferror(ifs(X64="","", $BC64="PCR",settings_dPCRPrimerVolume*$BL64/settings_dPCRDefaultScale, $BC64="anneal",settings_dAnnealOligoVolume, TRUE,"???"), ""))	false		=FORMAT_FOR_PIPETTING(if($A64<>"",ifs( BC64="digest",index(dsDNA_d_Input_DNA_Vol,ID_TO_INDEX(C64)), BC64="PCR",if(settings_dPCRTemplateVolume=0,"small amount, <0.5 µL",settings_dPCRTemplateVolume), TRUE,""),""))	false	=iferror(if(regexmatch(BH64,"[Nn]o"),BI64,if(BH64<>"","",BI64)),"")
								false		=if(CP65="","",value(CP65))	false		=CR65	false		=CT65	false		false		=FORMAT_FOR_PIPETTING(iferror(ifs(U65="","", $BC65="PCR",settings_dPCRPrimerVolume*$BL65/settings_dPCRDefaultScale, $BC65="anneal",settings_dAnnealOligoVolume, TRUE,"???"), ""))	false		=FORMAT_FOR_PIPETTING(iferror(ifs(X65="","", $BC65="PCR",settings_dPCRPrimerVolume*$BL65/settings_dPCRDefaultScale, $BC65="anneal",settings_dAnnealOligoVolume, TRUE,"???"), ""))	false		=FORMAT_FOR_PIPETTING(if($A65<>"",ifs( BC65="digest",index(dsDNA_d_Input_DNA_Vol,ID_TO_INDEX(C65)), BC65="PCR",if(settings_dPCRTemplateVolume=0,"small amount, <0.5 µL",settings_dPCRTemplateVolume), TRUE,""),""))	false	=iferror(if(regexmatch(BH65,"[Nn]o"),BI65,if(BH65<>"","",BI65)),"")
								false		=if(CP66="","",value(CP66))	false		=CR66	false		=CT66	false		false		=FORMAT_FOR_PIPETTING(iferror(ifs(U66="","", $BC66="PCR",settings_dPCRPrimerVolume*$BL66/settings_dPCRDefaultScale, $BC66="anneal",settings_dAnnealOligoVolume, TRUE,"???"), ""))	false		=FORMAT_FOR_PIPETTING(iferror(ifs(X66="","", $BC66="PCR",settings_dPCRPrimerVolume*$BL66/settings_dPCRDefaultScale, $BC66="anneal",settings_dAnnealOligoVolume, TRUE,"???"), ""))	false		=FORMAT_FOR_PIPETTING(if($A66<>"",ifs( BC66="digest",index(dsDNA_d_Input_DNA_Vol,ID_TO_INDEX(C66)), BC66="PCR",if(settings_dPCRTemplateVolume=0,"small amount, <0.5 µL",settings_dPCRTemplateVolume), TRUE,""),""))	false	=iferror(if(regexmatch(BH66,"[Nn]o"),BI66,if(BH66<>"","",BI66)),"")
								false		=if(CP67="","",value(CP67))	false		=CR67	false		=CT67	false		false		=FORMAT_FOR_PIPETTING(iferror(ifs(U67="","", $BC67="PCR",settings_dPCRPrimerVolume*$BL67/settings_dPCRDefaultScale, $BC67="anneal",settings_dAnnealOligoVolume, TRUE,"???"), ""))	false		=FORMAT_FOR_PIPETTING(iferror(ifs(X67="","", $BC67="PCR",settings_dPCRPrimerVolume*$BL67/settings_dPCRDefaultScale, $BC67="anneal",settings_dAnnealOligoVolume, TRUE,"???"), ""))	false		=FORMAT_FOR_PIPETTING(if($A67<>"",ifs( BC67="digest",index(dsDNA_d_Input_DNA_Vol,ID_TO_INDEX(C67)), BC67="PCR",if(settings_dPCRTemplateVolume=0,"small amount, <0.5 µL",settings_dPCRTemplateVolume), TRUE,""),""))	false	=iferror(if(regexmatch(BH67,"[Nn]o"),BI67,if(BH67<>"","",BI67)),"")
								false		=if(CP68="","",value(CP68))	false		=CR68	false		=CT68	false		false		=FORMAT_FOR_PIPETTING(iferror(ifs(U68="","", $BC68="PCR",settings_dPCRPrimerVolume*$BL68/settings_dPCRDefaultScale, $BC68="anneal",settings_dAnnealOligoVolume, TRUE,"???"), ""))	false		=FORMAT_FOR_PIPETTING(iferror(ifs(X68="","", $BC68="PCR",settings_dPCRPrimerVolume*$BL68/settings_dPCRDefaultScale, $BC68="anneal",settings_dAnnealOligoVolume, TRUE,"???"), ""))	false		=FORMAT_FOR_PIPETTING(if($A68<>"",ifs( BC68="digest",index(dsDNA_d_Input_DNA_Vol,ID_TO_INDEX(C68)), BC68="PCR",if(settings_dPCRTemplateVolume=0,"small amount, <0.5 µL",settings_dPCRTemplateVolume), TRUE,""),""))	false	=iferror(if(regexmatch(BH68,"[Nn]o"),BI68,if(BH68<>"","",BI68)),"")
								false		=if(CP69="","",value(CP69))	false		=CR69	false		=CT69	false		false		=FORMAT_FOR_PIPETTING(iferror(ifs(U69="","", $BC69="PCR",settings_dPCRPrimerVolume*$BL69/settings_dPCRDefaultScale, $BC69="anneal",settings_dAnnealOligoVolume, TRUE,"???"), ""))	false		=FORMAT_FOR_PIPETTING(iferror(ifs(X69="","", $BC69="PCR",settings_dPCRPrimerVolume*$BL69/settings_dPCRDefaultScale, $BC69="anneal",settings_dAnnealOligoVolume, TRUE,"???"), ""))	false		=FORMAT_FOR_PIPETTING(if($A69<>"",ifs( BC69="digest",index(dsDNA_d_Input_DNA_Vol,ID_TO_INDEX(C69)), BC69="PCR",if(settings_dPCRTemplateVolume=0,"small amount, <0.5 µL",settings_dPCRTemplateVolume), TRUE,""),""))	false	=iferror(if(regexmatch(BH69,"[Nn]o"),BI69,if(BH69<>"","",BI69)),"")
								false		=if(CP70="","",value(CP70))	false		=CR70	false		=CT70	false		false		=FORMAT_FOR_PIPETTING(iferror(ifs(U70="","", $BC70="PCR",settings_dPCRPrimerVolume*$BL70/settings_dPCRDefaultScale, $BC70="anneal",settings_dAnnealOligoVolume, TRUE,"???"), ""))	false		=FORMAT_FOR_PIPETTING(iferror(ifs(X70="","", $BC70="PCR",settings_dPCRPrimerVolume*$BL70/settings_dPCRDefaultScale, $BC70="anneal",settings_dAnnealOligoVolume, TRUE,"???"), ""))	false		=FORMAT_FOR_PIPETTING(if($A70<>"",ifs( BC70="digest",index(dsDNA_d_Input_DNA_Vol,ID_TO_INDEX(C70)), BC70="PCR",if(settings_dPCRTemplateVolume=0,"small amount, <0.5 µL",settings_dPCRTemplateVolume), TRUE,""),""))	false	=iferror(if(regexmatch(BH70,"[Nn]o"),BI70,if(BH70<>"","",BI70)),"")
								false		=if(CP71="","",value(CP71))	false		=CR71	false		=CT71	false		false		=FORMAT_FOR_PIPETTING(iferror(ifs(U71="","", $BC71="PCR",settings_dPCRPrimerVolume*$BL71/settings_dPCRDefaultScale, $BC71="anneal",settings_dAnnealOligoVolume, TRUE,"???"), ""))	false		=FORMAT_FOR_PIPETTING(iferror(ifs(X71="","", $BC71="PCR",settings_dPCRPrimerVolume*$BL71/settings_dPCRDefaultScale, $BC71="anneal",settings_dAnnealOligoVolume, TRUE,"???"), ""))	false		=FORMAT_FOR_PIPETTING(if($A71<>"",ifs( BC71="digest",index(dsDNA_d_Input_DNA_Vol,ID_TO_INDEX(C71)), BC71="PCR",if(settings_dPCRTemplateVolume=0,"small amount, <0.5 µL",settings_dPCRTemplateVolume), TRUE,""),""))	false	=iferror(if(regexmatch(BH71,"[Nn]o"),BI71,if(BH71<>"","",BI71)),"")
								false		=if(CP72="","",value(CP72))	false		=CR72	false		=CT72	false		false		=FORMAT_FOR_PIPETTING(iferror(ifs(U72="","", $BC72="PCR",settings_dPCRPrimerVolume*$BL72/settings_dPCRDefaultScale, $BC72="anneal",settings_dAnnealOligoVolume, TRUE,"???"), ""))	false		=FORMAT_FOR_PIPETTING(iferror(ifs(X72="","", $BC72="PCR",settings_dPCRPrimerVolume*$BL72/settings_dPCRDefaultScale, $BC72="anneal",settings_dAnnealOligoVolume, TRUE,"???"), ""))	false		=FORMAT_FOR_PIPETTING(if($A72<>"",ifs( BC72="digest",index(dsDNA_d_Input_DNA_Vol,ID_TO_INDEX(C72)), BC72="PCR",if(settings_dPCRTemplateVolume=0,"small amount, <0.5 µL",settings_dPCRTemplateVolume), TRUE,""),""))	false	=iferror(if(regexmatch(BH72,"[Nn]o"),BI72,if(BH72<>"","",BI72)),"")
								false		=if(CP73="","",value(CP73))	false		=CR73	false		=CT73	false		false		=FORMAT_FOR_PIPETTING(iferror(ifs(U73="","", $BC73="PCR",settings_dPCRPrimerVolume*$BL73/settings_dPCRDefaultScale, $BC73="anneal",settings_dAnnealOligoVolume, TRUE,"???"), ""))	false		=FORMAT_FOR_PIPETTING(iferror(ifs(X73="","", $BC73="PCR",settings_dPCRPrimerVolume*$BL73/settings_dPCRDefaultScale, $BC73="anneal",settings_dAnnealOligoVolume, TRUE,"???"), ""))	false		=FORMAT_FOR_PIPETTING(if($A73<>"",ifs( BC73="digest",index(dsDNA_d_Input_DNA_Vol,ID_TO_INDEX(C73)), BC73="PCR",if(settings_dPCRTemplateVolume=0,"small amount, <0.5 µL",settings_dPCRTemplateVolume), TRUE,""),""))	false	=iferror(if(regexmatch(BH73,"[Nn]o"),BI73,if(BH73<>"","",BI73)),"")
								false		=if(CP74="","",value(CP74))	false		=CR74	false		=CT74	false		false		=FORMAT_FOR_PIPETTING(iferror(ifs(U74="","", $BC74="PCR",settings_dPCRPrimerVolume*$BL74/settings_dPCRDefaultScale, $BC74="anneal",settings_dAnnealOligoVolume, TRUE,"???"), ""))	false		=FORMAT_FOR_PIPETTING(iferror(ifs(X74="","", $BC74="PCR",settings_dPCRPrimerVolume*$BL74/settings_dPCRDefaultScale, $BC74="anneal",settings_dAnnealOligoVolume, TRUE,"???"), ""))	false		=FORMAT_FOR_PIPETTING(if($A74<>"",ifs( BC74="digest",index(dsDNA_d_Input_DNA_Vol,ID_TO_INDEX(C74)), BC74="PCR",if(settings_dPCRTemplateVolume=0,"small amount, <0.5 µL",settings_dPCRTemplateVolume), TRUE,""),""))	false	=iferror(if(regexmatch(BH74,"[Nn]o"),BI74,if(BH74<>"","",BI74)),"")
								false		=if(CP75="","",value(CP75))	false		=CR75	false		=CT75	false		false		=FORMAT_FOR_PIPETTING(iferror(ifs(U75="","", $BC75="PCR",settings_dPCRPrimerVolume*$BL75/settings_dPCRDefaultScale, $BC75="anneal",settings_dAnnealOligoVolume, TRUE,"???"), ""))	false		=FORMAT_FOR_PIPETTING(iferror(ifs(X75="","", $BC75="PCR",settings_dPCRPrimerVolume*$BL75/settings_dPCRDefaultScale, $BC75="anneal",settings_dAnnealOligoVolume, TRUE,"???"), ""))	false		=FORMAT_FOR_PIPETTING(if($A75<>"",ifs( BC75="digest",index(dsDNA_d_Input_DNA_Vol,ID_TO_INDEX(C75)), BC75="PCR",if(settings_dPCRTemplateVolume=0,"small amount, <0.5 µL",settings_dPCRTemplateVolume), TRUE,""),""))	false	=iferror(if(regexmatch(BH75,"[Nn]o"),BI75,if(BH75<>"","",BI75)),"")
								false		=if(CP76="","",value(CP76))	false		=CR76	false		=CT76	false		false		=FORMAT_FOR_PIPETTING(iferror(ifs(U76="","", $BC76="PCR",settings_dPCRPrimerVolume*$BL76/settings_dPCRDefaultScale, $BC76="anneal",settings_dAnnealOligoVolume, TRUE,"???"), ""))	false		=FORMAT_FOR_PIPETTING(iferror(ifs(X76="","", $BC76="PCR",settings_dPCRPrimerVolume*$BL76/settings_dPCRDefaultScale, $BC76="anneal",settings_dAnnealOligoVolume, TRUE,"???"), ""))	false		=FORMAT_FOR_PIPETTING(if($A76<>"",ifs( BC76="digest",index(dsDNA_d_Input_DNA_Vol,ID_TO_INDEX(C76)), BC76="PCR",if(settings_dPCRTemplateVolume=0,"small amount, <0.5 µL",settings_dPCRTemplateVolume), TRUE,""),""))	false	=iferror(if(regexmatch(BH76,"[Nn]o"),BI76,if(BH76<>"","",BI76)),"")
								false		=if(CP77="","",value(CP77))	false		=CR77	false		=CT77	false		false		=FORMAT_FOR_PIPETTING(iferror(ifs(U77="","", $BC77="PCR",settings_dPCRPrimerVolume*$BL77/settings_dPCRDefaultScale, $BC77="anneal",settings_dAnnealOligoVolume, TRUE,"???"), ""))	false		=FORMAT_FOR_PIPETTING(iferror(ifs(X77="","", $BC77="PCR",settings_dPCRPrimerVolume*$BL77/settings_dPCRDefaultScale, $BC77="anneal",settings_dAnnealOligoVolume, TRUE,"???"), ""))	false		=FORMAT_FOR_PIPETTING(if($A77<>"",ifs( BC77="digest",index(dsDNA_d_Input_DNA_Vol,ID_TO_INDEX(C77)), BC77="PCR",if(settings_dPCRTemplateVolume=0,"small amount, <0.5 µL",settings_dPCRTemplateVolume), TRUE,""),""))	false	=iferror(if(regexmatch(BH77,"[Nn]o"),BI77,if(BH77<>"","",BI77)),"")
								false		=if(CP78="","",value(CP78))	false		=CR78	false		=CT78	false		false		=FORMAT_FOR_PIPETTING(iferror(ifs(U78="","", $BC78="PCR",settings_dPCRPrimerVolume*$BL78/settings_dPCRDefaultScale, $BC78="anneal",settings_dAnnealOligoVolume, TRUE,"???"), ""))	false		=FORMAT_FOR_PIPETTING(iferror(ifs(X78="","", $BC78="PCR",settings_dPCRPrimerVolume*$BL78/settings_dPCRDefaultScale, $BC78="anneal",settings_dAnnealOligoVolume, TRUE,"???"), ""))	false		=FORMAT_FOR_PIPETTING(if($A78<>"",ifs( BC78="digest",index(dsDNA_d_Input_DNA_Vol,ID_TO_INDEX(C78)), BC78="PCR",if(settings_dPCRTemplateVolume=0,"small amount, <0.5 µL",settings_dPCRTemplateVolume), TRUE,""),""))	false	=iferror(if(regexmatch(BH78,"[Nn]o"),BI78,if(BH78<>"","",BI78)),"")
								false		=if(CP79="","",value(CP79))	false		=CR79	false		=CT79	false		false		=FORMAT_FOR_PIPETTING(iferror(ifs(U79="","", $BC79="PCR",settings_dPCRPrimerVolume*$BL79/settings_dPCRDefaultScale, $BC79="anneal",settings_dAnnealOligoVolume, TRUE,"???"), ""))	false		=FORMAT_FOR_PIPETTING(iferror(ifs(X79="","", $BC79="PCR",settings_dPCRPrimerVolume*$BL79/settings_dPCRDefaultScale, $BC79="anneal",settings_dAnnealOligoVolume, TRUE,"???"), ""))	false		=FORMAT_FOR_PIPETTING(if($A79<>"",ifs( BC79="digest",index(dsDNA_d_Input_DNA_Vol,ID_TO_INDEX(C79)), BC79="PCR",if(settings_dPCRTemplateVolume=0,"small amount, <0.5 µL",settings_dPCRTemplateVolume), TRUE,""),""))	false	=iferror(if(regexmatch(BH79,"[Nn]o"),BI79,if(BH79<>"","",BI79)),"")
								false		=if(CP80="","",value(CP80))	false		=CR80	false		=CT80	false		false		=FORMAT_FOR_PIPETTING(iferror(ifs(U80="","", $BC80="PCR",settings_dPCRPrimerVolume*$BL80/settings_dPCRDefaultScale, $BC80="anneal",settings_dAnnealOligoVolume, TRUE,"???"), ""))	false		=FORMAT_FOR_PIPETTING(iferror(ifs(X80="","", $BC80="PCR",settings_dPCRPrimerVolume*$BL80/settings_dPCRDefaultScale, $BC80="anneal",settings_dAnnealOligoVolume, TRUE,"???"), ""))	false		=FORMAT_FOR_PIPETTING(if($A80<>"",ifs( BC80="digest",index(dsDNA_d_Input_DNA_Vol,ID_TO_INDEX(C80)), BC80="PCR",if(settings_dPCRTemplateVolume=0,"small amount, <0.5 µL",settings_dPCRTemplateVolume), TRUE,""),""))	false	=iferror(if(regexmatch(BH80,"[Nn]o"),BI80,if(BH80<>"","",BI80)),"")
								false		=if(CP81="","",value(CP81))	false		=CR81	false		=CT81	false		false		=FORMAT_FOR_PIPETTING(iferror(ifs(U81="","", $BC81="PCR",settings_dPCRPrimerVolume*$BL81/settings_dPCRDefaultScale, $BC81="anneal",settings_dAnnealOligoVolume, TRUE,"???"), ""))	false		=FORMAT_FOR_PIPETTING(iferror(ifs(X81="","", $BC81="PCR",settings_dPCRPrimerVolume*$BL81/settings_dPCRDefaultScale, $BC81="anneal",settings_dAnnealOligoVolume, TRUE,"???"), ""))	false		=FORMAT_FOR_PIPETTING(if($A81<>"",ifs( BC81="digest",index(dsDNA_d_Input_DNA_Vol,ID_TO_INDEX(C81)), BC81="PCR",if(settings_dPCRTemplateVolume=0,"small amount, <0.5 µL",settings_dPCRTemplateVolume), TRUE,""),""))	false	=iferror(if(regexmatch(BH81,"[Nn]o"),BI81,if(BH81<>"","",BI81)),"")
								false		=if(CP82="","",value(CP82))	false		=CR82	false		=CT82	false		false		=FORMAT_FOR_PIPETTING(iferror(ifs(U82="","", $BC82="PCR",settings_dPCRPrimerVolume*$BL82/settings_dPCRDefaultScale, $BC82="anneal",settings_dAnnealOligoVolume, TRUE,"???"), ""))	false		=FORMAT_FOR_PIPETTING(iferror(ifs(X82="","", $BC82="PCR",settings_dPCRPrimerVolume*$BL82/settings_dPCRDefaultScale, $BC82="anneal",settings_dAnnealOligoVolume, TRUE,"???"), ""))	false		=FORMAT_FOR_PIPETTING(if($A82<>"",ifs( BC82="digest",index(dsDNA_d_Input_DNA_Vol,ID_TO_INDEX(C82)), BC82="PCR",if(settings_dPCRTemplateVolume=0,"small amount, <0.5 µL",settings_dPCRTemplateVolume), TRUE,""),""))	false	=iferror(if(regexmatch(BH82,"[Nn]o"),BI82,if(BH82<>"","",BI82)),"")
								false		=if(CP83="","",value(CP83))	false		=CR83	false		=CT83	false		false		=FORMAT_FOR_PIPETTING(iferror(ifs(U83="","", $BC83="PCR",settings_dPCRPrimerVolume*$BL83/settings_dPCRDefaultScale, $BC83="anneal",settings_dAnnealOligoVolume, TRUE,"???"), ""))	false		=FORMAT_FOR_PIPETTING(iferror(ifs(X83="","", $BC83="PCR",settings_dPCRPrimerVolume*$BL83/settings_dPCRDefaultScale, $BC83="anneal",settings_dAnnealOligoVolume, TRUE,"???"), ""))	false		=FORMAT_FOR_PIPETTING(if($A83<>"",ifs( BC83="digest",index(dsDNA_d_Input_DNA_Vol,ID_TO_INDEX(C83)), BC83="PCR",if(settings_dPCRTemplateVolume=0,"small amount, <0.5 µL",settings_dPCRTemplateVolume), TRUE,""),""))	false	=iferror(if(regexmatch(BH83,"[Nn]o"),BI83,if(BH83<>"","",BI83)),"")
								false		=if(CP84="","",value(CP84))	false		=CR84	false		=CT84	false		false		=FORMAT_FOR_PIPETTING(iferror(ifs(U84="","", $BC84="PCR",settings_dPCRPrimerVolume*$BL84/settings_dPCRDefaultScale, $BC84="anneal",settings_dAnnealOligoVolume, TRUE,"???"), ""))	false		=FORMAT_FOR_PIPETTING(iferror(ifs(X84="","", $BC84="PCR",settings_dPCRPrimerVolume*$BL84/settings_dPCRDefaultScale, $BC84="anneal",settings_dAnnealOligoVolume, TRUE,"???"), ""))	false		=FORMAT_FOR_PIPETTING(if($A84<>"",ifs( BC84="digest",index(dsDNA_d_Input_DNA_Vol,ID_TO_INDEX(C84)), BC84="PCR",if(settings_dPCRTemplateVolume=0,"small amount, <0.5 µL",settings_dPCRTemplateVolume), TRUE,""),""))	false	=iferror(if(regexmatch(BH84,"[Nn]o"),BI84,if(BH84<>"","",BI84)),"")
								false		=if(CP85="","",value(CP85))	false		=CR85	false		=CT85	false		false		=FORMAT_FOR_PIPETTING(iferror(ifs(U85="","", $BC85="PCR",settings_dPCRPrimerVolume*$BL85/settings_dPCRDefaultScale, $BC85="anneal",settings_dAnnealOligoVolume, TRUE,"???"), ""))	false		=FORMAT_FOR_PIPETTING(iferror(ifs(X85="","", $BC85="PCR",settings_dPCRPrimerVolume*$BL85/settings_dPCRDefaultScale, $BC85="anneal",settings_dAnnealOligoVolume, TRUE,"???"), ""))	false		=FORMAT_FOR_PIPETTING(if($A85<>"",ifs( BC85="digest",index(dsDNA_d_Input_DNA_Vol,ID_TO_INDEX(C85)), BC85="PCR",if(settings_dPCRTemplateVolume=0,"small amount, <0.5 µL",settings_dPCRTemplateVolume), TRUE,""),""))	false	=iferror(if(regexmatch(BH85,"[Nn]o"),BI85,if(BH85<>"","",BI85)),"")
								false		=if(CP86="","",value(CP86))	false		=CR86	false		=CT86	false		false		=FORMAT_FOR_PIPETTING(iferror(ifs(U86="","", $BC86="PCR",settings_dPCRPrimerVolume*$BL86/settings_dPCRDefaultScale, $BC86="anneal",settings_dAnnealOligoVolume, TRUE,"???"), ""))	false		=FORMAT_FOR_PIPETTING(iferror(ifs(X86="","", $BC86="PCR",settings_dPCRPrimerVolume*$BL86/settings_dPCRDefaultScale, $BC86="anneal",settings_dAnnealOligoVolume, TRUE,"???"), ""))	false		=FORMAT_FOR_PIPETTING(if($A86<>"",ifs( BC86="digest",index(dsDNA_d_Input_DNA_Vol,ID_TO_INDEX(C86)), BC86="PCR",if(settings_dPCRTemplateVolume=0,"small amount, <0.5 µL",settings_dPCRTemplateVolume), TRUE,""),""))	false	=iferror(if(regexmatch(BH86,"[Nn]o"),BI86,if(BH86<>"","",BI86)),"")
								false		=if(CP87="","",value(CP87))	false		=CR87	false		=CT87	false		false		=FORMAT_FOR_PIPETTING(iferror(ifs(U87="","", $BC87="PCR",settings_dPCRPrimerVolume*$BL87/settings_dPCRDefaultScale, $BC87="anneal",settings_dAnnealOligoVolume, TRUE,"???"), ""))	false		=FORMAT_FOR_PIPETTING(iferror(ifs(X87="","", $BC87="PCR",settings_dPCRPrimerVolume*$BL87/settings_dPCRDefaultScale, $BC87="anneal",settings_dAnnealOligoVolume, TRUE,"???"), ""))	false		=FORMAT_FOR_PIPETTING(if($A87<>"",ifs( BC87="digest",index(dsDNA_d_Input_DNA_Vol,ID_TO_INDEX(C87)), BC87="PCR",if(settings_dPCRTemplateVolume=0,"small amount, <0.5 µL",settings_dPCRTemplateVolume), TRUE,""),""))	false	=iferror(if(regexmatch(BH87,"[Nn]o"),BI87,if(BH87<>"","",BI87)),"")
								false		=if(CP88="","",value(CP88))	false		=CR88	false		=CT88	false		false		=FORMAT_FOR_PIPETTING(iferror(ifs(U88="","", $BC88="PCR",settings_dPCRPrimerVolume*$BL88/settings_dPCRDefaultScale, $BC88="anneal",settings_dAnnealOligoVolume, TRUE,"???"), ""))	false		=FORMAT_FOR_PIPETTING(iferror(ifs(X88="","", $BC88="PCR",settings_dPCRPrimerVolume*$BL88/settings_dPCRDefaultScale, $BC88="anneal",settings_dAnnealOligoVolume, TRUE,"???"), ""))	false		=FORMAT_FOR_PIPETTING(if($A88<>"",ifs( BC88="digest",index(dsDNA_d_Input_DNA_Vol,ID_TO_INDEX(C88)), BC88="PCR",if(settings_dPCRTemplateVolume=0,"small amount, <0.5 µL",settings_dPCRTemplateVolume), TRUE,""),""))	false	=iferror(if(regexmatch(BH88,"[Nn]o"),BI88,if(BH88<>"","",BI88)),"")
								false		=if(CP89="","",value(CP89))	false		=CR89	false		=CT89	false		false		=FORMAT_FOR_PIPETTING(iferror(ifs(U89="","", $BC89="PCR",settings_dPCRPrimerVolume*$BL89/settings_dPCRDefaultScale, $BC89="anneal",settings_dAnnealOligoVolume, TRUE,"???"), ""))	false		=FORMAT_FOR_PIPETTING(iferror(ifs(X89="","", $BC89="PCR",settings_dPCRPrimerVolume*$BL89/settings_dPCRDefaultScale, $BC89="anneal",settings_dAnnealOligoVolume, TRUE,"???"), ""))	false		=FORMAT_FOR_PIPETTING(if($A89<>"",ifs( BC89="digest",index(dsDNA_d_Input_DNA_Vol,ID_TO_INDEX(C89)), BC89="PCR",if(settings_dPCRTemplateVolume=0,"small amount, <0.5 µL",settings_dPCRTemplateVolume), TRUE,""),""))	false	=iferror(if(regexmatch(BH89,"[Nn]o"),BI89,if(BH89<>"","",BI89)),"")
								false		=if(CP90="","",value(CP90))	false		=CR90	false		=CT90	false		false		=FORMAT_FOR_PIPETTING(iferror(ifs(U90="","", $BC90="PCR",settings_dPCRPrimerVolume*$BL90/settings_dPCRDefaultScale, $BC90="anneal",settings_dAnnealOligoVolume, TRUE,"???"), ""))	false		=FORMAT_FOR_PIPETTING(iferror(ifs(X90="","", $BC90="PCR",settings_dPCRPrimerVolume*$BL90/settings_dPCRDefaultScale, $BC90="anneal",settings_dAnnealOligoVolume, TRUE,"???"), ""))	false		=FORMAT_FOR_PIPETTING(if($A90<>"",ifs( BC90="digest",index(dsDNA_d_Input_DNA_Vol,ID_TO_INDEX(C90)), BC90="PCR",if(settings_dPCRTemplateVolume=0,"small amount, <0.5 µL",settings_dPCRTemplateVolume), TRUE,""),""))	false	=iferror(if(regexmatch(BH90,"[Nn]o"),BI90,if(BH90<>"","",BI90)),"")
								false		=if(CP91="","",value(CP91))	false		=CR91	false		=CT91	false		false		=FORMAT_FOR_PIPETTING(iferror(ifs(U91="","", $BC91="PCR",settings_dPCRPrimerVolume*$BL91/settings_dPCRDefaultScale, $BC91="anneal",settings_dAnnealOligoVolume, TRUE,"???"), ""))	false		=FORMAT_FOR_PIPETTING(iferror(ifs(X91="","", $BC91="PCR",settings_dPCRPrimerVolume*$BL91/settings_dPCRDefaultScale, $BC91="anneal",settings_dAnnealOligoVolume, TRUE,"???"), ""))	false		=FORMAT_FOR_PIPETTING(if($A91<>"",ifs( BC91="digest",index(dsDNA_d_Input_DNA_Vol,ID_TO_INDEX(C91)), BC91="PCR",if(settings_dPCRTemplateVolume=0,"small amount, <0.5 µL",settings_dPCRTemplateVolume), TRUE,""),""))	false	=iferror(if(regexmatch(BH91,"[Nn]o"),BI91,if(BH91<>"","",BI91)),"")
								false		=if(CP92="","",value(CP92))	false		=CR92	false		=CT92	false		false		=FORMAT_FOR_PIPETTING(iferror(ifs(U92="","", $BC92="PCR",settings_dPCRPrimerVolume*$BL92/settings_dPCRDefaultScale, $BC92="anneal",settings_dAnnealOligoVolume, TRUE,"???"), ""))	false		=FORMAT_FOR_PIPETTING(iferror(ifs(X92="","", $BC92="PCR",settings_dPCRPrimerVolume*$BL92/settings_dPCRDefaultScale, $BC92="anneal",settings_dAnnealOligoVolume, TRUE,"???"), ""))	false		=FORMAT_FOR_PIPETTING(if($A92<>"",ifs( BC92="digest",index(dsDNA_d_Input_DNA_Vol,ID_TO_INDEX(C92)), BC92="PCR",if(settings_dPCRTemplateVolume=0,"small amount, <0.5 µL",settings_dPCRTemplateVolume), TRUE,""),""))	false	=iferror(if(regexmatch(BH92,"[Nn]o"),BI92,if(BH92<>"","",BI92)),"")
								false		=if(CP93="","",value(CP93))	false		=CR93	false		=CT93	false		false		=FORMAT_FOR_PIPETTING(iferror(ifs(U93="","", $BC93="PCR",settings_dPCRPrimerVolume*$BL93/settings_dPCRDefaultScale, $BC93="anneal",settings_dAnnealOligoVolume, TRUE,"???"), ""))	false		=FORMAT_FOR_PIPETTING(iferror(ifs(X93="","", $BC93="PCR",settings_dPCRPrimerVolume*$BL93/settings_dPCRDefaultScale, $BC93="anneal",settings_dAnnealOligoVolume, TRUE,"???"), ""))	false		=FORMAT_FOR_PIPETTING(if($A93<>"",ifs( BC93="digest",index(dsDNA_d_Input_DNA_Vol,ID_TO_INDEX(C93)), BC93="PCR",if(settings_dPCRTemplateVolume=0,"small amount, <0.5 µL",settings_dPCRTemplateVolume), TRUE,""),""))	false	=iferror(if(regexmatch(BH93,"[Nn]o"),BI93,if(BH93<>"","",BI93)),"")
								false		=if(CP94="","",value(CP94))	false		=CR94	false		=CT94	false		false		=FORMAT_FOR_PIPETTING(iferror(ifs(U94="","", $BC94="PCR",settings_dPCRPrimerVolume*$BL94/settings_dPCRDefaultScale, $BC94="anneal",settings_dAnnealOligoVolume, TRUE,"???"), ""))	false		=FORMAT_FOR_PIPETTING(iferror(ifs(X94="","", $BC94="PCR",settings_dPCRPrimerVolume*$BL94/settings_dPCRDefaultScale, $BC94="anneal",settings_dAnnealOligoVolume, TRUE,"???"), ""))	false		=FORMAT_FOR_PIPETTING(if($A94<>"",ifs( BC94="digest",index(dsDNA_d_Input_DNA_Vol,ID_TO_INDEX(C94)), BC94="PCR",if(settings_dPCRTemplateVolume=0,"small amount, <0.5 µL",settings_dPCRTemplateVolume), TRUE,""),""))	false	=iferror(if(regexmatch(BH94,"[Nn]o"),BI94,if(BH94<>"","",BI94)),"")
								false		=if(CP95="","",value(CP95))	false		=CR95	false		=CT95	false		false		=FORMAT_FOR_PIPETTING(iferror(ifs(U95="","", $BC95="PCR",settings_dPCRPrimerVolume*$BL95/settings_dPCRDefaultScale, $BC95="anneal",settings_dAnnealOligoVolume, TRUE,"???"), ""))	false		=FORMAT_FOR_PIPETTING(iferror(ifs(X95="","", $BC95="PCR",settings_dPCRPrimerVolume*$BL95/settings_dPCRDefaultScale, $BC95="anneal",settings_dAnnealOligoVolume, TRUE,"???"), ""))	false		=FORMAT_FOR_PIPETTING(if($A95<>"",ifs( BC95="digest",index(dsDNA_d_Input_DNA_Vol,ID_TO_INDEX(C95)), BC95="PCR",if(settings_dPCRTemplateVolume=0,"small amount, <0.5 µL",settings_dPCRTemplateVolume), TRUE,""),""))	false	=iferror(if(regexmatch(BH95,"[Nn]o"),BI95,if(BH95<>"","",BI95)),"")
								false		=if(CP96="","",value(CP96))	false		=CR96	false		=CT96	false		false		=FORMAT_FOR_PIPETTING(iferror(ifs(U96="","", $BC96="PCR",settings_dPCRPrimerVolume*$BL96/settings_dPCRDefaultScale, $BC96="anneal",settings_dAnnealOligoVolume, TRUE,"???"), ""))	false		=FORMAT_FOR_PIPETTING(iferror(ifs(X96="","", $BC96="PCR",settings_dPCRPrimerVolume*$BL96/settings_dPCRDefaultScale, $BC96="anneal",settings_dAnnealOligoVolume, TRUE,"???"), ""))	false		=FORMAT_FOR_PIPETTING(if($A96<>"",ifs( BC96="digest",index(dsDNA_d_Input_DNA_Vol,ID_TO_INDEX(C96)), BC96="PCR",if(settings_dPCRTemplateVolume=0,"small amount, <0.5 µL",settings_dPCRTemplateVolume), TRUE,""),""))	false	=iferror(if(regexmatch(BH96,"[Nn]o"),BI96,if(BH96<>"","",BI96)),"")
								false		=if(CP97="","",value(CP97))	false		=CR97	false		=CT97	false		false		=FORMAT_FOR_PIPETTING(iferror(ifs(U97="","", $BC97="PCR",settings_dPCRPrimerVolume*$BL97/settings_dPCRDefaultScale, $BC97="anneal",settings_dAnnealOligoVolume, TRUE,"???"), ""))	false		=FORMAT_FOR_PIPETTING(iferror(ifs(X97="","", $BC97="PCR",settings_dPCRPrimerVolume*$BL97/settings_dPCRDefaultScale, $BC97="anneal",settings_dAnnealOligoVolume, TRUE,"???"), ""))	false		=FORMAT_FOR_PIPETTING(if($A97<>"",ifs( BC97="digest",index(dsDNA_d_Input_DNA_Vol,ID_TO_INDEX(C97)), BC97="PCR",if(settings_dPCRTemplateVolume=0,"small amount, <0.5 µL",settings_dPCRTemplateVolume), TRUE,""),""))	false	=iferror(if(regexmatch(BH97,"[Nn]o"),BI97,if(BH97<>"","",BI97)),"")
								false		=if(CP98="","",value(CP98))	false		=CR98	false		=CT98	false		false		=FORMAT_FOR_PIPETTING(iferror(ifs(U98="","", $BC98="PCR",settings_dPCRPrimerVolume*$BL98/settings_dPCRDefaultScale, $BC98="anneal",settings_dAnnealOligoVolume, TRUE,"???"), ""))	false		=FORMAT_FOR_PIPETTING(iferror(ifs(X98="","", $BC98="PCR",settings_dPCRPrimerVolume*$BL98/settings_dPCRDefaultScale, $BC98="anneal",settings_dAnnealOligoVolume, TRUE,"???"), ""))	false		=FORMAT_FOR_PIPETTING(if($A98<>"",ifs( BC98="digest",index(dsDNA_d_Input_DNA_Vol,ID_TO_INDEX(C98)), BC98="PCR",if(settings_dPCRTemplateVolume=0,"small amount, <0.5 µL",settings_dPCRTemplateVolume), TRUE,""),""))	false	=iferror(if(regexmatch(BH98,"[Nn]o"),BI98,if(BH98<>"","",BI98)),"")
								false		=if(CP99="","",value(CP99))	false		=CR99	false		=CT99	false		false		=FORMAT_FOR_PIPETTING(iferror(ifs(U99="","", $BC99="PCR",settings_dPCRPrimerVolume*$BL99/settings_dPCRDefaultScale, $BC99="anneal",settings_dAnnealOligoVolume, TRUE,"???"), ""))	false		=FORMAT_FOR_PIPETTING(iferror(ifs(X99="","", $BC99="PCR",settings_dPCRPrimerVolume*$BL99/settings_dPCRDefaultScale, $BC99="anneal",settings_dAnnealOligoVolume, TRUE,"???"), ""))	false		=FORMAT_FOR_PIPETTING(if($A99<>"",ifs( BC99="digest",index(dsDNA_d_Input_DNA_Vol,ID_TO_INDEX(C99)), BC99="PCR",if(settings_dPCRTemplateVolume=0,"small amount, <0.5 µL",settings_dPCRTemplateVolume), TRUE,""),""))	false	=iferror(if(regexmatch(BH99,"[Nn]o"),BI99,if(BH99<>"","",BI99)),"")
								false		=if(CP100="","",value(CP100))	false		=CR100	false		=CT100	false		false		=FORMAT_FOR_PIPETTING(iferror(ifs(U100="","", $BC100="PCR",settings_dPCRPrimerVolume*$BL100/settings_dPCRDefaultScale, $BC100="anneal",settings_dAnnealOligoVolume, TRUE,"???"), ""))	false		=FORMAT_FOR_PIPETTING(iferror(ifs(X100="","", $BC100="PCR",settings_dPCRPrimerVolume*$BL100/settings_dPCRDefaultScale, $BC100="anneal",settings_dAnnealOligoVolume, TRUE,"???"), ""))	false		=FORMAT_FOR_PIPETTING(if($A100<>"",ifs( BC100="digest",index(dsDNA_d_Input_DNA_Vol,ID_TO_INDEX(C100)), BC100="PCR",if(settings_dPCRTemplateVolume=0,"small amount, <0.5 µL",settings_dPCRTemplateVolume), TRUE,""),""))	false	=iferror(if(regexmatch(BH100,"[Nn]o"),BI100,if(BH100<>"","",BI100)),"")
[truncated: 43 more columns]
