# Supplementary material for: CloneCoordinate: Open-Source Software for Collaborative DNA Construction
Source: ACS Synth Biol. 2025 Nov 18;14(12):4802–18. doi: 10.1021/acssynbio.5c00582 (PMC12723744; doi:10.1021/acssynbio.5c00582)
Supplement: Supplementary file 2 [file sb5c00582_si_002.zip › Asst: General.csv]

Select different tabs, columns:	Registry	(don't show)	(don't show)	(don't show)	(don't show)	(don't show)	(don't show)	(don't show)	(don't show)	(don't show)	formula-related cells
Serial numbers to list values for ⇩	Construct name (or oID/dID)										Column titles from selected sheet for dropdown menus	Column titles from selected sheet for dropdown menus	Column titles from selected sheet for dropdown menus	Column titles from selected sheet for dropdown menus	Column titles from selected sheet for dropdown menus	Column titles from selected sheet for dropdown menus	Column titles from selected sheet for dropdown menus	Column titles from selected sheet for dropdown menus	Column titles from selected sheet for dropdown menus	Column titles from selected sheet for dropdown menus
	=iferror(if(or($A3="",B$2=""),"", let( tab,if(regexmatch($A$1,"single"),$B$1,B$1), row_to_use, ifs( regexmatch(""&$A3,"^\d+$"),$A3+1, regexmatch(""&$A3,"^[erodagms]\d+$"),ID_TO_NUM($A3)+1, TRUE,""), if(or(tab="",row_to_use=""),"", INDEX(INDIRECT("'" & tab & "'!" & ADDRESS(2, MATCH(B$2, INDIRECT("'" & tab & "'!2:2"), 0)) & ":" & ADDRESS(ROWS(INDIRECT("'" & tab & "'!A:A")), MATCH(B$2, INDIRECT("'" …	=iferror(if(or($A3="",C$2=""),"", let( tab,if(regexmatch($A$1,"single"),$B$1,C$1), row_to_use, ifs( regexmatch(""&$A3,"^\d+$"),$A3+1, regexmatch(""&$A3,"^[erodagms]\d+$"),ID_TO_NUM($A3)+1, TRUE,""), if(or(tab="",row_to_use=""),"", INDEX(INDIRECT("'" & tab & "'!" & ADDRESS(2, MATCH(C$2, INDIRECT("'" & tab & "'!2:2"), 0)) & ":" & ADDRESS(ROWS(INDIRECT("'" & tab & "'!A:A")), MATCH(C$2, INDIRECT("'" …	=iferror(if(or($A3="",D$2=""),"", let( tab,if(regexmatch($A$1,"single"),$B$1,D$1), row_to_use, ifs( regexmatch(""&$A3,"^\d+$"),$A3+1, regexmatch(""&$A3,"^[erodagms]\d+$"),ID_TO_NUM($A3)+1, TRUE,""), if(or(tab="",row_to_use=""),"", INDEX(INDIRECT("'" & tab & "'!" & ADDRESS(2, MATCH(D$2, INDIRECT("'" & tab & "'!2:2"), 0)) & ":" & ADDRESS(ROWS(INDIRECT("'" & tab & "'!A:A")), MATCH(D$2, INDIRECT("'" …	=iferror(if(or($A3="",E$2=""),"", let( tab,if(regexmatch($A$1,"single"),$B$1,E$1), row_to_use, ifs( regexmatch(""&$A3,"^\d+$"),$A3+1, regexmatch(""&$A3,"^[erodagms]\d+$"),ID_TO_NUM($A3)+1, TRUE,""), if(or(tab="",row_to_use=""),"", INDEX(INDIRECT("'" & tab & "'!" & ADDRESS(2, MATCH(E$2, INDIRECT("'" & tab & "'!2:2"), 0)) & ":" & ADDRESS(ROWS(INDIRECT("'" & tab & "'!A:A")), MATCH(E$2, INDIRECT("'" …	=iferror(if(or($A3="",F$2=""),"", let( tab,if(regexmatch($A$1,"single"),$B$1,F$1), row_to_use, ifs( regexmatch(""&$A3,"^\d+$"),$A3+1, regexmatch(""&$A3,"^[erodagms]\d+$"),ID_TO_NUM($A3)+1, TRUE,""), if(or(tab="",row_to_use=""),"", INDEX(INDIRECT("'" & tab & "'!" & ADDRESS(2, MATCH(F$2, INDIRECT("'" & tab & "'!2:2"), 0)) & ":" & ADDRESS(ROWS(INDIRECT("'" & tab & "'!A:A")), MATCH(F$2, INDIRECT("'" …	=iferror(if(or($A3="",G$2=""),"", let( tab,if(regexmatch($A$1,"single"),$B$1,G$1), row_to_use, ifs( regexmatch(""&$A3,"^\d+$"),$A3+1, regexmatch(""&$A3,"^[erodagms]\d+$"),ID_TO_NUM($A3)+1, TRUE,""), if(or(tab="",row_to_use=""),"", INDEX(INDIRECT("'" & tab & "'!" & ADDRESS(2, MATCH(G$2, INDIRECT("'" & tab & "'!2:2"), 0)) & ":" & ADDRESS(ROWS(INDIRECT("'" & tab & "'!A:A")), MATCH(G$2, INDIRECT("'" …	=iferror(if(or($A3="",H$2=""),"", let( tab,if(regexmatch($A$1,"single"),$B$1,H$1), row_to_use, ifs( regexmatch(""&$A3,"^\d+$"),$A3+1, regexmatch(""&$A3,"^[erodagms]\d+$"),ID_TO_NUM($A3)+1, TRUE,""), if(or(tab="",row_to_use=""),"", INDEX(INDIRECT("'" & tab & "'!" & ADDRESS(2, MATCH(H$2, INDIRECT("'" & tab & "'!2:2"), 0)) & ":" & ADDRESS(ROWS(INDIRECT("'" & tab & "'!A:A")), MATCH(H$2, INDIRECT("'" …	=iferror(if(or($A3="",I$2=""),"", let( tab,if(regexmatch($A$1,"single"),$B$1,I$1), row_to_use, ifs( regexmatch(""&$A3,"^\d+$"),$A3+1, regexmatch(""&$A3,"^[erodagms]\d+$"),ID_TO_NUM($A3)+1, TRUE,""), if(or(tab="",row_to_use=""),"", INDEX(INDIRECT("'" & tab & "'!" & ADDRESS(2, MATCH(I$2, INDIRECT("'" & tab & "'!2:2"), 0)) & ":" & ADDRESS(ROWS(INDIRECT("'" & tab & "'!A:A")), MATCH(I$2, INDIRECT("'" …	=iferror(if(or($A3="",J$2=""),"", let( tab,if(regexmatch($A$1,"single"),$B$1,J$1), row_to_use, ifs( regexmatch(""&$A3,"^\d+$"),$A3+1, regexmatch(""&$A3,"^[erodagms]\d+$"),ID_TO_NUM($A3)+1, TRUE,""), if(or(tab="",row_to_use=""),"", INDEX(INDIRECT("'" & tab & "'!" & ADDRESS(2, MATCH(J$2, INDIRECT("'" & tab & "'!2:2"), 0)) & ":" & ADDRESS(ROWS(INDIRECT("'" & tab & "'!A:A")), MATCH(J$2, INDIRECT("'" …	=iferror(if(or($A3="",K$2=""),"", let( tab,if(regexmatch($A$1,"single"),$B$1,K$1), row_to_use, ifs( regexmatch(""&$A3,"^\d+$"),$A3+1, regexmatch(""&$A3,"^[erodagms]\d+$"),ID_TO_NUM($A3)+1, TRUE,""), if(or(tab="",row_to_use=""),"", INDEX(INDIRECT("'" & tab & "'!" & ADDRESS(2, MATCH(K$2, INDIRECT("'" & tab & "'!2:2"), 0)) & ":" & ADDRESS(ROWS(INDIRECT("'" & tab & "'!A:A")), MATCH(K$2, INDIRECT("'" …	=if(or(B1="",regexmatch(B1,"don't")),"", let(column_headers,TRANSPOSE(INDIRECT("'" &B1& "'!$A$2:$ZZ$2")),filter(column_headers,column_headers<>"")))	=if(regexmatch($A$1,"single"),{$L$3:$L}, if(or(C1="",regexmatch(C1,"don't")),"", let(column_headers,TRANSPOSE(INDIRECT("'" &C1& "'!$A$2:$ZZ$2")),filter(column_headers,column_headers<>""))))	=if(regexmatch($A$1,"single"),{$L$3:$L}, if(or(D1="",regexmatch(D1,"don't")),"", let(column_headers,TRANSPOSE(INDIRECT("'" &D1& "'!$A$2:$ZZ$2")),filter(column_headers,column_headers<>""))))	=if(regexmatch($A$1,"single"),{$L$3:$L}, if(or(E1="",regexmatch(E1,"don't")),"", let(column_headers,TRANSPOSE(INDIRECT("'" &E1& "'!$A$2:$ZZ$2")),filter(column_headers,column_headers<>""))))	=if(regexmatch($A$1,"single"),{$L$3:$L}, if(or(F1="",regexmatch(F1,"don't")),"", let(column_headers,TRANSPOSE(INDIRECT("'" &F1& "'!$A$2:$ZZ$2")),filter(column_headers,column_headers<>""))))	=if(regexmatch($A$1,"single"),{$L$3:$L}, if(or(G1="",regexmatch(G1,"don't")),"", let(column_headers,TRANSPOSE(INDIRECT("'" &G1& "'!$A$2:$ZZ$2")),filter(column_headers,column_headers<>""))))	=if(regexmatch($A$1,"single"),{$L$3:$L}, if(or(H1="",regexmatch(H1,"don't")),"", let(column_headers,TRANSPOSE(INDIRECT("'" &H1& "'!$A$2:$ZZ$2")),filter(column_headers,column_headers<>""))))	=if(regexmatch($A$1,"single"),{$L$3:$L}, if(or(I1="",regexmatch(I1,"don't")),"", let(column_headers,TRANSPOSE(INDIRECT("'" &I1& "'!$A$2:$ZZ$2")),filter(column_headers,column_headers<>""))))	=if(regexmatch($A$1,"single"),{$L$3:$L}, if(or(J1="",regexmatch(J1,"don't")),"", let(column_headers,TRANSPOSE(INDIRECT("'" &J1& "'!$A$2:$ZZ$2")),filter(column_headers,column_headers<>""))))	=if(regexmatch($A$1,"single"),{$L$3:$L}, if(or(K1="",regexmatch(K1,"don't")),"", let(column_headers,TRANSPOSE(INDIRECT("'" &K1& "'!$A$2:$ZZ$2")),filter(column_headers,column_headers<>""))))
