# Supplementary material for: CloneCoordinate: Open-Source Software for Collaborative DNA Construction
Source: ACS Synth Biol. 2025 Nov 18;14(12):4802–18. doi: 10.1021/acssynbio.5c00582 (PMC12723744; doi:10.1021/acssynbio.5c00582)
Supplement: Supplementary file 2 [file sb5c00582_si_002.zip › Asst: Golden Gate.csv]

Assist: Golden Gate				=if(join("",unique(A3:A))<>join("",A3:A),"duplicate sort #!","")	=iferror(let( status_range,G3:G, cell_names, split(textjoin(",", 1, arrayformula(IF(regexmatch(join(char(10),status_range),Dashboard!$E5:E29), Dashboard!$D5:D29, ""))),","), cell_links, split(textjoin(",", 1, arrayformula(IF(regexmatch(join(char(10),status_range),Dashboard!$E5:E29), 'Settings & admin'!$M2:M26, ""))),","), array_constrain(arrayformula(hyperlink(cell_links,"Protocol: "&cell_names))…			=if(counta(A3:A)>0, if(regexmatch(join(",",G3:G),"enter"),"One or more reactions does not have all its components specified in Golden Gate g!", ifs( not(settings_gPremixAllowed?), "Premixes are disabled in settings", counta(BI3:BI)+counta(A3:A)<=counta(BI3:BI)*counta(A3:A)+settings_gPremixBias, "Premix enabled: see instructions in rows below. Components in premix are grayed out in table.", TRUE,"…
={"Sort #";iferror(sort(filter('Golden Gate g'!D3:D,isnumber('Golden Gate g'!D3:D))))}	={"Strip pos'n";arrayformula(if(A3:A<>"",TUBE_NUMBER_TO_8_WELL_STRIP_POSITION(A3:A),""))}	=let(datacol,Golden_Gate_g_ID, {index(datacol,2); byrow($A3:$A,lambda(sortnum, iferror(if(sortnum="","", index(datacol,xmatch(sortnum,Golden_Gate_g_Sort))))))})	=let(datacol,Golden_Gate_g_Scale, {index(datacol,2); byrow($A3:$A,lambda(sortnum, iferror(if(sortnum="","", FORMAT_FOR_PIPETTING(index(datacol,xmatch(sortnum,Golden_Gate_g_Sort)))))))})	=let(datacol,Golden_Gate_g_Target_nku, {index(datacol,2); byrow($A3:$A,lambda(sortnum, iferror(if(sortnum="","", index(datacol,xmatch(sortnum,Golden_Gate_g_Sort))))))})	=let(datacol,Golden_Gate_g_Construct_name, {index(datacol,2); byrow($A3:$A,lambda(sortnum, iferror(if(sortnum="","", FORMAT_FOR_PIPETTING(index(datacol,xmatch(sortnum,Golden_Gate_g_Sort)))))))})	=let(datacol,Golden_Gate_g_Status, {index(datacol,2); byrow($A3:$A,lambda(sortnum, iferror(if(sortnum="","", FORMAT_FOR_PIPETTING(index(datacol,xmatch(sortnum,Golden_Gate_g_Sort)))))))})	=let(datacol,Golden_Gate_g_Queue_notes, {index(datacol,2); byrow($A3:$A,lambda(sortnum, iferror(if(sortnum="","", FORMAT_FOR_PIPETTING(index(datacol,xmatch(sortnum,Golden_Gate_g_Sort)))))))})	Premix component	µL in premix		='Golden Gate g'!CI2		µL Premix		="Well, Part "&column(P2)-column($P2)+1	=let(datacol,Golden_Gate_g_Vol1, {index(datacol,2); byrow($A3:$A,lambda(sortnum, iferror(if(sortnum="","", FORMAT_FOR_PIPETTING(index(datacol,xmatch(sortnum,Golden_Gate_g_Sort)))))))})		="Well, Part "&(column(S2)-column($P2))/((column($AQ2)-column($P2))/(counta('Golden Gate g'!$AU$2:$BD$2)-1))+1	=let(datacol,Golden_Gate_g_Vol2, {index(datacol,2); byrow($A3:$A,lambda(sortnum, iferror(if(sortnum="","", FORMAT_FOR_PIPETTING(index(datacol,xmatch(sortnum,Golden_Gate_g_Sort)))))))})		="Well, Part "&(column(V2)-column($P2))/((column($AQ2)-column($P2))/(counta('Golden Gate g'!$AU$2:$BD$2)-1))+1	=let(datacol,Golden_Gate_g_Vol3, {index(datacol,2); byrow($A3:$A,lambda(sortnum, iferror(if(sortnum="","", FORMAT_FOR_PIPETTING(index(datacol,xmatch(sortnum,Golden_Gate_g_Sort)))))))})		="Well, Part "&(column(Y2)-column($P2))/((column($AQ2)-column($P2))/(counta('Golden Gate g'!$AU$2:$BD$2)-1))+1	=let(datacol,Golden_Gate_g_Vol4, {index(datacol,2); byrow($A3:$A,lambda(sortnum, iferror(if(sortnum="","", FORMAT_FOR_PIPETTING(index(datacol,xmatch(sortnum,Golden_Gate_g_Sort)))))))})		="Well, Part "&(column(AB2)-column($P2))/((column($AQ2)-column($P2))/(counta('Golden Gate g'!$AU$2:$BD$2)-1))+1	=let(datacol,Golden_Gate_g_Vol5, {index(datacol,2); byrow($A3:$A,lambda(sortnum, iferror(if(sortnum="","", FORMAT_FOR_PIPETTING(index(datacol,xmatch(sortnum,Golden_Gate_g_Sort)))))))})		="Well, Part "&(column(AE2)-column($P2))/((column($AQ2)-column($P2))/(counta('Golden Gate g'!$AU$2:$BD$2)-1))+1	=let(datacol,Golden_Gate_g_Vol6, {index(datacol,2); byrow($A3:$A,lambda(sortnum, iferror(if(sortnum="","", FORMAT_FOR_PIPETTING(index(datacol,xmatch(sortnum,Golden_Gate_g_Sort)))))))})		="Well, Part "&(column(AH2)-column($P2))/((column($AQ2)-column($P2))/(counta('Golden Gate g'!$AU$2:$BD$2)-1))+1	=let(datacol,Golden_Gate_g_Vol7, {index(datacol,2); byrow($A3:$A,lambda(sortnum, iferror(if(sortnum="","", FORMAT_FOR_PIPETTING(index(datacol,xmatch(sortnum,Golden_Gate_g_Sort)))))))})		="Well, Part "&(column(AK2)-column($P2))/((column($AQ2)-column($P2))/(counta('Golden Gate g'!$AU$2:$BD$2)-1))+1	=let(datacol,Golden_Gate_g_Vol8, {index(datacol,2); byrow($A3:$A,lambda(sortnum, iferror(if(sortnum="","", FORMAT_FOR_PIPETTING(index(datacol,xmatch(sortnum,Golden_Gate_g_Sort)))))))})		="Well, Part "&(column(AN2)-column($P2))/((column($AQ2)-column($P2))/(counta('Golden Gate g'!$AU$2:$BD$2)-1))+1	=let(datacol,Golden_Gate_g_Vol9, {index(datacol,2); byrow($A3:$A,lambda(sortnum, iferror(if(sortnum="","", FORMAT_FOR_PIPETTING(index(datacol,xmatch(sortnum,Golden_Gate_g_Sort)))))))})		="Well, Part "&(column(AQ2)-column($P2))/((column($AQ2)-column($P2))/(counta('Golden Gate g'!$AU$2:$BD$2)-1))+1	=let(datacol,Golden_Gate_g_Vol10, {index(datacol,2); byrow($A3:$A,lambda(sortnum, iferror(if(sortnum="","", FORMAT_FOR_PIPETTING(index(datacol,xmatch(sortnum,Golden_Gate_g_Sort)))))))})		=let(datacol,Golden_Gate_g_Vol_buffer, {index(datacol,2); byrow($A3:$A,lambda(sortnum, iferror(if(sortnum="","", FORMAT_FOR_PIPETTING(index(datacol,xmatch(sortnum,Golden_Gate_g_Sort)))))))})		=let(datacol,Golden_Gate_g_Vol_ligase, {index(datacol,2); byrow($A3:$A,lambda(sortnum, iferror(if(sortnum="","", FORMAT_FOR_PIPETTING(index(datacol,xmatch(sortnum,Golden_Gate_g_Sort)))))))})		=let(datacol,'Golden Gate g'!AC:AC, {index(datacol,2); byrow($A3:$A,lambda(sortnum, iferror(if(sortnum="","", index(datacol,xmatch(sortnum,Golden_Gate_g_Sort))))))})
								=iferror(if( A3="","", if(regexmatch(I1,"Premix enabled"),filter(BI3:BJ,BI3:BI<>""),"")),"")		false	=FORMAT_FOR_PIPETTING(iferror(if($A3="","", let(water,BE3-if(regexmatch(I$1,"Premix enabled"),BH$3,0),if(abs(water)<0.1,"",water))), ""))	false	=FORMAT_FOR_PIPETTING(iferror(if(A3="","",if(regexmatch($I$1,"Premix enabled"),sum($BK$3:$BK),"")), ""))	false	=iferror(if($A3="","", ID_TO_WELL(settings_SampleStoragePlateSize,index(index('Golden Gate g'!$AU:$BD,xmatch($A3,Golden_Gate_g_Sort)),value(regexextract(P$2,"\d+$"))))))		false	=iferror(if($A3="","", ID_TO_WELL(settings_SampleStoragePlateSize,index(index('Golden Gate g'!$AU:$BD,xmatch($A3,Golden_Gate_g_Sort)),value(regexextract(S$2,"\d+$"))))))		false	=iferror(if($A3="","", ID_TO_WELL(settings_SampleStoragePlateSize,index(index('Golden Gate g'!$AU:$BD,xmatch($A3,Golden_Gate_g_Sort)),value(regexextract(V$2,"\d+$"))))))		false	=iferror(if($A3="","", ID_TO_WELL(settings_SampleStoragePlateSize,index(index('Golden Gate g'!$AU:$BD,xmatch($A3,Golden_Gate_g_Sort)),value(regexextract(Y$2,"\d+$"))))))		false	=iferror(if($A3="","", ID_TO_WELL(settings_SampleStoragePlateSize,index(index('Golden Gate g'!$AU:$BD,xmatch($A3,Golden_Gate_g_Sort)),value(regexextract(AB$2,"\d+$"))))))		false	=iferror(if($A3="","", ID_TO_WELL(settings_SampleStoragePlateSize,index(index('Golden Gate g'!$AU:$BD,xmatch($A3,Golden_Gate_g_Sort)),value(regexextract(AE$2,"\d+$"))))))		false	=iferror(if($A3="","", ID_TO_WELL(settings_SampleStoragePlateSize,index(index('Golden Gate g'!$AU:$BD,xmatch($A3,Golden_Gate_g_Sort)),value(regexextract(AH$2,"\d+$"))))))		false	=iferror(if($A3="","", ID_TO_WELL(settings_SampleStoragePlateSize,index(index('Golden Gate g'!$AU:$BD,xmatch($A3,Golden_Gate_g_Sort)),value(regexextract(AK$2,"\d+$"))))))		false	=iferror(if($A3="","", ID_TO_WELL(settings_SampleStoragePlateSize,index(index('Golden Gate g'!$AU:$BD,xmatch($A3,Golden_Gate_g_Sort)),value(regexextract(AN$2,"\d+$"))))))		false	=iferror(if($A3="","", ID_TO_WELL(settings_SampleStoragePlateSize,index(index('Golden Gate g'!$AU:$BD,xmatch($A3,Golden_Gate_g_Sort)),value(regexextract(AQ$2,"\d+$"))))))		false		false		false
										false	=FORMAT_FOR_PIPETTING(iferror(if($A4="","", let(water,BE4-if(regexmatch(I$1,"Premix enabled"),BH$3,0),if(abs(water)<0.1,"",water))), ""))	false	=FORMAT_FOR_PIPETTING(iferror(if(A4="","",if(regexmatch($I$1,"Premix enabled"),sum($BK$3:$BK),"")), ""))	false	=iferror(if($A4="","", ID_TO_WELL(settings_SampleStoragePlateSize,index(index('Golden Gate g'!$AU:$BD,xmatch($A4,Golden_Gate_g_Sort)),value(regexextract(P$2,"\d+$"))))))		false	=iferror(if($A4="","", ID_TO_WELL(settings_SampleStoragePlateSize,index(index('Golden Gate g'!$AU:$BD,xmatch($A4,Golden_Gate_g_Sort)),value(regexextract(S$2,"\d+$"))))))		false	=iferror(if($A4="","", ID_TO_WELL(settings_SampleStoragePlateSize,index(index('Golden Gate g'!$AU:$BD,xmatch($A4,Golden_Gate_g_Sort)),value(regexextract(V$2,"\d+$"))))))		false	=iferror(if($A4="","", ID_TO_WELL(settings_SampleStoragePlateSize,index(index('Golden Gate g'!$AU:$BD,xmatch($A4,Golden_Gate_g_Sort)),value(regexextract(Y$2,"\d+$"))))))		false	=iferror(if($A4="","", ID_TO_WELL(settings_SampleStoragePlateSize,index(index('Golden Gate g'!$AU:$BD,xmatch($A4,Golden_Gate_g_Sort)),value(regexextract(AB$2,"\d+$"))))))		false	=iferror(if($A4="","", ID_TO_WELL(settings_SampleStoragePlateSize,index(index('Golden Gate g'!$AU:$BD,xmatch($A4,Golden_Gate_g_Sort)),value(regexextract(AE$2,"\d+$"))))))		false	=iferror(if($A4="","", ID_TO_WELL(settings_SampleStoragePlateSize,index(index('Golden Gate g'!$AU:$BD,xmatch($A4,Golden_Gate_g_Sort)),value(regexextract(AH$2,"\d+$"))))))		false	=iferror(if($A4="","", ID_TO_WELL(settings_SampleStoragePlateSize,index(index('Golden Gate g'!$AU:$BD,xmatch($A4,Golden_Gate_g_Sort)),value(regexextract(AK$2,"\d+$"))))))		false	=iferror(if($A4="","", ID_TO_WELL(settings_SampleStoragePlateSize,index(index('Golden Gate g'!$AU:$BD,xmatch($A4,Golden_Gate_g_Sort)),value(regexextract(AN$2,"\d+$"))))))		false	=iferror(if($A4="","", ID_TO_WELL(settings_SampleStoragePlateSize,index(index('Golden Gate g'!$AU:$BD,xmatch($A4,Golden_Gate_g_Sort)),value(regexextract(AQ$2,"\d+$"))))))		false		false		false
										false	=FORMAT_FOR_PIPETTING(iferror(if($A5="","", let(water,BE5-if(regexmatch(I$1,"Premix enabled"),BH$3,0),if(abs(water)<0.1,"",water))), ""))	false	=FORMAT_FOR_PIPETTING(iferror(if(A5="","",if(regexmatch($I$1,"Premix enabled"),sum($BK$3:$BK),"")), ""))	false	=iferror(if($A5="","", ID_TO_WELL(settings_SampleStoragePlateSize,index(index('Golden Gate g'!$AU:$BD,xmatch($A5,Golden_Gate_g_Sort)),value(regexextract(P$2,"\d+$"))))))		false	=iferror(if($A5="","", ID_TO_WELL(settings_SampleStoragePlateSize,index(index('Golden Gate g'!$AU:$BD,xmatch($A5,Golden_Gate_g_Sort)),value(regexextract(S$2,"\d+$"))))))		false	=iferror(if($A5="","", ID_TO_WELL(settings_SampleStoragePlateSize,index(index('Golden Gate g'!$AU:$BD,xmatch($A5,Golden_Gate_g_Sort)),value(regexextract(V$2,"\d+$"))))))		false	=iferror(if($A5="","", ID_TO_WELL(settings_SampleStoragePlateSize,index(index('Golden Gate g'!$AU:$BD,xmatch($A5,Golden_Gate_g_Sort)),value(regexextract(Y$2,"\d+$"))))))		false	=iferror(if($A5="","", ID_TO_WELL(settings_SampleStoragePlateSize,index(index('Golden Gate g'!$AU:$BD,xmatch($A5,Golden_Gate_g_Sort)),value(regexextract(AB$2,"\d+$"))))))		false	=iferror(if($A5="","", ID_TO_WELL(settings_SampleStoragePlateSize,index(index('Golden Gate g'!$AU:$BD,xmatch($A5,Golden_Gate_g_Sort)),value(regexextract(AE$2,"\d+$"))))))		false	=iferror(if($A5="","", ID_TO_WELL(settings_SampleStoragePlateSize,index(index('Golden Gate g'!$AU:$BD,xmatch($A5,Golden_Gate_g_Sort)),value(regexextract(AH$2,"\d+$"))))))		false	=iferror(if($A5="","", ID_TO_WELL(settings_SampleStoragePlateSize,index(index('Golden Gate g'!$AU:$BD,xmatch($A5,Golden_Gate_g_Sort)),value(regexextract(AK$2,"\d+$"))))))		false	=iferror(if($A5="","", ID_TO_WELL(settings_SampleStoragePlateSize,index(index('Golden Gate g'!$AU:$BD,xmatch($A5,Golden_Gate_g_Sort)),value(regexextract(AN$2,"\d+$"))))))		false	=iferror(if($A5="","", ID_TO_WELL(settings_SampleStoragePlateSize,index(index('Golden Gate g'!$AU:$BD,xmatch($A5,Golden_Gate_g_Sort)),value(regexextract(AQ$2,"\d+$"))))))		false		false		false
										false	=FORMAT_FOR_PIPETTING(iferror(if($A6="","", let(water,BE6-if(regexmatch(I$1,"Premix enabled"),BH$3,0),if(abs(water)<0.1,"",water))), ""))	false	=FORMAT_FOR_PIPETTING(iferror(if(A6="","",if(regexmatch($I$1,"Premix enabled"),sum($BK$3:$BK),"")), ""))	false	=iferror(if($A6="","", ID_TO_WELL(settings_SampleStoragePlateSize,index(index('Golden Gate g'!$AU:$BD,xmatch($A6,Golden_Gate_g_Sort)),value(regexextract(P$2,"\d+$"))))))		false	=iferror(if($A6="","", ID_TO_WELL(settings_SampleStoragePlateSize,index(index('Golden Gate g'!$AU:$BD,xmatch($A6,Golden_Gate_g_Sort)),value(regexextract(S$2,"\d+$"))))))		false	=iferror(if($A6="","", ID_TO_WELL(settings_SampleStoragePlateSize,index(index('Golden Gate g'!$AU:$BD,xmatch($A6,Golden_Gate_g_Sort)),value(regexextract(V$2,"\d+$"))))))		false	=iferror(if($A6="","", ID_TO_WELL(settings_SampleStoragePlateSize,index(index('Golden Gate g'!$AU:$BD,xmatch($A6,Golden_Gate_g_Sort)),value(regexextract(Y$2,"\d+$"))))))		false	=iferror(if($A6="","", ID_TO_WELL(settings_SampleStoragePlateSize,index(index('Golden Gate g'!$AU:$BD,xmatch($A6,Golden_Gate_g_Sort)),value(regexextract(AB$2,"\d+$"))))))		false	=iferror(if($A6="","", ID_TO_WELL(settings_SampleStoragePlateSize,index(index('Golden Gate g'!$AU:$BD,xmatch($A6,Golden_Gate_g_Sort)),value(regexextract(AE$2,"\d+$"))))))		false	=iferror(if($A6="","", ID_TO_WELL(settings_SampleStoragePlateSize,index(index('Golden Gate g'!$AU:$BD,xmatch($A6,Golden_Gate_g_Sort)),value(regexextract(AH$2,"\d+$"))))))		false	=iferror(if($A6="","", ID_TO_WELL(settings_SampleStoragePlateSize,index(index('Golden Gate g'!$AU:$BD,xmatch($A6,Golden_Gate_g_Sort)),value(regexextract(AK$2,"\d+$"))))))		false	=iferror(if($A6="","", ID_TO_WELL(settings_SampleStoragePlateSize,index(index('Golden Gate g'!$AU:$BD,xmatch($A6,Golden_Gate_g_Sort)),value(regexextract(AN$2,"\d+$"))))))		false	=iferror(if($A6="","", ID_TO_WELL(settings_SampleStoragePlateSize,index(index('Golden Gate g'!$AU:$BD,xmatch($A6,Golden_Gate_g_Sort)),value(regexextract(AQ$2,"\d+$"))))))		false		false		false
										false	=FORMAT_FOR_PIPETTING(iferror(if($A7="","", let(water,BE7-if(regexmatch(I$1,"Premix enabled"),BH$3,0),if(abs(water)<0.1,"",water))), ""))	false	=FORMAT_FOR_PIPETTING(iferror(if(A7="","",if(regexmatch($I$1,"Premix enabled"),sum($BK$3:$BK),"")), ""))	false	=iferror(if($A7="","", ID_TO_WELL(settings_SampleStoragePlateSize,index(index('Golden Gate g'!$AU:$BD,xmatch($A7,Golden_Gate_g_Sort)),value(regexextract(P$2,"\d+$"))))))		false	=iferror(if($A7="","", ID_TO_WELL(settings_SampleStoragePlateSize,index(index('Golden Gate g'!$AU:$BD,xmatch($A7,Golden_Gate_g_Sort)),value(regexextract(S$2,"\d+$"))))))		false	=iferror(if($A7="","", ID_TO_WELL(settings_SampleStoragePlateSize,index(index('Golden Gate g'!$AU:$BD,xmatch($A7,Golden_Gate_g_Sort)),value(regexextract(V$2,"\d+$"))))))		false	=iferror(if($A7="","", ID_TO_WELL(settings_SampleStoragePlateSize,index(index('Golden Gate g'!$AU:$BD,xmatch($A7,Golden_Gate_g_Sort)),value(regexextract(Y$2,"\d+$"))))))		false	=iferror(if($A7="","", ID_TO_WELL(settings_SampleStoragePlateSize,index(index('Golden Gate g'!$AU:$BD,xmatch($A7,Golden_Gate_g_Sort)),value(regexextract(AB$2,"\d+$"))))))		false	=iferror(if($A7="","", ID_TO_WELL(settings_SampleStoragePlateSize,index(index('Golden Gate g'!$AU:$BD,xmatch($A7,Golden_Gate_g_Sort)),value(regexextract(AE$2,"\d+$"))))))		false	=iferror(if($A7="","", ID_TO_WELL(settings_SampleStoragePlateSize,index(index('Golden Gate g'!$AU:$BD,xmatch($A7,Golden_Gate_g_Sort)),value(regexextract(AH$2,"\d+$"))))))		false	=iferror(if($A7="","", ID_TO_WELL(settings_SampleStoragePlateSize,index(index('Golden Gate g'!$AU:$BD,xmatch($A7,Golden_Gate_g_Sort)),value(regexextract(AK$2,"\d+$"))))))		false	=iferror(if($A7="","", ID_TO_WELL(settings_SampleStoragePlateSize,index(index('Golden Gate g'!$AU:$BD,xmatch($A7,Golden_Gate_g_Sort)),value(regexextract(AN$2,"\d+$"))))))		false	=iferror(if($A7="","", ID_TO_WELL(settings_SampleStoragePlateSize,index(index('Golden Gate g'!$AU:$BD,xmatch($A7,Golden_Gate_g_Sort)),value(regexextract(AQ$2,"\d+$"))))))		false		false		false
										false	=FORMAT_FOR_PIPETTING(iferror(if($A8="","", let(water,BE8-if(regexmatch(I$1,"Premix enabled"),BH$3,0),if(abs(water)<0.1,"",water))), ""))	false	=FORMAT_FOR_PIPETTING(iferror(if(A8="","",if(regexmatch($I$1,"Premix enabled"),sum($BK$3:$BK),"")), ""))	false	=iferror(if($A8="","", ID_TO_WELL(settings_SampleStoragePlateSize,index(index('Golden Gate g'!$AU:$BD,xmatch($A8,Golden_Gate_g_Sort)),value(regexextract(P$2,"\d+$"))))))		false	=iferror(if($A8="","", ID_TO_WELL(settings_SampleStoragePlateSize,index(index('Golden Gate g'!$AU:$BD,xmatch($A8,Golden_Gate_g_Sort)),value(regexextract(S$2,"\d+$"))))))		false	=iferror(if($A8="","", ID_TO_WELL(settings_SampleStoragePlateSize,index(index('Golden Gate g'!$AU:$BD,xmatch($A8,Golden_Gate_g_Sort)),value(regexextract(V$2,"\d+$"))))))		false	=iferror(if($A8="","", ID_TO_WELL(settings_SampleStoragePlateSize,index(index('Golden Gate g'!$AU:$BD,xmatch($A8,Golden_Gate_g_Sort)),value(regexextract(Y$2,"\d+$"))))))		false	=iferror(if($A8="","", ID_TO_WELL(settings_SampleStoragePlateSize,index(index('Golden Gate g'!$AU:$BD,xmatch($A8,Golden_Gate_g_Sort)),value(regexextract(AB$2,"\d+$"))))))		false	=iferror(if($A8="","", ID_TO_WELL(settings_SampleStoragePlateSize,index(index('Golden Gate g'!$AU:$BD,xmatch($A8,Golden_Gate_g_Sort)),value(regexextract(AE$2,"\d+$"))))))		false	=iferror(if($A8="","", ID_TO_WELL(settings_SampleStoragePlateSize,index(index('Golden Gate g'!$AU:$BD,xmatch($A8,Golden_Gate_g_Sort)),value(regexextract(AH$2,"\d+$"))))))		false	=iferror(if($A8="","", ID_TO_WELL(settings_SampleStoragePlateSize,index(index('Golden Gate g'!$AU:$BD,xmatch($A8,Golden_Gate_g_Sort)),value(regexextract(AK$2,"\d+$"))))))		false	=iferror(if($A8="","", ID_TO_WELL(settings_SampleStoragePlateSize,index(index('Golden Gate g'!$AU:$BD,xmatch($A8,Golden_Gate_g_Sort)),value(regexextract(AN$2,"\d+$"))))))		false	=iferror(if($A8="","", ID_TO_WELL(settings_SampleStoragePlateSize,index(index('Golden Gate g'!$AU:$BD,xmatch($A8,Golden_Gate_g_Sort)),value(regexextract(AQ$2,"\d+$"))))))		false		false		false
										false	=FORMAT_FOR_PIPETTING(iferror(if($A9="","", let(water,BE9-if(regexmatch(I$1,"Premix enabled"),BH$3,0),if(abs(water)<0.1,"",water))), ""))	false	=FORMAT_FOR_PIPETTING(iferror(if(A9="","",if(regexmatch($I$1,"Premix enabled"),sum($BK$3:$BK),"")), ""))	false	=iferror(if($A9="","", ID_TO_WELL(settings_SampleStoragePlateSize,index(index('Golden Gate g'!$AU:$BD,xmatch($A9,Golden_Gate_g_Sort)),value(regexextract(P$2,"\d+$"))))))		false	=iferror(if($A9="","", ID_TO_WELL(settings_SampleStoragePlateSize,index(index('Golden Gate g'!$AU:$BD,xmatch($A9,Golden_Gate_g_Sort)),value(regexextract(S$2,"\d+$"))))))		false	=iferror(if($A9="","", ID_TO_WELL(settings_SampleStoragePlateSize,index(index('Golden Gate g'!$AU:$BD,xmatch($A9,Golden_Gate_g_Sort)),value(regexextract(V$2,"\d+$"))))))		false	=iferror(if($A9="","", ID_TO_WELL(settings_SampleStoragePlateSize,index(index('Golden Gate g'!$AU:$BD,xmatch($A9,Golden_Gate_g_Sort)),value(regexextract(Y$2,"\d+$"))))))		false	=iferror(if($A9="","", ID_TO_WELL(settings_SampleStoragePlateSize,index(index('Golden Gate g'!$AU:$BD,xmatch($A9,Golden_Gate_g_Sort)),value(regexextract(AB$2,"\d+$"))))))		false	=iferror(if($A9="","", ID_TO_WELL(settings_SampleStoragePlateSize,index(index('Golden Gate g'!$AU:$BD,xmatch($A9,Golden_Gate_g_Sort)),value(regexextract(AE$2,"\d+$"))))))		false	=iferror(if($A9="","", ID_TO_WELL(settings_SampleStoragePlateSize,index(index('Golden Gate g'!$AU:$BD,xmatch($A9,Golden_Gate_g_Sort)),value(regexextract(AH$2,"\d+$"))))))		false	=iferror(if($A9="","", ID_TO_WELL(settings_SampleStoragePlateSize,index(index('Golden Gate g'!$AU:$BD,xmatch($A9,Golden_Gate_g_Sort)),value(regexextract(AK$2,"\d+$"))))))		false	=iferror(if($A9="","", ID_TO_WELL(settings_SampleStoragePlateSize,index(index('Golden Gate g'!$AU:$BD,xmatch($A9,Golden_Gate_g_Sort)),value(regexextract(AN$2,"\d+$"))))))		false	=iferror(if($A9="","", ID_TO_WELL(settings_SampleStoragePlateSize,index(index('Golden Gate g'!$AU:$BD,xmatch($A9,Golden_Gate_g_Sort)),value(regexextract(AQ$2,"\d+$"))))))		false		false		false
										false	=FORMAT_FOR_PIPETTING(iferror(if($A10="","", let(water,BE10-if(regexmatch(I$1,"Premix enabled"),BH$3,0),if(abs(water)<0.1,"",water))), ""))	false	=FORMAT_FOR_PIPETTING(iferror(if(A10="","",if(regexmatch($I$1,"Premix enabled"),sum($BK$3:$BK),"")), ""))	false	=iferror(if($A10="","", ID_TO_WELL(settings_SampleStoragePlateSize,index(index('Golden Gate g'!$AU:$BD,xmatch($A10,Golden_Gate_g_Sort)),value(regexextract(P$2,"\d+$"))))))		false	=iferror(if($A10="","", ID_TO_WELL(settings_SampleStoragePlateSize,index(index('Golden Gate g'!$AU:$BD,xmatch($A10,Golden_Gate_g_Sort)),value(regexextract(S$2,"\d+$"))))))		false	=iferror(if($A10="","", ID_TO_WELL(settings_SampleStoragePlateSize,index(index('Golden Gate g'!$AU:$BD,xmatch($A10,Golden_Gate_g_Sort)),value(regexextract(V$2,"\d+$"))))))		false	=iferror(if($A10="","", ID_TO_WELL(settings_SampleStoragePlateSize,index(index('Golden Gate g'!$AU:$BD,xmatch($A10,Golden_Gate_g_Sort)),value(regexextract(Y$2,"\d+$"))))))		false	=iferror(if($A10="","", ID_TO_WELL(settings_SampleStoragePlateSize,index(index('Golden Gate g'!$AU:$BD,xmatch($A10,Golden_Gate_g_Sort)),value(regexextract(AB$2,"\d+$"))))))		false	=iferror(if($A10="","", ID_TO_WELL(settings_SampleStoragePlateSize,index(index('Golden Gate g'!$AU:$BD,xmatch($A10,Golden_Gate_g_Sort)),value(regexextract(AE$2,"\d+$"))))))		false	=iferror(if($A10="","", ID_TO_WELL(settings_SampleStoragePlateSize,index(index('Golden Gate g'!$AU:$BD,xmatch($A10,Golden_Gate_g_Sort)),value(regexextract(AH$2,"\d+$"))))))		false	=iferror(if($A10="","", ID_TO_WELL(settings_SampleStoragePlateSize,index(index('Golden Gate g'!$AU:$BD,xmatch($A10,Golden_Gate_g_Sort)),value(regexextract(AK$2,"\d+$"))))))		false	=iferror(if($A10="","", ID_TO_WELL(settings_SampleStoragePlateSize,index(index('Golden Gate g'!$AU:$BD,xmatch($A10,Golden_Gate_g_Sort)),value(regexextract(AN$2,"\d+$"))))))		false	=iferror(if($A10="","", ID_TO_WELL(settings_SampleStoragePlateSize,index(index('Golden Gate g'!$AU:$BD,xmatch($A10,Golden_Gate_g_Sort)),value(regexextract(AQ$2,"\d+$"))))))		false		false		false
										false	=FORMAT_FOR_PIPETTING(iferror(if($A11="","", let(water,BE11-if(regexmatch(I$1,"Premix enabled"),BH$3,0),if(abs(water)<0.1,"",water))), ""))	false	=FORMAT_FOR_PIPETTING(iferror(if(A11="","",if(regexmatch($I$1,"Premix enabled"),sum($BK$3:$BK),"")), ""))	false	=iferror(if($A11="","", ID_TO_WELL(settings_SampleStoragePlateSize,index(index('Golden Gate g'!$AU:$BD,xmatch($A11,Golden_Gate_g_Sort)),value(regexextract(P$2,"\d+$"))))))		false	=iferror(if($A11="","", ID_TO_WELL(settings_SampleStoragePlateSize,index(index('Golden Gate g'!$AU:$BD,xmatch($A11,Golden_Gate_g_Sort)),value(regexextract(S$2,"\d+$"))))))		false	=iferror(if($A11="","", ID_TO_WELL(settings_SampleStoragePlateSize,index(index('Golden Gate g'!$AU:$BD,xmatch($A11,Golden_Gate_g_Sort)),value(regexextract(V$2,"\d+$"))))))		false	=iferror(if($A11="","", ID_TO_WELL(settings_SampleStoragePlateSize,index(index('Golden Gate g'!$AU:$BD,xmatch($A11,Golden_Gate_g_Sort)),value(regexextract(Y$2,"\d+$"))))))		false	=iferror(if($A11="","", ID_TO_WELL(settings_SampleStoragePlateSize,index(index('Golden Gate g'!$AU:$BD,xmatch($A11,Golden_Gate_g_Sort)),value(regexextract(AB$2,"\d+$"))))))		false	=iferror(if($A11="","", ID_TO_WELL(settings_SampleStoragePlateSize,index(index('Golden Gate g'!$AU:$BD,xmatch($A11,Golden_Gate_g_Sort)),value(regexextract(AE$2,"\d+$"))))))		false	=iferror(if($A11="","", ID_TO_WELL(settings_SampleStoragePlateSize,index(index('Golden Gate g'!$AU:$BD,xmatch($A11,Golden_Gate_g_Sort)),value(regexextract(AH$2,"\d+$"))))))		false	=iferror(if($A11="","", ID_TO_WELL(settings_SampleStoragePlateSize,index(index('Golden Gate g'!$AU:$BD,xmatch($A11,Golden_Gate_g_Sort)),value(regexextract(AK$2,"\d+$"))))))		false	=iferror(if($A11="","", ID_TO_WELL(settings_SampleStoragePlateSize,index(index('Golden Gate g'!$AU:$BD,xmatch($A11,Golden_Gate_g_Sort)),value(regexextract(AN$2,"\d+$"))))))		false	=iferror(if($A11="","", ID_TO_WELL(settings_SampleStoragePlateSize,index(index('Golden Gate g'!$AU:$BD,xmatch($A11,Golden_Gate_g_Sort)),value(regexextract(AQ$2,"\d+$"))))))		false		false		false
										false	=FORMAT_FOR_PIPETTING(iferror(if($A12="","", let(water,BE12-if(regexmatch(I$1,"Premix enabled"),BH$3,0),if(abs(water)<0.1,"",water))), ""))	false	=FORMAT_FOR_PIPETTING(iferror(if(A12="","",if(regexmatch($I$1,"Premix enabled"),sum($BK$3:$BK),"")), ""))	false	=iferror(if($A12="","", ID_TO_WELL(settings_SampleStoragePlateSize,index(index('Golden Gate g'!$AU:$BD,xmatch($A12,Golden_Gate_g_Sort)),value(regexextract(P$2,"\d+$"))))))		false	=iferror(if($A12="","", ID_TO_WELL(settings_SampleStoragePlateSize,index(index('Golden Gate g'!$AU:$BD,xmatch($A12,Golden_Gate_g_Sort)),value(regexextract(S$2,"\d+$"))))))		false	=iferror(if($A12="","", ID_TO_WELL(settings_SampleStoragePlateSize,index(index('Golden Gate g'!$AU:$BD,xmatch($A12,Golden_Gate_g_Sort)),value(regexextract(V$2,"\d+$"))))))		false	=iferror(if($A12="","", ID_TO_WELL(settings_SampleStoragePlateSize,index(index('Golden Gate g'!$AU:$BD,xmatch($A12,Golden_Gate_g_Sort)),value(regexextract(Y$2,"\d+$"))))))		false	=iferror(if($A12="","", ID_TO_WELL(settings_SampleStoragePlateSize,index(index('Golden Gate g'!$AU:$BD,xmatch($A12,Golden_Gate_g_Sort)),value(regexextract(AB$2,"\d+$"))))))		false	=iferror(if($A12="","", ID_TO_WELL(settings_SampleStoragePlateSize,index(index('Golden Gate g'!$AU:$BD,xmatch($A12,Golden_Gate_g_Sort)),value(regexextract(AE$2,"\d+$"))))))		false	=iferror(if($A12="","", ID_TO_WELL(settings_SampleStoragePlateSize,index(index('Golden Gate g'!$AU:$BD,xmatch($A12,Golden_Gate_g_Sort)),value(regexextract(AH$2,"\d+$"))))))		false	=iferror(if($A12="","", ID_TO_WELL(settings_SampleStoragePlateSize,index(index('Golden Gate g'!$AU:$BD,xmatch($A12,Golden_Gate_g_Sort)),value(regexextract(AK$2,"\d+$"))))))		false	=iferror(if($A12="","", ID_TO_WELL(settings_SampleStoragePlateSize,index(index('Golden Gate g'!$AU:$BD,xmatch($A12,Golden_Gate_g_Sort)),value(regexextract(AN$2,"\d+$"))))))		false	=iferror(if($A12="","", ID_TO_WELL(settings_SampleStoragePlateSize,index(index('Golden Gate g'!$AU:$BD,xmatch($A12,Golden_Gate_g_Sort)),value(regexextract(AQ$2,"\d+$"))))))		false		false		false
										false	=FORMAT_FOR_PIPETTING(iferror(if($A13="","", let(water,BE13-if(regexmatch(I$1,"Premix enabled"),BH$3,0),if(abs(water)<0.1,"",water))), ""))	false	=FORMAT_FOR_PIPETTING(iferror(if(A13="","",if(regexmatch($I$1,"Premix enabled"),sum($BK$3:$BK),"")), ""))	false	=iferror(if($A13="","", ID_TO_WELL(settings_SampleStoragePlateSize,index(index('Golden Gate g'!$AU:$BD,xmatch($A13,Golden_Gate_g_Sort)),value(regexextract(P$2,"\d+$"))))))		false	=iferror(if($A13="","", ID_TO_WELL(settings_SampleStoragePlateSize,index(index('Golden Gate g'!$AU:$BD,xmatch($A13,Golden_Gate_g_Sort)),value(regexextract(S$2,"\d+$"))))))		false	=iferror(if($A13="","", ID_TO_WELL(settings_SampleStoragePlateSize,index(index('Golden Gate g'!$AU:$BD,xmatch($A13,Golden_Gate_g_Sort)),value(regexextract(V$2,"\d+$"))))))		false	=iferror(if($A13="","", ID_TO_WELL(settings_SampleStoragePlateSize,index(index('Golden Gate g'!$AU:$BD,xmatch($A13,Golden_Gate_g_Sort)),value(regexextract(Y$2,"\d+$"))))))		false	=iferror(if($A13="","", ID_TO_WELL(settings_SampleStoragePlateSize,index(index('Golden Gate g'!$AU:$BD,xmatch($A13,Golden_Gate_g_Sort)),value(regexextract(AB$2,"\d+$"))))))		false	=iferror(if($A13="","", ID_TO_WELL(settings_SampleStoragePlateSize,index(index('Golden Gate g'!$AU:$BD,xmatch($A13,Golden_Gate_g_Sort)),value(regexextract(AE$2,"\d+$"))))))		false	=iferror(if($A13="","", ID_TO_WELL(settings_SampleStoragePlateSize,index(index('Golden Gate g'!$AU:$BD,xmatch($A13,Golden_Gate_g_Sort)),value(regexextract(AH$2,"\d+$"))))))		false	=iferror(if($A13="","", ID_TO_WELL(settings_SampleStoragePlateSize,index(index('Golden Gate g'!$AU:$BD,xmatch($A13,Golden_Gate_g_Sort)),value(regexextract(AK$2,"\d+$"))))))		false	=iferror(if($A13="","", ID_TO_WELL(settings_SampleStoragePlateSize,index(index('Golden Gate g'!$AU:$BD,xmatch($A13,Golden_Gate_g_Sort)),value(regexextract(AN$2,"\d+$"))))))		false	=iferror(if($A13="","", ID_TO_WELL(settings_SampleStoragePlateSize,index(index('Golden Gate g'!$AU:$BD,xmatch($A13,Golden_Gate_g_Sort)),value(regexextract(AQ$2,"\d+$"))))))		false		false		false
										false	=FORMAT_FOR_PIPETTING(iferror(if($A14="","", let(water,BE14-if(regexmatch(I$1,"Premix enabled"),BH$3,0),if(abs(water)<0.1,"",water))), ""))	false	=FORMAT_FOR_PIPETTING(iferror(if(A14="","",if(regexmatch($I$1,"Premix enabled"),sum($BK$3:$BK),"")), ""))	false	=iferror(if($A14="","", ID_TO_WELL(settings_SampleStoragePlateSize,index(index('Golden Gate g'!$AU:$BD,xmatch($A14,Golden_Gate_g_Sort)),value(regexextract(P$2,"\d+$"))))))		false	=iferror(if($A14="","", ID_TO_WELL(settings_SampleStoragePlateSize,index(index('Golden Gate g'!$AU:$BD,xmatch($A14,Golden_Gate_g_Sort)),value(regexextract(S$2,"\d+$"))))))		false	=iferror(if($A14="","", ID_TO_WELL(settings_SampleStoragePlateSize,index(index('Golden Gate g'!$AU:$BD,xmatch($A14,Golden_Gate_g_Sort)),value(regexextract(V$2,"\d+$"))))))		false	=iferror(if($A14="","", ID_TO_WELL(settings_SampleStoragePlateSize,index(index('Golden Gate g'!$AU:$BD,xmatch($A14,Golden_Gate_g_Sort)),value(regexextract(Y$2,"\d+$"))))))		false	=iferror(if($A14="","", ID_TO_WELL(settings_SampleStoragePlateSize,index(index('Golden Gate g'!$AU:$BD,xmatch($A14,Golden_Gate_g_Sort)),value(regexextract(AB$2,"\d+$"))))))		false	=iferror(if($A14="","", ID_TO_WELL(settings_SampleStoragePlateSize,index(index('Golden Gate g'!$AU:$BD,xmatch($A14,Golden_Gate_g_Sort)),value(regexextract(AE$2,"\d+$"))))))		false	=iferror(if($A14="","", ID_TO_WELL(settings_SampleStoragePlateSize,index(index('Golden Gate g'!$AU:$BD,xmatch($A14,Golden_Gate_g_Sort)),value(regexextract(AH$2,"\d+$"))))))		false	=iferror(if($A14="","", ID_TO_WELL(settings_SampleStoragePlateSize,index(index('Golden Gate g'!$AU:$BD,xmatch($A14,Golden_Gate_g_Sort)),value(regexextract(AK$2,"\d+$"))))))		false	=iferror(if($A14="","", ID_TO_WELL(settings_SampleStoragePlateSize,index(index('Golden Gate g'!$AU:$BD,xmatch($A14,Golden_Gate_g_Sort)),value(regexextract(AN$2,"\d+$"))))))		false	=iferror(if($A14="","", ID_TO_WELL(settings_SampleStoragePlateSize,index(index('Golden Gate g'!$AU:$BD,xmatch($A14,Golden_Gate_g_Sort)),value(regexextract(AQ$2,"\d+$"))))))		false		false		false
										false	=FORMAT_FOR_PIPETTING(iferror(if($A15="","", let(water,BE15-if(regexmatch(I$1,"Premix enabled"),BH$3,0),if(abs(water)<0.1,"",water))), ""))	false	=FORMAT_FOR_PIPETTING(iferror(if(A15="","",if(regexmatch($I$1,"Premix enabled"),sum($BK$3:$BK),"")), ""))	false	=iferror(if($A15="","", ID_TO_WELL(settings_SampleStoragePlateSize,index(index('Golden Gate g'!$AU:$BD,xmatch($A15,Golden_Gate_g_Sort)),value(regexextract(P$2,"\d+$"))))))		false	=iferror(if($A15="","", ID_TO_WELL(settings_SampleStoragePlateSize,index(index('Golden Gate g'!$AU:$BD,xmatch($A15,Golden_Gate_g_Sort)),value(regexextract(S$2,"\d+$"))))))		false	=iferror(if($A15="","", ID_TO_WELL(settings_SampleStoragePlateSize,index(index('Golden Gate g'!$AU:$BD,xmatch($A15,Golden_Gate_g_Sort)),value(regexextract(V$2,"\d+$"))))))		false	=iferror(if($A15="","", ID_TO_WELL(settings_SampleStoragePlateSize,index(index('Golden Gate g'!$AU:$BD,xmatch($A15,Golden_Gate_g_Sort)),value(regexextract(Y$2,"\d+$"))))))		false	=iferror(if($A15="","", ID_TO_WELL(settings_SampleStoragePlateSize,index(index('Golden Gate g'!$AU:$BD,xmatch($A15,Golden_Gate_g_Sort)),value(regexextract(AB$2,"\d+$"))))))		false	=iferror(if($A15="","", ID_TO_WELL(settings_SampleStoragePlateSize,index(index('Golden Gate g'!$AU:$BD,xmatch($A15,Golden_Gate_g_Sort)),value(regexextract(AE$2,"\d+$"))))))		false	=iferror(if($A15="","", ID_TO_WELL(settings_SampleStoragePlateSize,index(index('Golden Gate g'!$AU:$BD,xmatch($A15,Golden_Gate_g_Sort)),value(regexextract(AH$2,"\d+$"))))))		false	=iferror(if($A15="","", ID_TO_WELL(settings_SampleStoragePlateSize,index(index('Golden Gate g'!$AU:$BD,xmatch($A15,Golden_Gate_g_Sort)),value(regexextract(AK$2,"\d+$"))))))		false	=iferror(if($A15="","", ID_TO_WELL(settings_SampleStoragePlateSize,index(index('Golden Gate g'!$AU:$BD,xmatch($A15,Golden_Gate_g_Sort)),value(regexextract(AN$2,"\d+$"))))))		false	=iferror(if($A15="","", ID_TO_WELL(settings_SampleStoragePlateSize,index(index('Golden Gate g'!$AU:$BD,xmatch($A15,Golden_Gate_g_Sort)),value(regexextract(AQ$2,"\d+$"))))))		false		false		false
										false	=FORMAT_FOR_PIPETTING(iferror(if($A16="","", let(water,BE16-if(regexmatch(I$1,"Premix enabled"),BH$3,0),if(abs(water)<0.1,"",water))), ""))	false	=FORMAT_FOR_PIPETTING(iferror(if(A16="","",if(regexmatch($I$1,"Premix enabled"),sum($BK$3:$BK),"")), ""))	false	=iferror(if($A16="","", ID_TO_WELL(settings_SampleStoragePlateSize,index(index('Golden Gate g'!$AU:$BD,xmatch($A16,Golden_Gate_g_Sort)),value(regexextract(P$2,"\d+$"))))))		false	=iferror(if($A16="","", ID_TO_WELL(settings_SampleStoragePlateSize,index(index('Golden Gate g'!$AU:$BD,xmatch($A16,Golden_Gate_g_Sort)),value(regexextract(S$2,"\d+$"))))))		false	=iferror(if($A16="","", ID_TO_WELL(settings_SampleStoragePlateSize,index(index('Golden Gate g'!$AU:$BD,xmatch($A16,Golden_Gate_g_Sort)),value(regexextract(V$2,"\d+$"))))))		false	=iferror(if($A16="","", ID_TO_WELL(settings_SampleStoragePlateSize,index(index('Golden Gate g'!$AU:$BD,xmatch($A16,Golden_Gate_g_Sort)),value(regexextract(Y$2,"\d+$"))))))		false	=iferror(if($A16="","", ID_TO_WELL(settings_SampleStoragePlateSize,index(index('Golden Gate g'!$AU:$BD,xmatch($A16,Golden_Gate_g_Sort)),value(regexextract(AB$2,"\d+$"))))))		false	=iferror(if($A16="","", ID_TO_WELL(settings_SampleStoragePlateSize,index(index('Golden Gate g'!$AU:$BD,xmatch($A16,Golden_Gate_g_Sort)),value(regexextract(AE$2,"\d+$"))))))		false	=iferror(if($A16="","", ID_TO_WELL(settings_SampleStoragePlateSize,index(index('Golden Gate g'!$AU:$BD,xmatch($A16,Golden_Gate_g_Sort)),value(regexextract(AH$2,"\d+$"))))))		false	=iferror(if($A16="","", ID_TO_WELL(settings_SampleStoragePlateSize,index(index('Golden Gate g'!$AU:$BD,xmatch($A16,Golden_Gate_g_Sort)),value(regexextract(AK$2,"\d+$"))))))		false	=iferror(if($A16="","", ID_TO_WELL(settings_SampleStoragePlateSize,index(index('Golden Gate g'!$AU:$BD,xmatch($A16,Golden_Gate_g_Sort)),value(regexextract(AN$2,"\d+$"))))))		false	=iferror(if($A16="","", ID_TO_WELL(settings_SampleStoragePlateSize,index(index('Golden Gate g'!$AU:$BD,xmatch($A16,Golden_Gate_g_Sort)),value(regexextract(AQ$2,"\d+$"))))))		false		false		false
										false	=FORMAT_FOR_PIPETTING(iferror(if($A17="","", let(water,BE17-if(regexmatch(I$1,"Premix enabled"),BH$3,0),if(abs(water)<0.1,"",water))), ""))	false	=FORMAT_FOR_PIPETTING(iferror(if(A17="","",if(regexmatch($I$1,"Premix enabled"),sum($BK$3:$BK),"")), ""))	false	=iferror(if($A17="","", ID_TO_WELL(settings_SampleStoragePlateSize,index(index('Golden Gate g'!$AU:$BD,xmatch($A17,Golden_Gate_g_Sort)),value(regexextract(P$2,"\d+$"))))))		false	=iferror(if($A17="","", ID_TO_WELL(settings_SampleStoragePlateSize,index(index('Golden Gate g'!$AU:$BD,xmatch($A17,Golden_Gate_g_Sort)),value(regexextract(S$2,"\d+$"))))))		false	=iferror(if($A17="","", ID_TO_WELL(settings_SampleStoragePlateSize,index(index('Golden Gate g'!$AU:$BD,xmatch($A17,Golden_Gate_g_Sort)),value(regexextract(V$2,"\d+$"))))))		false	=iferror(if($A17="","", ID_TO_WELL(settings_SampleStoragePlateSize,index(index('Golden Gate g'!$AU:$BD,xmatch($A17,Golden_Gate_g_Sort)),value(regexextract(Y$2,"\d+$"))))))		false	=iferror(if($A17="","", ID_TO_WELL(settings_SampleStoragePlateSize,index(index('Golden Gate g'!$AU:$BD,xmatch($A17,Golden_Gate_g_Sort)),value(regexextract(AB$2,"\d+$"))))))		false	=iferror(if($A17="","", ID_TO_WELL(settings_SampleStoragePlateSize,index(index('Golden Gate g'!$AU:$BD,xmatch($A17,Golden_Gate_g_Sort)),value(regexextract(AE$2,"\d+$"))))))		false	=iferror(if($A17="","", ID_TO_WELL(settings_SampleStoragePlateSize,index(index('Golden Gate g'!$AU:$BD,xmatch($A17,Golden_Gate_g_Sort)),value(regexextract(AH$2,"\d+$"))))))		false	=iferror(if($A17="","", ID_TO_WELL(settings_SampleStoragePlateSize,index(index('Golden Gate g'!$AU:$BD,xmatch($A17,Golden_Gate_g_Sort)),value(regexextract(AK$2,"\d+$"))))))		false	=iferror(if($A17="","", ID_TO_WELL(settings_SampleStoragePlateSize,index(index('Golden Gate g'!$AU:$BD,xmatch($A17,Golden_Gate_g_Sort)),value(regexextract(AN$2,"\d+$"))))))		false	=iferror(if($A17="","", ID_TO_WELL(settings_SampleStoragePlateSize,index(index('Golden Gate g'!$AU:$BD,xmatch($A17,Golden_Gate_g_Sort)),value(regexextract(AQ$2,"\d+$"))))))		false		false		false
										false	=FORMAT_FOR_PIPETTING(iferror(if($A18="","", let(water,BE18-if(regexmatch(I$1,"Premix enabled"),BH$3,0),if(abs(water)<0.1,"",water))), ""))	false	=FORMAT_FOR_PIPETTING(iferror(if(A18="","",if(regexmatch($I$1,"Premix enabled"),sum($BK$3:$BK),"")), ""))	false	=iferror(if($A18="","", ID_TO_WELL(settings_SampleStoragePlateSize,index(index('Golden Gate g'!$AU:$BD,xmatch($A18,Golden_Gate_g_Sort)),value(regexextract(P$2,"\d+$"))))))		false	=iferror(if($A18="","", ID_TO_WELL(settings_SampleStoragePlateSize,index(index('Golden Gate g'!$AU:$BD,xmatch($A18,Golden_Gate_g_Sort)),value(regexextract(S$2,"\d+$"))))))		false	=iferror(if($A18="","", ID_TO_WELL(settings_SampleStoragePlateSize,index(index('Golden Gate g'!$AU:$BD,xmatch($A18,Golden_Gate_g_Sort)),value(regexextract(V$2,"\d+$"))))))		false	=iferror(if($A18="","", ID_TO_WELL(settings_SampleStoragePlateSize,index(index('Golden Gate g'!$AU:$BD,xmatch($A18,Golden_Gate_g_Sort)),value(regexextract(Y$2,"\d+$"))))))		false	=iferror(if($A18="","", ID_TO_WELL(settings_SampleStoragePlateSize,index(index('Golden Gate g'!$AU:$BD,xmatch($A18,Golden_Gate_g_Sort)),value(regexextract(AB$2,"\d+$"))))))		false	=iferror(if($A18="","", ID_TO_WELL(settings_SampleStoragePlateSize,index(index('Golden Gate g'!$AU:$BD,xmatch($A18,Golden_Gate_g_Sort)),value(regexextract(AE$2,"\d+$"))))))		false	=iferror(if($A18="","", ID_TO_WELL(settings_SampleStoragePlateSize,index(index('Golden Gate g'!$AU:$BD,xmatch($A18,Golden_Gate_g_Sort)),value(regexextract(AH$2,"\d+$"))))))		false	=iferror(if($A18="","", ID_TO_WELL(settings_SampleStoragePlateSize,index(index('Golden Gate g'!$AU:$BD,xmatch($A18,Golden_Gate_g_Sort)),value(regexextract(AK$2,"\d+$"))))))		false	=iferror(if($A18="","", ID_TO_WELL(settings_SampleStoragePlateSize,index(index('Golden Gate g'!$AU:$BD,xmatch($A18,Golden_Gate_g_Sort)),value(regexextract(AN$2,"\d+$"))))))		false	=iferror(if($A18="","", ID_TO_WELL(settings_SampleStoragePlateSize,index(index('Golden Gate g'!$AU:$BD,xmatch($A18,Golden_Gate_g_Sort)),value(regexextract(AQ$2,"\d+$"))))))		false		false		false
										false	=FORMAT_FOR_PIPETTING(iferror(if($A19="","", let(water,BE19-if(regexmatch(I$1,"Premix enabled"),BH$3,0),if(abs(water)<0.1,"",water))), ""))	false	=FORMAT_FOR_PIPETTING(iferror(if(A19="","",if(regexmatch($I$1,"Premix enabled"),sum($BK$3:$BK),"")), ""))	false	=iferror(if($A19="","", ID_TO_WELL(settings_SampleStoragePlateSize,index(index('Golden Gate g'!$AU:$BD,xmatch($A19,Golden_Gate_g_Sort)),value(regexextract(P$2,"\d+$"))))))		false	=iferror(if($A19="","", ID_TO_WELL(settings_SampleStoragePlateSize,index(index('Golden Gate g'!$AU:$BD,xmatch($A19,Golden_Gate_g_Sort)),value(regexextract(S$2,"\d+$"))))))		false	=iferror(if($A19="","", ID_TO_WELL(settings_SampleStoragePlateSize,index(index('Golden Gate g'!$AU:$BD,xmatch($A19,Golden_Gate_g_Sort)),value(regexextract(V$2,"\d+$"))))))		false	=iferror(if($A19="","", ID_TO_WELL(settings_SampleStoragePlateSize,index(index('Golden Gate g'!$AU:$BD,xmatch($A19,Golden_Gate_g_Sort)),value(regexextract(Y$2,"\d+$"))))))		false	=iferror(if($A19="","", ID_TO_WELL(settings_SampleStoragePlateSize,index(index('Golden Gate g'!$AU:$BD,xmatch($A19,Golden_Gate_g_Sort)),value(regexextract(AB$2,"\d+$"))))))		false	=iferror(if($A19="","", ID_TO_WELL(settings_SampleStoragePlateSize,index(index('Golden Gate g'!$AU:$BD,xmatch($A19,Golden_Gate_g_Sort)),value(regexextract(AE$2,"\d+$"))))))		false	=iferror(if($A19="","", ID_TO_WELL(settings_SampleStoragePlateSize,index(index('Golden Gate g'!$AU:$BD,xmatch($A19,Golden_Gate_g_Sort)),value(regexextract(AH$2,"\d+$"))))))		false	=iferror(if($A19="","", ID_TO_WELL(settings_SampleStoragePlateSize,index(index('Golden Gate g'!$AU:$BD,xmatch($A19,Golden_Gate_g_Sort)),value(regexextract(AK$2,"\d+$"))))))		false	=iferror(if($A19="","", ID_TO_WELL(settings_SampleStoragePlateSize,index(index('Golden Gate g'!$AU:$BD,xmatch($A19,Golden_Gate_g_Sort)),value(regexextract(AN$2,"\d+$"))))))		false	=iferror(if($A19="","", ID_TO_WELL(settings_SampleStoragePlateSize,index(index('Golden Gate g'!$AU:$BD,xmatch($A19,Golden_Gate_g_Sort)),value(regexextract(AQ$2,"\d+$"))))))		false		false		false
										false	=FORMAT_FOR_PIPETTING(iferror(if($A20="","", let(water,BE20-if(regexmatch(I$1,"Premix enabled"),BH$3,0),if(abs(water)<0.1,"",water))), ""))	false		false	=iferror(if($A20="","", ID_TO_WELL(settings_SampleStoragePlateSize,index(index('Golden Gate g'!$AU:$BD,xmatch($A20,Golden_Gate_g_Sort)),value(regexextract(P$2,"\d+$"))))))		false	=iferror(if($A20="","", ID_TO_WELL(settings_SampleStoragePlateSize,index(index('Golden Gate g'!$AU:$BD,xmatch($A20,Golden_Gate_g_Sort)),value(regexextract(S$2,"\d+$"))))))		false	=iferror(if($A20="","", ID_TO_WELL(settings_SampleStoragePlateSize,index(index('Golden Gate g'!$AU:$BD,xmatch($A20,Golden_Gate_g_Sort)),value(regexextract(V$2,"\d+$"))))))		false	=iferror(if($A20="","", ID_TO_WELL(settings_SampleStoragePlateSize,index(index('Golden Gate g'!$AU:$BD,xmatch($A20,Golden_Gate_g_Sort)),value(regexextract(Y$2,"\d+$"))))))		false	=iferror(if($A20="","", ID_TO_WELL(settings_SampleStoragePlateSize,index(index('Golden Gate g'!$AU:$BD,xmatch($A20,Golden_Gate_g_Sort)),value(regexextract(AB$2,"\d+$"))))))		false	=iferror(if($A20="","", ID_TO_WELL(settings_SampleStoragePlateSize,index(index('Golden Gate g'!$AU:$BD,xmatch($A20,Golden_Gate_g_Sort)),value(regexextract(AE$2,"\d+$"))))))		false	=iferror(if($A20="","", ID_TO_WELL(settings_SampleStoragePlateSize,index(index('Golden Gate g'!$AU:$BD,xmatch($A20,Golden_Gate_g_Sort)),value(regexextract(AH$2,"\d+$"))))))		false	=iferror(if($A20="","", ID_TO_WELL(settings_SampleStoragePlateSize,index(index('Golden Gate g'!$AU:$BD,xmatch($A20,Golden_Gate_g_Sort)),value(regexextract(AK$2,"\d+$"))))))		false	=iferror(if($A20="","", ID_TO_WELL(settings_SampleStoragePlateSize,index(index('Golden Gate g'!$AU:$BD,xmatch($A20,Golden_Gate_g_Sort)),value(regexextract(AN$2,"\d+$"))))))		false	=iferror(if($A20="","", ID_TO_WELL(settings_SampleStoragePlateSize,index(index('Golden Gate g'!$AU:$BD,xmatch($A20,Golden_Gate_g_Sort)),value(regexextract(AQ$2,"\d+$"))))))		false		false		false
										false	=FORMAT_FOR_PIPETTING(iferror(if($A21="","", let(water,BE21-if(regexmatch(I$1,"Premix enabled"),BH$3,0),if(abs(water)<0.1,"",water))), ""))	false	=FORMAT_FOR_PIPETTING(iferror(if(A21="","",if(regexmatch($I$1,"Premix enabled"),sum($BK$3:$BK),"")), ""))	false	=iferror(if($A21="","", ID_TO_WELL(settings_SampleStoragePlateSize,index(index('Golden Gate g'!$AU:$BD,xmatch($A21,Golden_Gate_g_Sort)),value(regexextract(P$2,"\d+$"))))))		false	=iferror(if($A21="","", ID_TO_WELL(settings_SampleStoragePlateSize,index(index('Golden Gate g'!$AU:$BD,xmatch($A21,Golden_Gate_g_Sort)),value(regexextract(S$2,"\d+$"))))))		false	=iferror(if($A21="","", ID_TO_WELL(settings_SampleStoragePlateSize,index(index('Golden Gate g'!$AU:$BD,xmatch($A21,Golden_Gate_g_Sort)),value(regexextract(V$2,"\d+$"))))))		false	=iferror(if($A21="","", ID_TO_WELL(settings_SampleStoragePlateSize,index(index('Golden Gate g'!$AU:$BD,xmatch($A21,Golden_Gate_g_Sort)),value(regexextract(Y$2,"\d+$"))))))		false	=iferror(if($A21="","", ID_TO_WELL(settings_SampleStoragePlateSize,index(index('Golden Gate g'!$AU:$BD,xmatch($A21,Golden_Gate_g_Sort)),value(regexextract(AB$2,"\d+$"))))))		false	=iferror(if($A21="","", ID_TO_WELL(settings_SampleStoragePlateSize,index(index('Golden Gate g'!$AU:$BD,xmatch($A21,Golden_Gate_g_Sort)),value(regexextract(AE$2,"\d+$"))))))		false	=iferror(if($A21="","", ID_TO_WELL(settings_SampleStoragePlateSize,index(index('Golden Gate g'!$AU:$BD,xmatch($A21,Golden_Gate_g_Sort)),value(regexextract(AH$2,"\d+$"))))))		false	=iferror(if($A21="","", ID_TO_WELL(settings_SampleStoragePlateSize,index(index('Golden Gate g'!$AU:$BD,xmatch($A21,Golden_Gate_g_Sort)),value(regexextract(AK$2,"\d+$"))))))		false	=iferror(if($A21="","", ID_TO_WELL(settings_SampleStoragePlateSize,index(index('Golden Gate g'!$AU:$BD,xmatch($A21,Golden_Gate_g_Sort)),value(regexextract(AN$2,"\d+$"))))))		false	=iferror(if($A21="","", ID_TO_WELL(settings_SampleStoragePlateSize,index(index('Golden Gate g'!$AU:$BD,xmatch($A21,Golden_Gate_g_Sort)),value(regexextract(AQ$2,"\d+$"))))))		false		false		false
										false	=FORMAT_FOR_PIPETTING(iferror(if($A22="","", let(water,BE22-if(regexmatch(I$1,"Premix enabled"),BH$3,0),if(abs(water)<0.1,"",water))), ""))	false	=FORMAT_FOR_PIPETTING(iferror(if(A22="","",if(regexmatch($I$1,"Premix enabled"),sum($BK$3:$BK),"")), ""))	false	=iferror(if($A22="","", ID_TO_WELL(settings_SampleStoragePlateSize,index(index('Golden Gate g'!$AU:$BD,xmatch($A22,Golden_Gate_g_Sort)),value(regexextract(P$2,"\d+$"))))))		false	=iferror(if($A22="","", ID_TO_WELL(settings_SampleStoragePlateSize,index(index('Golden Gate g'!$AU:$BD,xmatch($A22,Golden_Gate_g_Sort)),value(regexextract(S$2,"\d+$"))))))		false	=iferror(if($A22="","", ID_TO_WELL(settings_SampleStoragePlateSize,index(index('Golden Gate g'!$AU:$BD,xmatch($A22,Golden_Gate_g_Sort)),value(regexextract(V$2,"\d+$"))))))		false	=iferror(if($A22="","", ID_TO_WELL(settings_SampleStoragePlateSize,index(index('Golden Gate g'!$AU:$BD,xmatch($A22,Golden_Gate_g_Sort)),value(regexextract(Y$2,"\d+$"))))))		false	=iferror(if($A22="","", ID_TO_WELL(settings_SampleStoragePlateSize,index(index('Golden Gate g'!$AU:$BD,xmatch($A22,Golden_Gate_g_Sort)),value(regexextract(AB$2,"\d+$"))))))		false	=iferror(if($A22="","", ID_TO_WELL(settings_SampleStoragePlateSize,index(index('Golden Gate g'!$AU:$BD,xmatch($A22,Golden_Gate_g_Sort)),value(regexextract(AE$2,"\d+$"))))))		false	=iferror(if($A22="","", ID_TO_WELL(settings_SampleStoragePlateSize,index(index('Golden Gate g'!$AU:$BD,xmatch($A22,Golden_Gate_g_Sort)),value(regexextract(AH$2,"\d+$"))))))		false	=iferror(if($A22="","", ID_TO_WELL(settings_SampleStoragePlateSize,index(index('Golden Gate g'!$AU:$BD,xmatch($A22,Golden_Gate_g_Sort)),value(regexextract(AK$2,"\d+$"))))))		false	=iferror(if($A22="","", ID_TO_WELL(settings_SampleStoragePlateSize,index(index('Golden Gate g'!$AU:$BD,xmatch($A22,Golden_Gate_g_Sort)),value(regexextract(AN$2,"\d+$"))))))		false	=iferror(if($A22="","", ID_TO_WELL(settings_SampleStoragePlateSize,index(index('Golden Gate g'!$AU:$BD,xmatch($A22,Golden_Gate_g_Sort)),value(regexextract(AQ$2,"\d+$"))))))		false		false		false
										false	=FORMAT_FOR_PIPETTING(iferror(if($A23="","", let(water,BE23-if(regexmatch(I$1,"Premix enabled"),BH$3,0),if(abs(water)<0.1,"",water))), ""))	false	=FORMAT_FOR_PIPETTING(iferror(if(A23="","",if(regexmatch($I$1,"Premix enabled"),sum($BK$3:$BK),"")), ""))	false	=iferror(if($A23="","", ID_TO_WELL(settings_SampleStoragePlateSize,index(index('Golden Gate g'!$AU:$BD,xmatch($A23,Golden_Gate_g_Sort)),value(regexextract(P$2,"\d+$"))))))		false	=iferror(if($A23="","", ID_TO_WELL(settings_SampleStoragePlateSize,index(index('Golden Gate g'!$AU:$BD,xmatch($A23,Golden_Gate_g_Sort)),value(regexextract(S$2,"\d+$"))))))		false	=iferror(if($A23="","", ID_TO_WELL(settings_SampleStoragePlateSize,index(index('Golden Gate g'!$AU:$BD,xmatch($A23,Golden_Gate_g_Sort)),value(regexextract(V$2,"\d+$"))))))		false	=iferror(if($A23="","", ID_TO_WELL(settings_SampleStoragePlateSize,index(index('Golden Gate g'!$AU:$BD,xmatch($A23,Golden_Gate_g_Sort)),value(regexextract(Y$2,"\d+$"))))))		false	=iferror(if($A23="","", ID_TO_WELL(settings_SampleStoragePlateSize,index(index('Golden Gate g'!$AU:$BD,xmatch($A23,Golden_Gate_g_Sort)),value(regexextract(AB$2,"\d+$"))))))		false	=iferror(if($A23="","", ID_TO_WELL(settings_SampleStoragePlateSize,index(index('Golden Gate g'!$AU:$BD,xmatch($A23,Golden_Gate_g_Sort)),value(regexextract(AE$2,"\d+$"))))))		false	=iferror(if($A23="","", ID_TO_WELL(settings_SampleStoragePlateSize,index(index('Golden Gate g'!$AU:$BD,xmatch($A23,Golden_Gate_g_Sort)),value(regexextract(AH$2,"\d+$"))))))		false	=iferror(if($A23="","", ID_TO_WELL(settings_SampleStoragePlateSize,index(index('Golden Gate g'!$AU:$BD,xmatch($A23,Golden_Gate_g_Sort)),value(regexextract(AK$2,"\d+$"))))))		false	=iferror(if($A23="","", ID_TO_WELL(settings_SampleStoragePlateSize,index(index('Golden Gate g'!$AU:$BD,xmatch($A23,Golden_Gate_g_Sort)),value(regexextract(AN$2,"\d+$"))))))		false	=iferror(if($A23="","", ID_TO_WELL(settings_SampleStoragePlateSize,index(index('Golden Gate g'!$AU:$BD,xmatch($A23,Golden_Gate_g_Sort)),value(regexextract(AQ$2,"\d+$"))))))		false		false		false
										false	=FORMAT_FOR_PIPETTING(iferror(if($A24="","", let(water,BE24-if(regexmatch(I$1,"Premix enabled"),BH$3,0),if(abs(water)<0.1,"",water))), ""))	false	=FORMAT_FOR_PIPETTING(iferror(if(A24="","",if(regexmatch($I$1,"Premix enabled"),sum($BK$3:$BK),"")), ""))	false	=iferror(if($A24="","", ID_TO_WELL(settings_SampleStoragePlateSize,index(index('Golden Gate g'!$AU:$BD,xmatch($A24,Golden_Gate_g_Sort)),value(regexextract(P$2,"\d+$"))))))		false	=iferror(if($A24="","", ID_TO_WELL(settings_SampleStoragePlateSize,index(index('Golden Gate g'!$AU:$BD,xmatch($A24,Golden_Gate_g_Sort)),value(regexextract(S$2,"\d+$"))))))		false	=iferror(if($A24="","", ID_TO_WELL(settings_SampleStoragePlateSize,index(index('Golden Gate g'!$AU:$BD,xmatch($A24,Golden_Gate_g_Sort)),value(regexextract(V$2,"\d+$"))))))		false	=iferror(if($A24="","", ID_TO_WELL(settings_SampleStoragePlateSize,index(index('Golden Gate g'!$AU:$BD,xmatch($A24,Golden_Gate_g_Sort)),value(regexextract(Y$2,"\d+$"))))))		false	=iferror(if($A24="","", ID_TO_WELL(settings_SampleStoragePlateSize,index(index('Golden Gate g'!$AU:$BD,xmatch($A24,Golden_Gate_g_Sort)),value(regexextract(AB$2,"\d+$"))))))		false	=iferror(if($A24="","", ID_TO_WELL(settings_SampleStoragePlateSize,index(index('Golden Gate g'!$AU:$BD,xmatch($A24,Golden_Gate_g_Sort)),value(regexextract(AE$2,"\d+$"))))))		false	=iferror(if($A24="","", ID_TO_WELL(settings_SampleStoragePlateSize,index(index('Golden Gate g'!$AU:$BD,xmatch($A24,Golden_Gate_g_Sort)),value(regexextract(AH$2,"\d+$"))))))		false	=iferror(if($A24="","", ID_TO_WELL(settings_SampleStoragePlateSize,index(index('Golden Gate g'!$AU:$BD,xmatch($A24,Golden_Gate_g_Sort)),value(regexextract(AK$2,"\d+$"))))))		false	=iferror(if($A24="","", ID_TO_WELL(settings_SampleStoragePlateSize,index(index('Golden Gate g'!$AU:$BD,xmatch($A24,Golden_Gate_g_Sort)),value(regexextract(AN$2,"\d+$"))))))		false	=iferror(if($A24="","", ID_TO_WELL(settings_SampleStoragePlateSize,index(index('Golden Gate g'!$AU:$BD,xmatch($A24,Golden_Gate_g_Sort)),value(regexextract(AQ$2,"\d+$"))))))		false		false		false
										false	=FORMAT_FOR_PIPETTING(iferror(if($A25="","", let(water,BE25-if(regexmatch(I$1,"Premix enabled"),BH$3,0),if(abs(water)<0.1,"",water))), ""))	false	=FORMAT_FOR_PIPETTING(iferror(if(A25="","",if(regexmatch($I$1,"Premix enabled"),sum($BK$3:$BK),"")), ""))	false	=iferror(if($A25="","", ID_TO_WELL(settings_SampleStoragePlateSize,index(index('Golden Gate g'!$AU:$BD,xmatch($A25,Golden_Gate_g_Sort)),value(regexextract(P$2,"\d+$"))))))		false	=iferror(if($A25="","", ID_TO_WELL(settings_SampleStoragePlateSize,index(index('Golden Gate g'!$AU:$BD,xmatch($A25,Golden_Gate_g_Sort)),value(regexextract(S$2,"\d+$"))))))		false	=iferror(if($A25="","", ID_TO_WELL(settings_SampleStoragePlateSize,index(index('Golden Gate g'!$AU:$BD,xmatch($A25,Golden_Gate_g_Sort)),value(regexextract(V$2,"\d+$"))))))		false	=iferror(if($A25="","", ID_TO_WELL(settings_SampleStoragePlateSize,index(index('Golden Gate g'!$AU:$BD,xmatch($A25,Golden_Gate_g_Sort)),value(regexextract(Y$2,"\d+$"))))))		false	=iferror(if($A25="","", ID_TO_WELL(settings_SampleStoragePlateSize,index(index('Golden Gate g'!$AU:$BD,xmatch($A25,Golden_Gate_g_Sort)),value(regexextract(AB$2,"\d+$"))))))		false	=iferror(if($A25="","", ID_TO_WELL(settings_SampleStoragePlateSize,index(index('Golden Gate g'!$AU:$BD,xmatch($A25,Golden_Gate_g_Sort)),value(regexextract(AE$2,"\d+$"))))))		false	=iferror(if($A25="","", ID_TO_WELL(settings_SampleStoragePlateSize,index(index('Golden Gate g'!$AU:$BD,xmatch($A25,Golden_Gate_g_Sort)),value(regexextract(AH$2,"\d+$"))))))		false	=iferror(if($A25="","", ID_TO_WELL(settings_SampleStoragePlateSize,index(index('Golden Gate g'!$AU:$BD,xmatch($A25,Golden_Gate_g_Sort)),value(regexextract(AK$2,"\d+$"))))))		false	=iferror(if($A25="","", ID_TO_WELL(settings_SampleStoragePlateSize,index(index('Golden Gate g'!$AU:$BD,xmatch($A25,Golden_Gate_g_Sort)),value(regexextract(AN$2,"\d+$"))))))		false	=iferror(if($A25="","", ID_TO_WELL(settings_SampleStoragePlateSize,index(index('Golden Gate g'!$AU:$BD,xmatch($A25,Golden_Gate_g_Sort)),value(regexextract(AQ$2,"\d+$"))))))		false		false		false
										false	=FORMAT_FOR_PIPETTING(iferror(if($A26="","", let(water,BE26-if(regexmatch(I$1,"Premix enabled"),BH$3,0),if(abs(water)<0.1,"",water))), ""))	false	=FORMAT_FOR_PIPETTING(iferror(if(A26="","",if(regexmatch($I$1,"Premix enabled"),sum($BK$3:$BK),"")), ""))	false	=iferror(if($A26="","", ID_TO_WELL(settings_SampleStoragePlateSize,index(index('Golden Gate g'!$AU:$BD,xmatch($A26,Golden_Gate_g_Sort)),value(regexextract(P$2,"\d+$"))))))		false	=iferror(if($A26="","", ID_TO_WELL(settings_SampleStoragePlateSize,index(index('Golden Gate g'!$AU:$BD,xmatch($A26,Golden_Gate_g_Sort)),value(regexextract(S$2,"\d+$"))))))		false	=iferror(if($A26="","", ID_TO_WELL(settings_SampleStoragePlateSize,index(index('Golden Gate g'!$AU:$BD,xmatch($A26,Golden_Gate_g_Sort)),value(regexextract(V$2,"\d+$"))))))		false	=iferror(if($A26="","", ID_TO_WELL(settings_SampleStoragePlateSize,index(index('Golden Gate g'!$AU:$BD,xmatch($A26,Golden_Gate_g_Sort)),value(regexextract(Y$2,"\d+$"))))))		false	=iferror(if($A26="","", ID_TO_WELL(settings_SampleStoragePlateSize,index(index('Golden Gate g'!$AU:$BD,xmatch($A26,Golden_Gate_g_Sort)),value(regexextract(AB$2,"\d+$"))))))		false	=iferror(if($A26="","", ID_TO_WELL(settings_SampleStoragePlateSize,index(index('Golden Gate g'!$AU:$BD,xmatch($A26,Golden_Gate_g_Sort)),value(regexextract(AE$2,"\d+$"))))))		false	=iferror(if($A26="","", ID_TO_WELL(settings_SampleStoragePlateSize,index(index('Golden Gate g'!$AU:$BD,xmatch($A26,Golden_Gate_g_Sort)),value(regexextract(AH$2,"\d+$"))))))		false	=iferror(if($A26="","", ID_TO_WELL(settings_SampleStoragePlateSize,index(index('Golden Gate g'!$AU:$BD,xmatch($A26,Golden_Gate_g_Sort)),value(regexextract(AK$2,"\d+$"))))))		false	=iferror(if($A26="","", ID_TO_WELL(settings_SampleStoragePlateSize,index(index('Golden Gate g'!$AU:$BD,xmatch($A26,Golden_Gate_g_Sort)),value(regexextract(AN$2,"\d+$"))))))		false	=iferror(if($A26="","", ID_TO_WELL(settings_SampleStoragePlateSize,index(index('Golden Gate g'!$AU:$BD,xmatch($A26,Golden_Gate_g_Sort)),value(regexextract(AQ$2,"\d+$"))))))		false		false		false
										false	=FORMAT_FOR_PIPETTING(iferror(if($A27="","", let(water,BE27-if(regexmatch(I$1,"Premix enabled"),BH$3,0),if(abs(water)<0.1,"",water))), ""))	false	=FORMAT_FOR_PIPETTING(iferror(if(A27="","",if(regexmatch($I$1,"Premix enabled"),sum($BK$3:$BK),"")), ""))	false	=iferror(if($A27="","", ID_TO_WELL(settings_SampleStoragePlateSize,index(index('Golden Gate g'!$AU:$BD,xmatch($A27,Golden_Gate_g_Sort)),value(regexextract(P$2,"\d+$"))))))		false	=iferror(if($A27="","", ID_TO_WELL(settings_SampleStoragePlateSize,index(index('Golden Gate g'!$AU:$BD,xmatch($A27,Golden_Gate_g_Sort)),value(regexextract(S$2,"\d+$"))))))		false	=iferror(if($A27="","", ID_TO_WELL(settings_SampleStoragePlateSize,index(index('Golden Gate g'!$AU:$BD,xmatch($A27,Golden_Gate_g_Sort)),value(regexextract(V$2,"\d+$"))))))		false	=iferror(if($A27="","", ID_TO_WELL(settings_SampleStoragePlateSize,index(index('Golden Gate g'!$AU:$BD,xmatch($A27,Golden_Gate_g_Sort)),value(regexextract(Y$2,"\d+$"))))))		false	=iferror(if($A27="","", ID_TO_WELL(settings_SampleStoragePlateSize,index(index('Golden Gate g'!$AU:$BD,xmatch($A27,Golden_Gate_g_Sort)),value(regexextract(AB$2,"\d+$"))))))		false	=iferror(if($A27="","", ID_TO_WELL(settings_SampleStoragePlateSize,index(index('Golden Gate g'!$AU:$BD,xmatch($A27,Golden_Gate_g_Sort)),value(regexextract(AE$2,"\d+$"))))))		false	=iferror(if($A27="","", ID_TO_WELL(settings_SampleStoragePlateSize,index(index('Golden Gate g'!$AU:$BD,xmatch($A27,Golden_Gate_g_Sort)),value(regexextract(AH$2,"\d+$"))))))		false	=iferror(if($A27="","", ID_TO_WELL(settings_SampleStoragePlateSize,index(index('Golden Gate g'!$AU:$BD,xmatch($A27,Golden_Gate_g_Sort)),value(regexextract(AK$2,"\d+$"))))))		false	=iferror(if($A27="","", ID_TO_WELL(settings_SampleStoragePlateSize,index(index('Golden Gate g'!$AU:$BD,xmatch($A27,Golden_Gate_g_Sort)),value(regexextract(AN$2,"\d+$"))))))		false	=iferror(if($A27="","", ID_TO_WELL(settings_SampleStoragePlateSize,index(index('Golden Gate g'!$AU:$BD,xmatch($A27,Golden_Gate_g_Sort)),value(regexextract(AQ$2,"\d+$"))))))		false		false		false
										false	=FORMAT_FOR_PIPETTING(iferror(if($A28="","", let(water,BE28-if(regexmatch(I$1,"Premix enabled"),BH$3,0),if(abs(water)<0.1,"",water))), ""))	false	=FORMAT_FOR_PIPETTING(iferror(if(A28="","",if(regexmatch($I$1,"Premix enabled"),sum($BK$3:$BK),"")), ""))	false	=iferror(if($A28="","", ID_TO_WELL(settings_SampleStoragePlateSize,index(index('Golden Gate g'!$AU:$BD,xmatch($A28,Golden_Gate_g_Sort)),value(regexextract(P$2,"\d+$"))))))		false	=iferror(if($A28="","", ID_TO_WELL(settings_SampleStoragePlateSize,index(index('Golden Gate g'!$AU:$BD,xmatch($A28,Golden_Gate_g_Sort)),value(regexextract(S$2,"\d+$"))))))		false	=iferror(if($A28="","", ID_TO_WELL(settings_SampleStoragePlateSize,index(index('Golden Gate g'!$AU:$BD,xmatch($A28,Golden_Gate_g_Sort)),value(regexextract(V$2,"\d+$"))))))		false	=iferror(if($A28="","", ID_TO_WELL(settings_SampleStoragePlateSize,index(index('Golden Gate g'!$AU:$BD,xmatch($A28,Golden_Gate_g_Sort)),value(regexextract(Y$2,"\d+$"))))))		false	=iferror(if($A28="","", ID_TO_WELL(settings_SampleStoragePlateSize,index(index('Golden Gate g'!$AU:$BD,xmatch($A28,Golden_Gate_g_Sort)),value(regexextract(AB$2,"\d+$"))))))		false	=iferror(if($A28="","", ID_TO_WELL(settings_SampleStoragePlateSize,index(index('Golden Gate g'!$AU:$BD,xmatch($A28,Golden_Gate_g_Sort)),value(regexextract(AE$2,"\d+$"))))))		false	=iferror(if($A28="","", ID_TO_WELL(settings_SampleStoragePlateSize,index(index('Golden Gate g'!$AU:$BD,xmatch($A28,Golden_Gate_g_Sort)),value(regexextract(AH$2,"\d+$"))))))		false	=iferror(if($A28="","", ID_TO_WELL(settings_SampleStoragePlateSize,index(index('Golden Gate g'!$AU:$BD,xmatch($A28,Golden_Gate_g_Sort)),value(regexextract(AK$2,"\d+$"))))))		false	=iferror(if($A28="","", ID_TO_WELL(settings_SampleStoragePlateSize,index(index('Golden Gate g'!$AU:$BD,xmatch($A28,Golden_Gate_g_Sort)),value(regexextract(AN$2,"\d+$"))))))		false	=iferror(if($A28="","", ID_TO_WELL(settings_SampleStoragePlateSize,index(index('Golden Gate g'!$AU:$BD,xmatch($A28,Golden_Gate_g_Sort)),value(regexextract(AQ$2,"\d+$"))))))		false		false		false
										false	=FORMAT_FOR_PIPETTING(iferror(if($A29="","", let(water,BE29-if(regexmatch(I$1,"Premix enabled"),BH$3,0),if(abs(water)<0.1,"",water))), ""))	false	=FORMAT_FOR_PIPETTING(iferror(if(A29="","",if(regexmatch($I$1,"Premix enabled"),sum($BK$3:$BK),"")), ""))	false	=iferror(if($A29="","", ID_TO_WELL(settings_SampleStoragePlateSize,index(index('Golden Gate g'!$AU:$BD,xmatch($A29,Golden_Gate_g_Sort)),value(regexextract(P$2,"\d+$"))))))		false	=iferror(if($A29="","", ID_TO_WELL(settings_SampleStoragePlateSize,index(index('Golden Gate g'!$AU:$BD,xmatch($A29,Golden_Gate_g_Sort)),value(regexextract(S$2,"\d+$"))))))		false	=iferror(if($A29="","", ID_TO_WELL(settings_SampleStoragePlateSize,index(index('Golden Gate g'!$AU:$BD,xmatch($A29,Golden_Gate_g_Sort)),value(regexextract(V$2,"\d+$"))))))		false	=iferror(if($A29="","", ID_TO_WELL(settings_SampleStoragePlateSize,index(index('Golden Gate g'!$AU:$BD,xmatch($A29,Golden_Gate_g_Sort)),value(regexextract(Y$2,"\d+$"))))))		false	=iferror(if($A29="","", ID_TO_WELL(settings_SampleStoragePlateSize,index(index('Golden Gate g'!$AU:$BD,xmatch($A29,Golden_Gate_g_Sort)),value(regexextract(AB$2,"\d+$"))))))		false	=iferror(if($A29="","", ID_TO_WELL(settings_SampleStoragePlateSize,index(index('Golden Gate g'!$AU:$BD,xmatch($A29,Golden_Gate_g_Sort)),value(regexextract(AE$2,"\d+$"))))))		false	=iferror(if($A29="","", ID_TO_WELL(settings_SampleStoragePlateSize,index(index('Golden Gate g'!$AU:$BD,xmatch($A29,Golden_Gate_g_Sort)),value(regexextract(AH$2,"\d+$"))))))		false	=iferror(if($A29="","", ID_TO_WELL(settings_SampleStoragePlateSize,index(index('Golden Gate g'!$AU:$BD,xmatch($A29,Golden_Gate_g_Sort)),value(regexextract(AK$2,"\d+$"))))))		false	=iferror(if($A29="","", ID_TO_WELL(settings_SampleStoragePlateSize,index(index('Golden Gate g'!$AU:$BD,xmatch($A29,Golden_Gate_g_Sort)),value(regexextract(AN$2,"\d+$"))))))		false	=iferror(if($A29="","", ID_TO_WELL(settings_SampleStoragePlateSize,index(index('Golden Gate g'!$AU:$BD,xmatch($A29,Golden_Gate_g_Sort)),value(regexextract(AQ$2,"\d+$"))))))		false		false		false
										false	=FORMAT_FOR_PIPETTING(iferror(if($A30="","", let(water,BE30-if(regexmatch(I$1,"Premix enabled"),BH$3,0),if(abs(water)<0.1,"",water))), ""))	false	=FORMAT_FOR_PIPETTING(iferror(if(A30="","",if(regexmatch($I$1,"Premix enabled"),sum($BK$3:$BK),"")), ""))	false	=iferror(if($A30="","", ID_TO_WELL(settings_SampleStoragePlateSize,index(index('Golden Gate g'!$AU:$BD,xmatch($A30,Golden_Gate_g_Sort)),value(regexextract(P$2,"\d+$"))))))		false	=iferror(if($A30="","", ID_TO_WELL(settings_SampleStoragePlateSize,index(index('Golden Gate g'!$AU:$BD,xmatch($A30,Golden_Gate_g_Sort)),value(regexextract(S$2,"\d+$"))))))		false	=iferror(if($A30="","", ID_TO_WELL(settings_SampleStoragePlateSize,index(index('Golden Gate g'!$AU:$BD,xmatch($A30,Golden_Gate_g_Sort)),value(regexextract(V$2,"\d+$"))))))		false	=iferror(if($A30="","", ID_TO_WELL(settings_SampleStoragePlateSize,index(index('Golden Gate g'!$AU:$BD,xmatch($A30,Golden_Gate_g_Sort)),value(regexextract(Y$2,"\d+$"))))))		false	=iferror(if($A30="","", ID_TO_WELL(settings_SampleStoragePlateSize,index(index('Golden Gate g'!$AU:$BD,xmatch($A30,Golden_Gate_g_Sort)),value(regexextract(AB$2,"\d+$"))))))		false	=iferror(if($A30="","", ID_TO_WELL(settings_SampleStoragePlateSize,index(index('Golden Gate g'!$AU:$BD,xmatch($A30,Golden_Gate_g_Sort)),value(regexextract(AE$2,"\d+$"))))))		false	=iferror(if($A30="","", ID_TO_WELL(settings_SampleStoragePlateSize,index(index('Golden Gate g'!$AU:$BD,xmatch($A30,Golden_Gate_g_Sort)),value(regexextract(AH$2,"\d+$"))))))		false	=iferror(if($A30="","", ID_TO_WELL(settings_SampleStoragePlateSize,index(index('Golden Gate g'!$AU:$BD,xmatch($A30,Golden_Gate_g_Sort)),value(regexextract(AK$2,"\d+$"))))))		false	=iferror(if($A30="","", ID_TO_WELL(settings_SampleStoragePlateSize,index(index('Golden Gate g'!$AU:$BD,xmatch($A30,Golden_Gate_g_Sort)),value(regexextract(AN$2,"\d+$"))))))		false	=iferror(if($A30="","", ID_TO_WELL(settings_SampleStoragePlateSize,index(index('Golden Gate g'!$AU:$BD,xmatch($A30,Golden_Gate_g_Sort)),value(regexextract(AQ$2,"\d+$"))))))		false		false		false
										false	=FORMAT_FOR_PIPETTING(iferror(if($A31="","", let(water,BE31-if(regexmatch(I$1,"Premix enabled"),BH$3,0),if(abs(water)<0.1,"",water))), ""))	false	=FORMAT_FOR_PIPETTING(iferror(if(A31="","",if(regexmatch($I$1,"Premix enabled"),sum($BK$3:$BK),"")), ""))	false	=iferror(if($A31="","", ID_TO_WELL(settings_SampleStoragePlateSize,index(index('Golden Gate g'!$AU:$BD,xmatch($A31,Golden_Gate_g_Sort)),value(regexextract(P$2,"\d+$"))))))		false	=iferror(if($A31="","", ID_TO_WELL(settings_SampleStoragePlateSize,index(index('Golden Gate g'!$AU:$BD,xmatch($A31,Golden_Gate_g_Sort)),value(regexextract(S$2,"\d+$"))))))		false	=iferror(if($A31="","", ID_TO_WELL(settings_SampleStoragePlateSize,index(index('Golden Gate g'!$AU:$BD,xmatch($A31,Golden_Gate_g_Sort)),value(regexextract(V$2,"\d+$"))))))		false	=iferror(if($A31="","", ID_TO_WELL(settings_SampleStoragePlateSize,index(index('Golden Gate g'!$AU:$BD,xmatch($A31,Golden_Gate_g_Sort)),value(regexextract(Y$2,"\d+$"))))))		false	=iferror(if($A31="","", ID_TO_WELL(settings_SampleStoragePlateSize,index(index('Golden Gate g'!$AU:$BD,xmatch($A31,Golden_Gate_g_Sort)),value(regexextract(AB$2,"\d+$"))))))		false	=iferror(if($A31="","", ID_TO_WELL(settings_SampleStoragePlateSize,index(index('Golden Gate g'!$AU:$BD,xmatch($A31,Golden_Gate_g_Sort)),value(regexextract(AE$2,"\d+$"))))))		false	=iferror(if($A31="","", ID_TO_WELL(settings_SampleStoragePlateSize,index(index('Golden Gate g'!$AU:$BD,xmatch($A31,Golden_Gate_g_Sort)),value(regexextract(AH$2,"\d+$"))))))		false	=iferror(if($A31="","", ID_TO_WELL(settings_SampleStoragePlateSize,index(index('Golden Gate g'!$AU:$BD,xmatch($A31,Golden_Gate_g_Sort)),value(regexextract(AK$2,"\d+$"))))))		false	=iferror(if($A31="","", ID_TO_WELL(settings_SampleStoragePlateSize,index(index('Golden Gate g'!$AU:$BD,xmatch($A31,Golden_Gate_g_Sort)),value(regexextract(AN$2,"\d+$"))))))		false	=iferror(if($A31="","", ID_TO_WELL(settings_SampleStoragePlateSize,index(index('Golden Gate g'!$AU:$BD,xmatch($A31,Golden_Gate_g_Sort)),value(regexextract(AQ$2,"\d+$"))))))		false		false		false
										false	=FORMAT_FOR_PIPETTING(iferror(if($A32="","", let(water,BE32-if(regexmatch(I$1,"Premix enabled"),BH$3,0),if(abs(water)<0.1,"",water))), ""))	false	=FORMAT_FOR_PIPETTING(iferror(if(A32="","",if(regexmatch($I$1,"Premix enabled"),sum($BK$3:$BK),"")), ""))	false	=iferror(if($A32="","", ID_TO_WELL(settings_SampleStoragePlateSize,index(index('Golden Gate g'!$AU:$BD,xmatch($A32,Golden_Gate_g_Sort)),value(regexextract(P$2,"\d+$"))))))		false	=iferror(if($A32="","", ID_TO_WELL(settings_SampleStoragePlateSize,index(index('Golden Gate g'!$AU:$BD,xmatch($A32,Golden_Gate_g_Sort)),value(regexextract(S$2,"\d+$"))))))		false	=iferror(if($A32="","", ID_TO_WELL(settings_SampleStoragePlateSize,index(index('Golden Gate g'!$AU:$BD,xmatch($A32,Golden_Gate_g_Sort)),value(regexextract(V$2,"\d+$"))))))		false	=iferror(if($A32="","", ID_TO_WELL(settings_SampleStoragePlateSize,index(index('Golden Gate g'!$AU:$BD,xmatch($A32,Golden_Gate_g_Sort)),value(regexextract(Y$2,"\d+$"))))))		false	=iferror(if($A32="","", ID_TO_WELL(settings_SampleStoragePlateSize,index(index('Golden Gate g'!$AU:$BD,xmatch($A32,Golden_Gate_g_Sort)),value(regexextract(AB$2,"\d+$"))))))		false	=iferror(if($A32="","", ID_TO_WELL(settings_SampleStoragePlateSize,index(index('Golden Gate g'!$AU:$BD,xmatch($A32,Golden_Gate_g_Sort)),value(regexextract(AE$2,"\d+$"))))))		false	=iferror(if($A32="","", ID_TO_WELL(settings_SampleStoragePlateSize,index(index('Golden Gate g'!$AU:$BD,xmatch($A32,Golden_Gate_g_Sort)),value(regexextract(AH$2,"\d+$"))))))		false	=iferror(if($A32="","", ID_TO_WELL(settings_SampleStoragePlateSize,index(index('Golden Gate g'!$AU:$BD,xmatch($A32,Golden_Gate_g_Sort)),value(regexextract(AK$2,"\d+$"))))))		false	=iferror(if($A32="","", ID_TO_WELL(settings_SampleStoragePlateSize,index(index('Golden Gate g'!$AU:$BD,xmatch($A32,Golden_Gate_g_Sort)),value(regexextract(AN$2,"\d+$"))))))		false	=iferror(if($A32="","", ID_TO_WELL(settings_SampleStoragePlateSize,index(index('Golden Gate g'!$AU:$BD,xmatch($A32,Golden_Gate_g_Sort)),value(regexextract(AQ$2,"\d+$"))))))		false		false		false
										false	=FORMAT_FOR_PIPETTING(iferror(if($A33="","", let(water,BE33-if(regexmatch(I$1,"Premix enabled"),BH$3,0),if(abs(water)<0.1,"",water))), ""))	false	=FORMAT_FOR_PIPETTING(iferror(if(A33="","",if(regexmatch($I$1,"Premix enabled"),sum($BK$3:$BK),"")), ""))	false	=iferror(if($A33="","", ID_TO_WELL(settings_SampleStoragePlateSize,index(index('Golden Gate g'!$AU:$BD,xmatch($A33,Golden_Gate_g_Sort)),value(regexextract(P$2,"\d+$"))))))		false	=iferror(if($A33="","", ID_TO_WELL(settings_SampleStoragePlateSize,index(index('Golden Gate g'!$AU:$BD,xmatch($A33,Golden_Gate_g_Sort)),value(regexextract(S$2,"\d+$"))))))		false	=iferror(if($A33="","", ID_TO_WELL(settings_SampleStoragePlateSize,index(index('Golden Gate g'!$AU:$BD,xmatch($A33,Golden_Gate_g_Sort)),value(regexextract(V$2,"\d+$"))))))		false	=iferror(if($A33="","", ID_TO_WELL(settings_SampleStoragePlateSize,index(index('Golden Gate g'!$AU:$BD,xmatch($A33,Golden_Gate_g_Sort)),value(regexextract(Y$2,"\d+$"))))))		false	=iferror(if($A33="","", ID_TO_WELL(settings_SampleStoragePlateSize,index(index('Golden Gate g'!$AU:$BD,xmatch($A33,Golden_Gate_g_Sort)),value(regexextract(AB$2,"\d+$"))))))		false	=iferror(if($A33="","", ID_TO_WELL(settings_SampleStoragePlateSize,index(index('Golden Gate g'!$AU:$BD,xmatch($A33,Golden_Gate_g_Sort)),value(regexextract(AE$2,"\d+$"))))))		false	=iferror(if($A33="","", ID_TO_WELL(settings_SampleStoragePlateSize,index(index('Golden Gate g'!$AU:$BD,xmatch($A33,Golden_Gate_g_Sort)),value(regexextract(AH$2,"\d+$"))))))		false	=iferror(if($A33="","", ID_TO_WELL(settings_SampleStoragePlateSize,index(index('Golden Gate g'!$AU:$BD,xmatch($A33,Golden_Gate_g_Sort)),value(regexextract(AK$2,"\d+$"))))))		false	=iferror(if($A33="","", ID_TO_WELL(settings_SampleStoragePlateSize,index(index('Golden Gate g'!$AU:$BD,xmatch($A33,Golden_Gate_g_Sort)),value(regexextract(AN$2,"\d+$"))))))		false	=iferror(if($A33="","", ID_TO_WELL(settings_SampleStoragePlateSize,index(index('Golden Gate g'!$AU:$BD,xmatch($A33,Golden_Gate_g_Sort)),value(regexextract(AQ$2,"\d+$"))))))		false		false		false
										false	=FORMAT_FOR_PIPETTING(iferror(if($A34="","", let(water,BE34-if(regexmatch(I$1,"Premix enabled"),BH$3,0),if(abs(water)<0.1,"",water))), ""))	false	=FORMAT_FOR_PIPETTING(iferror(if(A34="","",if(regexmatch($I$1,"Premix enabled"),sum($BK$3:$BK),"")), ""))	false	=iferror(if($A34="","", ID_TO_WELL(settings_SampleStoragePlateSize,index(index('Golden Gate g'!$AU:$BD,xmatch($A34,Golden_Gate_g_Sort)),value(regexextract(P$2,"\d+$"))))))		false	=iferror(if($A34="","", ID_TO_WELL(settings_SampleStoragePlateSize,index(index('Golden Gate g'!$AU:$BD,xmatch($A34,Golden_Gate_g_Sort)),value(regexextract(S$2,"\d+$"))))))		false	=iferror(if($A34="","", ID_TO_WELL(settings_SampleStoragePlateSize,index(index('Golden Gate g'!$AU:$BD,xmatch($A34,Golden_Gate_g_Sort)),value(regexextract(V$2,"\d+$"))))))		false	=iferror(if($A34="","", ID_TO_WELL(settings_SampleStoragePlateSize,index(index('Golden Gate g'!$AU:$BD,xmatch($A34,Golden_Gate_g_Sort)),value(regexextract(Y$2,"\d+$"))))))		false	=iferror(if($A34="","", ID_TO_WELL(settings_SampleStoragePlateSize,index(index('Golden Gate g'!$AU:$BD,xmatch($A34,Golden_Gate_g_Sort)),value(regexextract(AB$2,"\d+$"))))))		false	=iferror(if($A34="","", ID_TO_WELL(settings_SampleStoragePlateSize,index(index('Golden Gate g'!$AU:$BD,xmatch($A34,Golden_Gate_g_Sort)),value(regexextract(AE$2,"\d+$"))))))		false	=iferror(if($A34="","", ID_TO_WELL(settings_SampleStoragePlateSize,index(index('Golden Gate g'!$AU:$BD,xmatch($A34,Golden_Gate_g_Sort)),value(regexextract(AH$2,"\d+$"))))))		false	=iferror(if($A34="","", ID_TO_WELL(settings_SampleStoragePlateSize,index(index('Golden Gate g'!$AU:$BD,xmatch($A34,Golden_Gate_g_Sort)),value(regexextract(AK$2,"\d+$"))))))		false	=iferror(if($A34="","", ID_TO_WELL(settings_SampleStoragePlateSize,index(index('Golden Gate g'!$AU:$BD,xmatch($A34,Golden_Gate_g_Sort)),value(regexextract(AN$2,"\d+$"))))))		false	=iferror(if($A34="","", ID_TO_WELL(settings_SampleStoragePlateSize,index(index('Golden Gate g'!$AU:$BD,xmatch($A34,Golden_Gate_g_Sort)),value(regexextract(AQ$2,"\d+$"))))))		false		false		false
										false	=FORMAT_FOR_PIPETTING(iferror(if($A35="","", let(water,BE35-if(regexmatch(I$1,"Premix enabled"),BH$3,0),if(abs(water)<0.1,"",water))), ""))	false	=FORMAT_FOR_PIPETTING(iferror(if(A35="","",if(regexmatch($I$1,"Premix enabled"),sum($BK$3:$BK),"")), ""))	false	=iferror(if($A35="","", ID_TO_WELL(settings_SampleStoragePlateSize,index(index('Golden Gate g'!$AU:$BD,xmatch($A35,Golden_Gate_g_Sort)),value(regexextract(P$2,"\d+$"))))))		false	=iferror(if($A35="","", ID_TO_WELL(settings_SampleStoragePlateSize,index(index('Golden Gate g'!$AU:$BD,xmatch($A35,Golden_Gate_g_Sort)),value(regexextract(S$2,"\d+$"))))))		false	=iferror(if($A35="","", ID_TO_WELL(settings_SampleStoragePlateSize,index(index('Golden Gate g'!$AU:$BD,xmatch($A35,Golden_Gate_g_Sort)),value(regexextract(V$2,"\d+$"))))))		false	=iferror(if($A35="","", ID_TO_WELL(settings_SampleStoragePlateSize,index(index('Golden Gate g'!$AU:$BD,xmatch($A35,Golden_Gate_g_Sort)),value(regexextract(Y$2,"\d+$"))))))		false	=iferror(if($A35="","", ID_TO_WELL(settings_SampleStoragePlateSize,index(index('Golden Gate g'!$AU:$BD,xmatch($A35,Golden_Gate_g_Sort)),value(regexextract(AB$2,"\d+$"))))))		false	=iferror(if($A35="","", ID_TO_WELL(settings_SampleStoragePlateSize,index(index('Golden Gate g'!$AU:$BD,xmatch($A35,Golden_Gate_g_Sort)),value(regexextract(AE$2,"\d+$"))))))		false	=iferror(if($A35="","", ID_TO_WELL(settings_SampleStoragePlateSize,index(index('Golden Gate g'!$AU:$BD,xmatch($A35,Golden_Gate_g_Sort)),value(regexextract(AH$2,"\d+$"))))))		false	=iferror(if($A35="","", ID_TO_WELL(settings_SampleStoragePlateSize,index(index('Golden Gate g'!$AU:$BD,xmatch($A35,Golden_Gate_g_Sort)),value(regexextract(AK$2,"\d+$"))))))		false	=iferror(if($A35="","", ID_TO_WELL(settings_SampleStoragePlateSize,index(index('Golden Gate g'!$AU:$BD,xmatch($A35,Golden_Gate_g_Sort)),value(regexextract(AN$2,"\d+$"))))))		false	=iferror(if($A35="","", ID_TO_WELL(settings_SampleStoragePlateSize,index(index('Golden Gate g'!$AU:$BD,xmatch($A35,Golden_Gate_g_Sort)),value(regexextract(AQ$2,"\d+$"))))))		false		false		false
										false	=FORMAT_FOR_PIPETTING(iferror(if($A36="","", let(water,BE36-if(regexmatch(I$1,"Premix enabled"),BH$3,0),if(abs(water)<0.1,"",water))), ""))	false	=FORMAT_FOR_PIPETTING(iferror(if(A36="","",if(regexmatch($I$1,"Premix enabled"),sum($BK$3:$BK),"")), ""))	false	=iferror(if($A36="","", ID_TO_WELL(settings_SampleStoragePlateSize,index(index('Golden Gate g'!$AU:$BD,xmatch($A36,Golden_Gate_g_Sort)),value(regexextract(P$2,"\d+$"))))))		false	=iferror(if($A36="","", ID_TO_WELL(settings_SampleStoragePlateSize,index(index('Golden Gate g'!$AU:$BD,xmatch($A36,Golden_Gate_g_Sort)),value(regexextract(S$2,"\d+$"))))))		false	=iferror(if($A36="","", ID_TO_WELL(settings_SampleStoragePlateSize,index(index('Golden Gate g'!$AU:$BD,xmatch($A36,Golden_Gate_g_Sort)),value(regexextract(V$2,"\d+$"))))))		false	=iferror(if($A36="","", ID_TO_WELL(settings_SampleStoragePlateSize,index(index('Golden Gate g'!$AU:$BD,xmatch($A36,Golden_Gate_g_Sort)),value(regexextract(Y$2,"\d+$"))))))		false	=iferror(if($A36="","", ID_TO_WELL(settings_SampleStoragePlateSize,index(index('Golden Gate g'!$AU:$BD,xmatch($A36,Golden_Gate_g_Sort)),value(regexextract(AB$2,"\d+$"))))))		false	=iferror(if($A36="","", ID_TO_WELL(settings_SampleStoragePlateSize,index(index('Golden Gate g'!$AU:$BD,xmatch($A36,Golden_Gate_g_Sort)),value(regexextract(AE$2,"\d+$"))))))		false	=iferror(if($A36="","", ID_TO_WELL(settings_SampleStoragePlateSize,index(index('Golden Gate g'!$AU:$BD,xmatch($A36,Golden_Gate_g_Sort)),value(regexextract(AH$2,"\d+$"))))))		false	=iferror(if($A36="","", ID_TO_WELL(settings_SampleStoragePlateSize,index(index('Golden Gate g'!$AU:$BD,xmatch($A36,Golden_Gate_g_Sort)),value(regexextract(AK$2,"\d+$"))))))		false	=iferror(if($A36="","", ID_TO_WELL(settings_SampleStoragePlateSize,index(index('Golden Gate g'!$AU:$BD,xmatch($A36,Golden_Gate_g_Sort)),value(regexextract(AN$2,"\d+$"))))))		false	=iferror(if($A36="","", ID_TO_WELL(settings_SampleStoragePlateSize,index(index('Golden Gate g'!$AU:$BD,xmatch($A36,Golden_Gate_g_Sort)),value(regexextract(AQ$2,"\d+$"))))))		false		false		false
										false	=FORMAT_FOR_PIPETTING(iferror(if($A37="","", let(water,BE37-if(regexmatch(I$1,"Premix enabled"),BH$3,0),if(abs(water)<0.1,"",water))), ""))	false	=FORMAT_FOR_PIPETTING(iferror(if(A37="","",if(regexmatch($I$1,"Premix enabled"),sum($BK$3:$BK),"")), ""))	false	=iferror(if($A37="","", ID_TO_WELL(settings_SampleStoragePlateSize,index(index('Golden Gate g'!$AU:$BD,xmatch($A37,Golden_Gate_g_Sort)),value(regexextract(P$2,"\d+$"))))))		false	=iferror(if($A37="","", ID_TO_WELL(settings_SampleStoragePlateSize,index(index('Golden Gate g'!$AU:$BD,xmatch($A37,Golden_Gate_g_Sort)),value(regexextract(S$2,"\d+$"))))))		false	=iferror(if($A37="","", ID_TO_WELL(settings_SampleStoragePlateSize,index(index('Golden Gate g'!$AU:$BD,xmatch($A37,Golden_Gate_g_Sort)),value(regexextract(V$2,"\d+$"))))))		false	=iferror(if($A37="","", ID_TO_WELL(settings_SampleStoragePlateSize,index(index('Golden Gate g'!$AU:$BD,xmatch($A37,Golden_Gate_g_Sort)),value(regexextract(Y$2,"\d+$"))))))		false	=iferror(if($A37="","", ID_TO_WELL(settings_SampleStoragePlateSize,index(index('Golden Gate g'!$AU:$BD,xmatch($A37,Golden_Gate_g_Sort)),value(regexextract(AB$2,"\d+$"))))))		false	=iferror(if($A37="","", ID_TO_WELL(settings_SampleStoragePlateSize,index(index('Golden Gate g'!$AU:$BD,xmatch($A37,Golden_Gate_g_Sort)),value(regexextract(AE$2,"\d+$"))))))		false	=iferror(if($A37="","", ID_TO_WELL(settings_SampleStoragePlateSize,index(index('Golden Gate g'!$AU:$BD,xmatch($A37,Golden_Gate_g_Sort)),value(regexextract(AH$2,"\d+$"))))))		false	=iferror(if($A37="","", ID_TO_WELL(settings_SampleStoragePlateSize,index(index('Golden Gate g'!$AU:$BD,xmatch($A37,Golden_Gate_g_Sort)),value(regexextract(AK$2,"\d+$"))))))		false	=iferror(if($A37="","", ID_TO_WELL(settings_SampleStoragePlateSize,index(index('Golden Gate g'!$AU:$BD,xmatch($A37,Golden_Gate_g_Sort)),value(regexextract(AN$2,"\d+$"))))))		false	=iferror(if($A37="","", ID_TO_WELL(settings_SampleStoragePlateSize,index(index('Golden Gate g'!$AU:$BD,xmatch($A37,Golden_Gate_g_Sort)),value(regexextract(AQ$2,"\d+$"))))))		false		false		false
										false	=FORMAT_FOR_PIPETTING(iferror(if($A38="","", let(water,BE38-if(regexmatch(I$1,"Premix enabled"),BH$3,0),if(abs(water)<0.1,"",water))), ""))	false	=FORMAT_FOR_PIPETTING(iferror(if(A38="","",if(regexmatch($I$1,"Premix enabled"),sum($BK$3:$BK),"")), ""))	false	=iferror(if($A38="","", ID_TO_WELL(settings_SampleStoragePlateSize,index(index('Golden Gate g'!$AU:$BD,xmatch($A38,Golden_Gate_g_Sort)),value(regexextract(P$2,"\d+$"))))))		false	=iferror(if($A38="","", ID_TO_WELL(settings_SampleStoragePlateSize,index(index('Golden Gate g'!$AU:$BD,xmatch($A38,Golden_Gate_g_Sort)),value(regexextract(S$2,"\d+$"))))))		false	=iferror(if($A38="","", ID_TO_WELL(settings_SampleStoragePlateSize,index(index('Golden Gate g'!$AU:$BD,xmatch($A38,Golden_Gate_g_Sort)),value(regexextract(V$2,"\d+$"))))))		false	=iferror(if($A38="","", ID_TO_WELL(settings_SampleStoragePlateSize,index(index('Golden Gate g'!$AU:$BD,xmatch($A38,Golden_Gate_g_Sort)),value(regexextract(Y$2,"\d+$"))))))		false	=iferror(if($A38="","", ID_TO_WELL(settings_SampleStoragePlateSize,index(index('Golden Gate g'!$AU:$BD,xmatch($A38,Golden_Gate_g_Sort)),value(regexextract(AB$2,"\d+$"))))))		false	=iferror(if($A38="","", ID_TO_WELL(settings_SampleStoragePlateSize,index(index('Golden Gate g'!$AU:$BD,xmatch($A38,Golden_Gate_g_Sort)),value(regexextract(AE$2,"\d+$"))))))		false	=iferror(if($A38="","", ID_TO_WELL(settings_SampleStoragePlateSize,index(index('Golden Gate g'!$AU:$BD,xmatch($A38,Golden_Gate_g_Sort)),value(regexextract(AH$2,"\d+$"))))))		false	=iferror(if($A38="","", ID_TO_WELL(settings_SampleStoragePlateSize,index(index('Golden Gate g'!$AU:$BD,xmatch($A38,Golden_Gate_g_Sort)),value(regexextract(AK$2,"\d+$"))))))		false	=iferror(if($A38="","", ID_TO_WELL(settings_SampleStoragePlateSize,index(index('Golden Gate g'!$AU:$BD,xmatch($A38,Golden_Gate_g_Sort)),value(regexextract(AN$2,"\d+$"))))))		false	=iferror(if($A38="","", ID_TO_WELL(settings_SampleStoragePlateSize,index(index('Golden Gate g'!$AU:$BD,xmatch($A38,Golden_Gate_g_Sort)),value(regexextract(AQ$2,"\d+$"))))))		false		false		false
										false	=FORMAT_FOR_PIPETTING(iferror(if($A39="","", let(water,BE39-if(regexmatch(I$1,"Premix enabled"),BH$3,0),if(abs(water)<0.1,"",water))), ""))	false	=FORMAT_FOR_PIPETTING(iferror(if(A39="","",if(regexmatch($I$1,"Premix enabled"),sum($BK$3:$BK),"")), ""))	false	=iferror(if($A39="","", ID_TO_WELL(settings_SampleStoragePlateSize,index(index('Golden Gate g'!$AU:$BD,xmatch($A39,Golden_Gate_g_Sort)),value(regexextract(P$2,"\d+$"))))))		false	=iferror(if($A39="","", ID_TO_WELL(settings_SampleStoragePlateSize,index(index('Golden Gate g'!$AU:$BD,xmatch($A39,Golden_Gate_g_Sort)),value(regexextract(S$2,"\d+$"))))))		false	=iferror(if($A39="","", ID_TO_WELL(settings_SampleStoragePlateSize,index(index('Golden Gate g'!$AU:$BD,xmatch($A39,Golden_Gate_g_Sort)),value(regexextract(V$2,"\d+$"))))))		false	=iferror(if($A39="","", ID_TO_WELL(settings_SampleStoragePlateSize,index(index('Golden Gate g'!$AU:$BD,xmatch($A39,Golden_Gate_g_Sort)),value(regexextract(Y$2,"\d+$"))))))		false	=iferror(if($A39="","", ID_TO_WELL(settings_SampleStoragePlateSize,index(index('Golden Gate g'!$AU:$BD,xmatch($A39,Golden_Gate_g_Sort)),value(regexextract(AB$2,"\d+$"))))))		false	=iferror(if($A39="","", ID_TO_WELL(settings_SampleStoragePlateSize,index(index('Golden Gate g'!$AU:$BD,xmatch($A39,Golden_Gate_g_Sort)),value(regexextract(AE$2,"\d+$"))))))		false	=iferror(if($A39="","", ID_TO_WELL(settings_SampleStoragePlateSize,index(index('Golden Gate g'!$AU:$BD,xmatch($A39,Golden_Gate_g_Sort)),value(regexextract(AH$2,"\d+$"))))))		false	=iferror(if($A39="","", ID_TO_WELL(settings_SampleStoragePlateSize,index(index('Golden Gate g'!$AU:$BD,xmatch($A39,Golden_Gate_g_Sort)),value(regexextract(AK$2,"\d+$"))))))		false	=iferror(if($A39="","", ID_TO_WELL(settings_SampleStoragePlateSize,index(index('Golden Gate g'!$AU:$BD,xmatch($A39,Golden_Gate_g_Sort)),value(regexextract(AN$2,"\d+$"))))))		false	=iferror(if($A39="","", ID_TO_WELL(settings_SampleStoragePlateSize,index(index('Golden Gate g'!$AU:$BD,xmatch($A39,Golden_Gate_g_Sort)),value(regexextract(AQ$2,"\d+$"))))))		false		false		false
										false	=FORMAT_FOR_PIPETTING(iferror(if($A40="","", let(water,BE40-if(regexmatch(I$1,"Premix enabled"),BH$3,0),if(abs(water)<0.1,"",water))), ""))	false	=FORMAT_FOR_PIPETTING(iferror(if(A40="","",if(regexmatch($I$1,"Premix enabled"),sum($BK$3:$BK),"")), ""))	false	=iferror(if($A40="","", ID_TO_WELL(settings_SampleStoragePlateSize,index(index('Golden Gate g'!$AU:$BD,xmatch($A40,Golden_Gate_g_Sort)),value(regexextract(P$2,"\d+$"))))))		false	=iferror(if($A40="","", ID_TO_WELL(settings_SampleStoragePlateSize,index(index('Golden Gate g'!$AU:$BD,xmatch($A40,Golden_Gate_g_Sort)),value(regexextract(S$2,"\d+$"))))))		false	=iferror(if($A40="","", ID_TO_WELL(settings_SampleStoragePlateSize,index(index('Golden Gate g'!$AU:$BD,xmatch($A40,Golden_Gate_g_Sort)),value(regexextract(V$2,"\d+$"))))))		false	=iferror(if($A40="","", ID_TO_WELL(settings_SampleStoragePlateSize,index(index('Golden Gate g'!$AU:$BD,xmatch($A40,Golden_Gate_g_Sort)),value(regexextract(Y$2,"\d+$"))))))		false	=iferror(if($A40="","", ID_TO_WELL(settings_SampleStoragePlateSize,index(index('Golden Gate g'!$AU:$BD,xmatch($A40,Golden_Gate_g_Sort)),value(regexextract(AB$2,"\d+$"))))))		false	=iferror(if($A40="","", ID_TO_WELL(settings_SampleStoragePlateSize,index(index('Golden Gate g'!$AU:$BD,xmatch($A40,Golden_Gate_g_Sort)),value(regexextract(AE$2,"\d+$"))))))		false	=iferror(if($A40="","", ID_TO_WELL(settings_SampleStoragePlateSize,index(index('Golden Gate g'!$AU:$BD,xmatch($A40,Golden_Gate_g_Sort)),value(regexextract(AH$2,"\d+$"))))))		false	=iferror(if($A40="","", ID_TO_WELL(settings_SampleStoragePlateSize,index(index('Golden Gate g'!$AU:$BD,xmatch($A40,Golden_Gate_g_Sort)),value(regexextract(AK$2,"\d+$"))))))		false	=iferror(if($A40="","", ID_TO_WELL(settings_SampleStoragePlateSize,index(index('Golden Gate g'!$AU:$BD,xmatch($A40,Golden_Gate_g_Sort)),value(regexextract(AN$2,"\d+$"))))))		false	=iferror(if($A40="","", ID_TO_WELL(settings_SampleStoragePlateSize,index(index('Golden Gate g'!$AU:$BD,xmatch($A40,Golden_Gate_g_Sort)),value(regexextract(AQ$2,"\d+$"))))))		false		false		false
										false	=FORMAT_FOR_PIPETTING(iferror(if($A41="","", let(water,BE41-if(regexmatch(I$1,"Premix enabled"),BH$3,0),if(abs(water)<0.1,"",water))), ""))	false	=FORMAT_FOR_PIPETTING(iferror(if(A41="","",if(regexmatch($I$1,"Premix enabled"),sum($BK$3:$BK),"")), ""))	false	=iferror(if($A41="","", ID_TO_WELL(settings_SampleStoragePlateSize,index(index('Golden Gate g'!$AU:$BD,xmatch($A41,Golden_Gate_g_Sort)),value(regexextract(P$2,"\d+$"))))))		false	=iferror(if($A41="","", ID_TO_WELL(settings_SampleStoragePlateSize,index(index('Golden Gate g'!$AU:$BD,xmatch($A41,Golden_Gate_g_Sort)),value(regexextract(S$2,"\d+$"))))))		false	=iferror(if($A41="","", ID_TO_WELL(settings_SampleStoragePlateSize,index(index('Golden Gate g'!$AU:$BD,xmatch($A41,Golden_Gate_g_Sort)),value(regexextract(V$2,"\d+$"))))))		false	=iferror(if($A41="","", ID_TO_WELL(settings_SampleStoragePlateSize,index(index('Golden Gate g'!$AU:$BD,xmatch($A41,Golden_Gate_g_Sort)),value(regexextract(Y$2,"\d+$"))))))		false	=iferror(if($A41="","", ID_TO_WELL(settings_SampleStoragePlateSize,index(index('Golden Gate g'!$AU:$BD,xmatch($A41,Golden_Gate_g_Sort)),value(regexextract(AB$2,"\d+$"))))))		false	=iferror(if($A41="","", ID_TO_WELL(settings_SampleStoragePlateSize,index(index('Golden Gate g'!$AU:$BD,xmatch($A41,Golden_Gate_g_Sort)),value(regexextract(AE$2,"\d+$"))))))		false	=iferror(if($A41="","", ID_TO_WELL(settings_SampleStoragePlateSize,index(index('Golden Gate g'!$AU:$BD,xmatch($A41,Golden_Gate_g_Sort)),value(regexextract(AH$2,"\d+$"))))))		false	=iferror(if($A41="","", ID_TO_WELL(settings_SampleStoragePlateSize,index(index('Golden Gate g'!$AU:$BD,xmatch($A41,Golden_Gate_g_Sort)),value(regexextract(AK$2,"\d+$"))))))		false	=iferror(if($A41="","", ID_TO_WELL(settings_SampleStoragePlateSize,index(index('Golden Gate g'!$AU:$BD,xmatch($A41,Golden_Gate_g_Sort)),value(regexextract(AN$2,"\d+$"))))))		false	=iferror(if($A41="","", ID_TO_WELL(settings_SampleStoragePlateSize,index(index('Golden Gate g'!$AU:$BD,xmatch($A41,Golden_Gate_g_Sort)),value(regexextract(AQ$2,"\d+$"))))))		false		false		false
										false	=FORMAT_FOR_PIPETTING(iferror(if($A42="","", let(water,BE42-if(regexmatch(I$1,"Premix enabled"),BH$3,0),if(abs(water)<0.1,"",water))), ""))	false	=FORMAT_FOR_PIPETTING(iferror(if(A42="","",if(regexmatch($I$1,"Premix enabled"),sum($BK$3:$BK),"")), ""))	false	=iferror(if($A42="","", ID_TO_WELL(settings_SampleStoragePlateSize,index(index('Golden Gate g'!$AU:$BD,xmatch($A42,Golden_Gate_g_Sort)),value(regexextract(P$2,"\d+$"))))))		false	=iferror(if($A42="","", ID_TO_WELL(settings_SampleStoragePlateSize,index(index('Golden Gate g'!$AU:$BD,xmatch($A42,Golden_Gate_g_Sort)),value(regexextract(S$2,"\d+$"))))))		false	=iferror(if($A42="","", ID_TO_WELL(settings_SampleStoragePlateSize,index(index('Golden Gate g'!$AU:$BD,xmatch($A42,Golden_Gate_g_Sort)),value(regexextract(V$2,"\d+$"))))))		false	=iferror(if($A42="","", ID_TO_WELL(settings_SampleStoragePlateSize,index(index('Golden Gate g'!$AU:$BD,xmatch($A42,Golden_Gate_g_Sort)),value(regexextract(Y$2,"\d+$"))))))		false	=iferror(if($A42="","", ID_TO_WELL(settings_SampleStoragePlateSize,index(index('Golden Gate g'!$AU:$BD,xmatch($A42,Golden_Gate_g_Sort)),value(regexextract(AB$2,"\d+$"))))))		false	=iferror(if($A42="","", ID_TO_WELL(settings_SampleStoragePlateSize,index(index('Golden Gate g'!$AU:$BD,xmatch($A42,Golden_Gate_g_Sort)),value(regexextract(AE$2,"\d+$"))))))		false	=iferror(if($A42="","", ID_TO_WELL(settings_SampleStoragePlateSize,index(index('Golden Gate g'!$AU:$BD,xmatch($A42,Golden_Gate_g_Sort)),value(regexextract(AH$2,"\d+$"))))))		false	=iferror(if($A42="","", ID_TO_WELL(settings_SampleStoragePlateSize,index(index('Golden Gate g'!$AU:$BD,xmatch($A42,Golden_Gate_g_Sort)),value(regexextract(AK$2,"\d+$"))))))		false	=iferror(if($A42="","", ID_TO_WELL(settings_SampleStoragePlateSize,index(index('Golden Gate g'!$AU:$BD,xmatch($A42,Golden_Gate_g_Sort)),value(regexextract(AN$2,"\d+$"))))))		false	=iferror(if($A42="","", ID_TO_WELL(settings_SampleStoragePlateSize,index(index('Golden Gate g'!$AU:$BD,xmatch($A42,Golden_Gate_g_Sort)),value(regexextract(AQ$2,"\d+$"))))))		false		false		false
										false	=FORMAT_FOR_PIPETTING(iferror(if($A43="","", let(water,BE43-if(regexmatch(I$1,"Premix enabled"),BH$3,0),if(abs(water)<0.1,"",water))), ""))	false	=FORMAT_FOR_PIPETTING(iferror(if(A43="","",if(regexmatch($I$1,"Premix enabled"),sum($BK$3:$BK),"")), ""))	false	=iferror(if($A43="","", ID_TO_WELL(settings_SampleStoragePlateSize,index(index('Golden Gate g'!$AU:$BD,xmatch($A43,Golden_Gate_g_Sort)),value(regexextract(P$2,"\d+$"))))))		false	=iferror(if($A43="","", ID_TO_WELL(settings_SampleStoragePlateSize,index(index('Golden Gate g'!$AU:$BD,xmatch($A43,Golden_Gate_g_Sort)),value(regexextract(S$2,"\d+$"))))))		false	=iferror(if($A43="","", ID_TO_WELL(settings_SampleStoragePlateSize,index(index('Golden Gate g'!$AU:$BD,xmatch($A43,Golden_Gate_g_Sort)),value(regexextract(V$2,"\d+$"))))))		false	=iferror(if($A43="","", ID_TO_WELL(settings_SampleStoragePlateSize,index(index('Golden Gate g'!$AU:$BD,xmatch($A43,Golden_Gate_g_Sort)),value(regexextract(Y$2,"\d+$"))))))		false	=iferror(if($A43="","", ID_TO_WELL(settings_SampleStoragePlateSize,index(index('Golden Gate g'!$AU:$BD,xmatch($A43,Golden_Gate_g_Sort)),value(regexextract(AB$2,"\d+$"))))))		false	=iferror(if($A43="","", ID_TO_WELL(settings_SampleStoragePlateSize,index(index('Golden Gate g'!$AU:$BD,xmatch($A43,Golden_Gate_g_Sort)),value(regexextract(AE$2,"\d+$"))))))		false	=iferror(if($A43="","", ID_TO_WELL(settings_SampleStoragePlateSize,index(index('Golden Gate g'!$AU:$BD,xmatch($A43,Golden_Gate_g_Sort)),value(regexextract(AH$2,"\d+$"))))))		false	=iferror(if($A43="","", ID_TO_WELL(settings_SampleStoragePlateSize,index(index('Golden Gate g'!$AU:$BD,xmatch($A43,Golden_Gate_g_Sort)),value(regexextract(AK$2,"\d+$"))))))		false	=iferror(if($A43="","", ID_TO_WELL(settings_SampleStoragePlateSize,index(index('Golden Gate g'!$AU:$BD,xmatch($A43,Golden_Gate_g_Sort)),value(regexextract(AN$2,"\d+$"))))))		false	=iferror(if($A43="","", ID_TO_WELL(settings_SampleStoragePlateSize,index(index('Golden Gate g'!$AU:$BD,xmatch($A43,Golden_Gate_g_Sort)),value(regexextract(AQ$2,"\d+$"))))))		false		false		false
										false	=FORMAT_FOR_PIPETTING(iferror(if($A44="","", let(water,BE44-if(regexmatch(I$1,"Premix enabled"),BH$3,0),if(abs(water)<0.1,"",water))), ""))	false	=FORMAT_FOR_PIPETTING(iferror(if(A44="","",if(regexmatch($I$1,"Premix enabled"),sum($BK$3:$BK),"")), ""))	false	=iferror(if($A44="","", ID_TO_WELL(settings_SampleStoragePlateSize,index(index('Golden Gate g'!$AU:$BD,xmatch($A44,Golden_Gate_g_Sort)),value(regexextract(P$2,"\d+$"))))))		false	=iferror(if($A44="","", ID_TO_WELL(settings_SampleStoragePlateSize,index(index('Golden Gate g'!$AU:$BD,xmatch($A44,Golden_Gate_g_Sort)),value(regexextract(S$2,"\d+$"))))))		false	=iferror(if($A44="","", ID_TO_WELL(settings_SampleStoragePlateSize,index(index('Golden Gate g'!$AU:$BD,xmatch($A44,Golden_Gate_g_Sort)),value(regexextract(V$2,"\d+$"))))))		false	=iferror(if($A44="","", ID_TO_WELL(settings_SampleStoragePlateSize,index(index('Golden Gate g'!$AU:$BD,xmatch($A44,Golden_Gate_g_Sort)),value(regexextract(Y$2,"\d+$"))))))		false	=iferror(if($A44="","", ID_TO_WELL(settings_SampleStoragePlateSize,index(index('Golden Gate g'!$AU:$BD,xmatch($A44,Golden_Gate_g_Sort)),value(regexextract(AB$2,"\d+$"))))))		false	=iferror(if($A44="","", ID_TO_WELL(settings_SampleStoragePlateSize,index(index('Golden Gate g'!$AU:$BD,xmatch($A44,Golden_Gate_g_Sort)),value(regexextract(AE$2,"\d+$"))))))		false	=iferror(if($A44="","", ID_TO_WELL(settings_SampleStoragePlateSize,index(index('Golden Gate g'!$AU:$BD,xmatch($A44,Golden_Gate_g_Sort)),value(regexextract(AH$2,"\d+$"))))))		false	=iferror(if($A44="","", ID_TO_WELL(settings_SampleStoragePlateSize,index(index('Golden Gate g'!$AU:$BD,xmatch($A44,Golden_Gate_g_Sort)),value(regexextract(AK$2,"\d+$"))))))		false	=iferror(if($A44="","", ID_TO_WELL(settings_SampleStoragePlateSize,index(index('Golden Gate g'!$AU:$BD,xmatch($A44,Golden_Gate_g_Sort)),value(regexextract(AN$2,"\d+$"))))))		false	=iferror(if($A44="","", ID_TO_WELL(settings_SampleStoragePlateSize,index(index('Golden Gate g'!$AU:$BD,xmatch($A44,Golden_Gate_g_Sort)),value(regexextract(AQ$2,"\d+$"))))))		false		false		false
										false	=FORMAT_FOR_PIPETTING(iferror(if($A45="","", let(water,BE45-if(regexmatch(I$1,"Premix enabled"),BH$3,0),if(abs(water)<0.1,"",water))), ""))	false	=FORMAT_FOR_PIPETTING(iferror(if(A45="","",if(regexmatch($I$1,"Premix enabled"),sum($BK$3:$BK),"")), ""))	false	=iferror(if($A45="","", ID_TO_WELL(settings_SampleStoragePlateSize,index(index('Golden Gate g'!$AU:$BD,xmatch($A45,Golden_Gate_g_Sort)),value(regexextract(P$2,"\d+$"))))))		false	=iferror(if($A45="","", ID_TO_WELL(settings_SampleStoragePlateSize,index(index('Golden Gate g'!$AU:$BD,xmatch($A45,Golden_Gate_g_Sort)),value(regexextract(S$2,"\d+$"))))))		false	=iferror(if($A45="","", ID_TO_WELL(settings_SampleStoragePlateSize,index(index('Golden Gate g'!$AU:$BD,xmatch($A45,Golden_Gate_g_Sort)),value(regexextract(V$2,"\d+$"))))))		false	=iferror(if($A45="","", ID_TO_WELL(settings_SampleStoragePlateSize,index(index('Golden Gate g'!$AU:$BD,xmatch($A45,Golden_Gate_g_Sort)),value(regexextract(Y$2,"\d+$"))))))		false	=iferror(if($A45="","", ID_TO_WELL(settings_SampleStoragePlateSize,index(index('Golden Gate g'!$AU:$BD,xmatch($A45,Golden_Gate_g_Sort)),value(regexextract(AB$2,"\d+$"))))))		false	=iferror(if($A45="","", ID_TO_WELL(settings_SampleStoragePlateSize,index(index('Golden Gate g'!$AU:$BD,xmatch($A45,Golden_Gate_g_Sort)),value(regexextract(AE$2,"\d+$"))))))		false	=iferror(if($A45="","", ID_TO_WELL(settings_SampleStoragePlateSize,index(index('Golden Gate g'!$AU:$BD,xmatch($A45,Golden_Gate_g_Sort)),value(regexextract(AH$2,"\d+$"))))))		false	=iferror(if($A45="","", ID_TO_WELL(settings_SampleStoragePlateSize,index(index('Golden Gate g'!$AU:$BD,xmatch($A45,Golden_Gate_g_Sort)),value(regexextract(AK$2,"\d+$"))))))		false	=iferror(if($A45="","", ID_TO_WELL(settings_SampleStoragePlateSize,index(index('Golden Gate g'!$AU:$BD,xmatch($A45,Golden_Gate_g_Sort)),value(regexextract(AN$2,"\d+$"))))))		false	=iferror(if($A45="","", ID_TO_WELL(settings_SampleStoragePlateSize,index(index('Golden Gate g'!$AU:$BD,xmatch($A45,Golden_Gate_g_Sort)),value(regexextract(AQ$2,"\d+$"))))))		false		false		false
										false	=FORMAT_FOR_PIPETTING(iferror(if($A46="","", let(water,BE46-if(regexmatch(I$1,"Premix enabled"),BH$3,0),if(abs(water)<0.1,"",water))), ""))	false	=FORMAT_FOR_PIPETTING(iferror(if(A46="","",if(regexmatch($I$1,"Premix enabled"),sum($BK$3:$BK),"")), ""))	false	=iferror(if($A46="","", ID_TO_WELL(settings_SampleStoragePlateSize,index(index('Golden Gate g'!$AU:$BD,xmatch($A46,Golden_Gate_g_Sort)),value(regexextract(P$2,"\d+$"))))))		false	=iferror(if($A46="","", ID_TO_WELL(settings_SampleStoragePlateSize,index(index('Golden Gate g'!$AU:$BD,xmatch($A46,Golden_Gate_g_Sort)),value(regexextract(S$2,"\d+$"))))))		false	=iferror(if($A46="","", ID_TO_WELL(settings_SampleStoragePlateSize,index(index('Golden Gate g'!$AU:$BD,xmatch($A46,Golden_Gate_g_Sort)),value(regexextract(V$2,"\d+$"))))))		false	=iferror(if($A46="","", ID_TO_WELL(settings_SampleStoragePlateSize,index(index('Golden Gate g'!$AU:$BD,xmatch($A46,Golden_Gate_g_Sort)),value(regexextract(Y$2,"\d+$"))))))		false	=iferror(if($A46="","", ID_TO_WELL(settings_SampleStoragePlateSize,index(index('Golden Gate g'!$AU:$BD,xmatch($A46,Golden_Gate_g_Sort)),value(regexextract(AB$2,"\d+$"))))))		false	=iferror(if($A46="","", ID_TO_WELL(settings_SampleStoragePlateSize,index(index('Golden Gate g'!$AU:$BD,xmatch($A46,Golden_Gate_g_Sort)),value(regexextract(AE$2,"\d+$"))))))		false	=iferror(if($A46="","", ID_TO_WELL(settings_SampleStoragePlateSize,index(index('Golden Gate g'!$AU:$BD,xmatch($A46,Golden_Gate_g_Sort)),value(regexextract(AH$2,"\d+$"))))))		false	=iferror(if($A46="","", ID_TO_WELL(settings_SampleStoragePlateSize,index(index('Golden Gate g'!$AU:$BD,xmatch($A46,Golden_Gate_g_Sort)),value(regexextract(AK$2,"\d+$"))))))		false	=iferror(if($A46="","", ID_TO_WELL(settings_SampleStoragePlateSize,index(index('Golden Gate g'!$AU:$BD,xmatch($A46,Golden_Gate_g_Sort)),value(regexextract(AN$2,"\d+$"))))))		false	=iferror(if($A46="","", ID_TO_WELL(settings_SampleStoragePlateSize,index(index('Golden Gate g'!$AU:$BD,xmatch($A46,Golden_Gate_g_Sort)),value(regexextract(AQ$2,"\d+$"))))))		false		false		false
										false	=FORMAT_FOR_PIPETTING(iferror(if($A47="","", let(water,BE47-if(regexmatch(I$1,"Premix enabled"),BH$3,0),if(abs(water)<0.1,"",water))), ""))	false	=FORMAT_FOR_PIPETTING(iferror(if(A47="","",if(regexmatch($I$1,"Premix enabled"),sum($BK$3:$BK),"")), ""))	false	=iferror(if($A47="","", ID_TO_WELL(settings_SampleStoragePlateSize,index(index('Golden Gate g'!$AU:$BD,xmatch($A47,Golden_Gate_g_Sort)),value(regexextract(P$2,"\d+$"))))))		false	=iferror(if($A47="","", ID_TO_WELL(settings_SampleStoragePlateSize,index(index('Golden Gate g'!$AU:$BD,xmatch($A47,Golden_Gate_g_Sort)),value(regexextract(S$2,"\d+$"))))))		false	=iferror(if($A47="","", ID_TO_WELL(settings_SampleStoragePlateSize,index(index('Golden Gate g'!$AU:$BD,xmatch($A47,Golden_Gate_g_Sort)),value(regexextract(V$2,"\d+$"))))))		false	=iferror(if($A47="","", ID_TO_WELL(settings_SampleStoragePlateSize,index(index('Golden Gate g'!$AU:$BD,xmatch($A47,Golden_Gate_g_Sort)),value(regexextract(Y$2,"\d+$"))))))		false	=iferror(if($A47="","", ID_TO_WELL(settings_SampleStoragePlateSize,index(index('Golden Gate g'!$AU:$BD,xmatch($A47,Golden_Gate_g_Sort)),value(regexextract(AB$2,"\d+$"))))))		false	=iferror(if($A47="","", ID_TO_WELL(settings_SampleStoragePlateSize,index(index('Golden Gate g'!$AU:$BD,xmatch($A47,Golden_Gate_g_Sort)),value(regexextract(AE$2,"\d+$"))))))		false	=iferror(if($A47="","", ID_TO_WELL(settings_SampleStoragePlateSize,index(index('Golden Gate g'!$AU:$BD,xmatch($A47,Golden_Gate_g_Sort)),value(regexextract(AH$2,"\d+$"))))))		false	=iferror(if($A47="","", ID_TO_WELL(settings_SampleStoragePlateSize,index(index('Golden Gate g'!$AU:$BD,xmatch($A47,Golden_Gate_g_Sort)),value(regexextract(AK$2,"\d+$"))))))		false	=iferror(if($A47="","", ID_TO_WELL(settings_SampleStoragePlateSize,index(index('Golden Gate g'!$AU:$BD,xmatch($A47,Golden_Gate_g_Sort)),value(regexextract(AN$2,"\d+$"))))))		false	=iferror(if($A47="","", ID_TO_WELL(settings_SampleStoragePlateSize,index(index('Golden Gate g'!$AU:$BD,xmatch($A47,Golden_Gate_g_Sort)),value(regexextract(AQ$2,"\d+$"))))))		false		false		false
										false	=FORMAT_FOR_PIPETTING(iferror(if($A48="","", let(water,BE48-if(regexmatch(I$1,"Premix enabled"),BH$3,0),if(abs(water)<0.1,"",water))), ""))	false	=FORMAT_FOR_PIPETTING(iferror(if(A48="","",if(regexmatch($I$1,"Premix enabled"),sum($BK$3:$BK),"")), ""))	false	=iferror(if($A48="","", ID_TO_WELL(settings_SampleStoragePlateSize,index(index('Golden Gate g'!$AU:$BD,xmatch($A48,Golden_Gate_g_Sort)),value(regexextract(P$2,"\d+$"))))))		false	=iferror(if($A48="","", ID_TO_WELL(settings_SampleStoragePlateSize,index(index('Golden Gate g'!$AU:$BD,xmatch($A48,Golden_Gate_g_Sort)),value(regexextract(S$2,"\d+$"))))))		false	=iferror(if($A48="","", ID_TO_WELL(settings_SampleStoragePlateSize,index(index('Golden Gate g'!$AU:$BD,xmatch($A48,Golden_Gate_g_Sort)),value(regexextract(V$2,"\d+$"))))))		false	=iferror(if($A48="","", ID_TO_WELL(settings_SampleStoragePlateSize,index(index('Golden Gate g'!$AU:$BD,xmatch($A48,Golden_Gate_g_Sort)),value(regexextract(Y$2,"\d+$"))))))		false	=iferror(if($A48="","", ID_TO_WELL(settings_SampleStoragePlateSize,index(index('Golden Gate g'!$AU:$BD,xmatch($A48,Golden_Gate_g_Sort)),value(regexextract(AB$2,"\d+$"))))))		false	=iferror(if($A48="","", ID_TO_WELL(settings_SampleStoragePlateSize,index(index('Golden Gate g'!$AU:$BD,xmatch($A48,Golden_Gate_g_Sort)),value(regexextract(AE$2,"\d+$"))))))		false	=iferror(if($A48="","", ID_TO_WELL(settings_SampleStoragePlateSize,index(index('Golden Gate g'!$AU:$BD,xmatch($A48,Golden_Gate_g_Sort)),value(regexextract(AH$2,"\d+$"))))))		false	=iferror(if($A48="","", ID_TO_WELL(settings_SampleStoragePlateSize,index(index('Golden Gate g'!$AU:$BD,xmatch($A48,Golden_Gate_g_Sort)),value(regexextract(AK$2,"\d+$"))))))		false	=iferror(if($A48="","", ID_TO_WELL(settings_SampleStoragePlateSize,index(index('Golden Gate g'!$AU:$BD,xmatch($A48,Golden_Gate_g_Sort)),value(regexextract(AN$2,"\d+$"))))))		false	=iferror(if($A48="","", ID_TO_WELL(settings_SampleStoragePlateSize,index(index('Golden Gate g'!$AU:$BD,xmatch($A48,Golden_Gate_g_Sort)),value(regexextract(AQ$2,"\d+$"))))))		false		false		false
										false	=FORMAT_FOR_PIPETTING(iferror(if($A49="","", let(water,BE49-if(regexmatch(I$1,"Premix enabled"),BH$3,0),if(abs(water)<0.1,"",water))), ""))	false	=FORMAT_FOR_PIPETTING(iferror(if(A49="","",if(regexmatch($I$1,"Premix enabled"),sum($BK$3:$BK),"")), ""))	false	=iferror(if($A49="","", ID_TO_WELL(settings_SampleStoragePlateSize,index(index('Golden Gate g'!$AU:$BD,xmatch($A49,Golden_Gate_g_Sort)),value(regexextract(P$2,"\d+$"))))))		false	=iferror(if($A49="","", ID_TO_WELL(settings_SampleStoragePlateSize,index(index('Golden Gate g'!$AU:$BD,xmatch($A49,Golden_Gate_g_Sort)),value(regexextract(S$2,"\d+$"))))))		false	=iferror(if($A49="","", ID_TO_WELL(settings_SampleStoragePlateSize,index(index('Golden Gate g'!$AU:$BD,xmatch($A49,Golden_Gate_g_Sort)),value(regexextract(V$2,"\d+$"))))))		false	=iferror(if($A49="","", ID_TO_WELL(settings_SampleStoragePlateSize,index(index('Golden Gate g'!$AU:$BD,xmatch($A49,Golden_Gate_g_Sort)),value(regexextract(Y$2,"\d+$"))))))		false	=iferror(if($A49="","", ID_TO_WELL(settings_SampleStoragePlateSize,index(index('Golden Gate g'!$AU:$BD,xmatch($A49,Golden_Gate_g_Sort)),value(regexextract(AB$2,"\d+$"))))))		false	=iferror(if($A49="","", ID_TO_WELL(settings_SampleStoragePlateSize,index(index('Golden Gate g'!$AU:$BD,xmatch($A49,Golden_Gate_g_Sort)),value(regexextract(AE$2,"\d+$"))))))		false	=iferror(if($A49="","", ID_TO_WELL(settings_SampleStoragePlateSize,index(index('Golden Gate g'!$AU:$BD,xmatch($A49,Golden_Gate_g_Sort)),value(regexextract(AH$2,"\d+$"))))))		false	=iferror(if($A49="","", ID_TO_WELL(settings_SampleStoragePlateSize,index(index('Golden Gate g'!$AU:$BD,xmatch($A49,Golden_Gate_g_Sort)),value(regexextract(AK$2,"\d+$"))))))		false	=iferror(if($A49="","", ID_TO_WELL(settings_SampleStoragePlateSize,index(index('Golden Gate g'!$AU:$BD,xmatch($A49,Golden_Gate_g_Sort)),value(regexextract(AN$2,"\d+$"))))))		false	=iferror(if($A49="","", ID_TO_WELL(settings_SampleStoragePlateSize,index(index('Golden Gate g'!$AU:$BD,xmatch($A49,Golden_Gate_g_Sort)),value(regexextract(AQ$2,"\d+$"))))))		false		false		false
										false	=FORMAT_FOR_PIPETTING(iferror(if($A50="","", let(water,BE50-if(regexmatch(I$1,"Premix enabled"),BH$3,0),if(abs(water)<0.1,"",water))), ""))	false	=FORMAT_FOR_PIPETTING(iferror(if(A50="","",if(regexmatch($I$1,"Premix enabled"),sum($BK$3:$BK),"")), ""))	false	=iferror(if($A50="","", ID_TO_WELL(settings_SampleStoragePlateSize,index(index('Golden Gate g'!$AU:$BD,xmatch($A50,Golden_Gate_g_Sort)),value(regexextract(P$2,"\d+$"))))))		false	=iferror(if($A50="","", ID_TO_WELL(settings_SampleStoragePlateSize,index(index('Golden Gate g'!$AU:$BD,xmatch($A50,Golden_Gate_g_Sort)),value(regexextract(S$2,"\d+$"))))))		false	=iferror(if($A50="","", ID_TO_WELL(settings_SampleStoragePlateSize,index(index('Golden Gate g'!$AU:$BD,xmatch($A50,Golden_Gate_g_Sort)),value(regexextract(V$2,"\d+$"))))))		false	=iferror(if($A50="","", ID_TO_WELL(settings_SampleStoragePlateSize,index(index('Golden Gate g'!$AU:$BD,xmatch($A50,Golden_Gate_g_Sort)),value(regexextract(Y$2,"\d+$"))))))		false	=iferror(if($A50="","", ID_TO_WELL(settings_SampleStoragePlateSize,index(index('Golden Gate g'!$AU:$BD,xmatch($A50,Golden_Gate_g_Sort)),value(regexextract(AB$2,"\d+$"))))))		false	=iferror(if($A50="","", ID_TO_WELL(settings_SampleStoragePlateSize,index(index('Golden Gate g'!$AU:$BD,xmatch($A50,Golden_Gate_g_Sort)),value(regexextract(AE$2,"\d+$"))))))		false	=iferror(if($A50="","", ID_TO_WELL(settings_SampleStoragePlateSize,index(index('Golden Gate g'!$AU:$BD,xmatch($A50,Golden_Gate_g_Sort)),value(regexextract(AH$2,"\d+$"))))))		false	=iferror(if($A50="","", ID_TO_WELL(settings_SampleStoragePlateSize,index(index('Golden Gate g'!$AU:$BD,xmatch($A50,Golden_Gate_g_Sort)),value(regexextract(AK$2,"\d+$"))))))		false	=iferror(if($A50="","", ID_TO_WELL(settings_SampleStoragePlateSize,index(index('Golden Gate g'!$AU:$BD,xmatch($A50,Golden_Gate_g_Sort)),value(regexextract(AN$2,"\d+$"))))))		false	=iferror(if($A50="","", ID_TO_WELL(settings_SampleStoragePlateSize,index(index('Golden Gate g'!$AU:$BD,xmatch($A50,Golden_Gate_g_Sort)),value(regexextract(AQ$2,"\d+$"))))))		false		false		false
										false	=FORMAT_FOR_PIPETTING(iferror(if($A51="","", let(water,BE51-if(regexmatch(I$1,"Premix enabled"),BH$3,0),if(abs(water)<0.1,"",water))), ""))	false	=FORMAT_FOR_PIPETTING(iferror(if(A51="","",if(regexmatch($I$1,"Premix enabled"),sum($BK$3:$BK),"")), ""))	false	=iferror(if($A51="","", ID_TO_WELL(settings_SampleStoragePlateSize,index(index('Golden Gate g'!$AU:$BD,xmatch($A51,Golden_Gate_g_Sort)),value(regexextract(P$2,"\d+$"))))))		false	=iferror(if($A51="","", ID_TO_WELL(settings_SampleStoragePlateSize,index(index('Golden Gate g'!$AU:$BD,xmatch($A51,Golden_Gate_g_Sort)),value(regexextract(S$2,"\d+$"))))))		false	=iferror(if($A51="","", ID_TO_WELL(settings_SampleStoragePlateSize,index(index('Golden Gate g'!$AU:$BD,xmatch($A51,Golden_Gate_g_Sort)),value(regexextract(V$2,"\d+$"))))))		false	=iferror(if($A51="","", ID_TO_WELL(settings_SampleStoragePlateSize,index(index('Golden Gate g'!$AU:$BD,xmatch($A51,Golden_Gate_g_Sort)),value(regexextract(Y$2,"\d+$"))))))		false	=iferror(if($A51="","", ID_TO_WELL(settings_SampleStoragePlateSize,index(index('Golden Gate g'!$AU:$BD,xmatch($A51,Golden_Gate_g_Sort)),value(regexextract(AB$2,"\d+$"))))))		false	=iferror(if($A51="","", ID_TO_WELL(settings_SampleStoragePlateSize,index(index('Golden Gate g'!$AU:$BD,xmatch($A51,Golden_Gate_g_Sort)),value(regexextract(AE$2,"\d+$"))))))		false	=iferror(if($A51="","", ID_TO_WELL(settings_SampleStoragePlateSize,index(index('Golden Gate g'!$AU:$BD,xmatch($A51,Golden_Gate_g_Sort)),value(regexextract(AH$2,"\d+$"))))))		false	=iferror(if($A51="","", ID_TO_WELL(settings_SampleStoragePlateSize,index(index('Golden Gate g'!$AU:$BD,xmatch($A51,Golden_Gate_g_Sort)),value(regexextract(AK$2,"\d+$"))))))		false	=iferror(if($A51="","", ID_TO_WELL(settings_SampleStoragePlateSize,index(index('Golden Gate g'!$AU:$BD,xmatch($A51,Golden_Gate_g_Sort)),value(regexextract(AN$2,"\d+$"))))))		false	=iferror(if($A51="","", ID_TO_WELL(settings_SampleStoragePlateSize,index(index('Golden Gate g'!$AU:$BD,xmatch($A51,Golden_Gate_g_Sort)),value(regexextract(AQ$2,"\d+$"))))))		false		false		false
										false	=FORMAT_FOR_PIPETTING(iferror(if($A52="","", let(water,BE52-if(regexmatch(I$1,"Premix enabled"),BH$3,0),if(abs(water)<0.1,"",water))), ""))	false	=FORMAT_FOR_PIPETTING(iferror(if(A52="","",if(regexmatch($I$1,"Premix enabled"),sum($BK$3:$BK),"")), ""))	false	=iferror(if($A52="","", ID_TO_WELL(settings_SampleStoragePlateSize,index(index('Golden Gate g'!$AU:$BD,xmatch($A52,Golden_Gate_g_Sort)),value(regexextract(P$2,"\d+$"))))))		false	=iferror(if($A52="","", ID_TO_WELL(settings_SampleStoragePlateSize,index(index('Golden Gate g'!$AU:$BD,xmatch($A52,Golden_Gate_g_Sort)),value(regexextract(S$2,"\d+$"))))))		false	=iferror(if($A52="","", ID_TO_WELL(settings_SampleStoragePlateSize,index(index('Golden Gate g'!$AU:$BD,xmatch($A52,Golden_Gate_g_Sort)),value(regexextract(V$2,"\d+$"))))))		false	=iferror(if($A52="","", ID_TO_WELL(settings_SampleStoragePlateSize,index(index('Golden Gate g'!$AU:$BD,xmatch($A52,Golden_Gate_g_Sort)),value(regexextract(Y$2,"\d+$"))))))		false	=iferror(if($A52="","", ID_TO_WELL(settings_SampleStoragePlateSize,index(index('Golden Gate g'!$AU:$BD,xmatch($A52,Golden_Gate_g_Sort)),value(regexextract(AB$2,"\d+$"))))))		false	=iferror(if($A52="","", ID_TO_WELL(settings_SampleStoragePlateSize,index(index('Golden Gate g'!$AU:$BD,xmatch($A52,Golden_Gate_g_Sort)),value(regexextract(AE$2,"\d+$"))))))		false	=iferror(if($A52="","", ID_TO_WELL(settings_SampleStoragePlateSize,index(index('Golden Gate g'!$AU:$BD,xmatch($A52,Golden_Gate_g_Sort)),value(regexextract(AH$2,"\d+$"))))))		false	=iferror(if($A52="","", ID_TO_WELL(settings_SampleStoragePlateSize,index(index('Golden Gate g'!$AU:$BD,xmatch($A52,Golden_Gate_g_Sort)),value(regexextract(AK$2,"\d+$"))))))		false	=iferror(if($A52="","", ID_TO_WELL(settings_SampleStoragePlateSize,index(index('Golden Gate g'!$AU:$BD,xmatch($A52,Golden_Gate_g_Sort)),value(regexextract(AN$2,"\d+$"))))))		false	=iferror(if($A52="","", ID_TO_WELL(settings_SampleStoragePlateSize,index(index('Golden Gate g'!$AU:$BD,xmatch($A52,Golden_Gate_g_Sort)),value(regexextract(AQ$2,"\d+$"))))))		false		false		false
										false	=FORMAT_FOR_PIPETTING(iferror(if($A53="","", let(water,BE53-if(regexmatch(I$1,"Premix enabled"),BH$3,0),if(abs(water)<0.1,"",water))), ""))	false	=FORMAT_FOR_PIPETTING(iferror(if(A53="","",if(regexmatch($I$1,"Premix enabled"),sum($BK$3:$BK),"")), ""))	false	=iferror(if($A53="","", ID_TO_WELL(settings_SampleStoragePlateSize,index(index('Golden Gate g'!$AU:$BD,xmatch($A53,Golden_Gate_g_Sort)),value(regexextract(P$2,"\d+$"))))))		false	=iferror(if($A53="","", ID_TO_WELL(settings_SampleStoragePlateSize,index(index('Golden Gate g'!$AU:$BD,xmatch($A53,Golden_Gate_g_Sort)),value(regexextract(S$2,"\d+$"))))))		false	=iferror(if($A53="","", ID_TO_WELL(settings_SampleStoragePlateSize,index(index('Golden Gate g'!$AU:$BD,xmatch($A53,Golden_Gate_g_Sort)),value(regexextract(V$2,"\d+$"))))))		false	=iferror(if($A53="","", ID_TO_WELL(settings_SampleStoragePlateSize,index(index('Golden Gate g'!$AU:$BD,xmatch($A53,Golden_Gate_g_Sort)),value(regexextract(Y$2,"\d+$"))))))		false	=iferror(if($A53="","", ID_TO_WELL(settings_SampleStoragePlateSize,index(index('Golden Gate g'!$AU:$BD,xmatch($A53,Golden_Gate_g_Sort)),value(regexextract(AB$2,"\d+$"))))))		false	=iferror(if($A53="","", ID_TO_WELL(settings_SampleStoragePlateSize,index(index('Golden Gate g'!$AU:$BD,xmatch($A53,Golden_Gate_g_Sort)),value(regexextract(AE$2,"\d+$"))))))		false	=iferror(if($A53="","", ID_TO_WELL(settings_SampleStoragePlateSize,index(index('Golden Gate g'!$AU:$BD,xmatch($A53,Golden_Gate_g_Sort)),value(regexextract(AH$2,"\d+$"))))))		false	=iferror(if($A53="","", ID_TO_WELL(settings_SampleStoragePlateSize,index(index('Golden Gate g'!$AU:$BD,xmatch($A53,Golden_Gate_g_Sort)),value(regexextract(AK$2,"\d+$"))))))		false	=iferror(if($A53="","", ID_TO_WELL(settings_SampleStoragePlateSize,index(index('Golden Gate g'!$AU:$BD,xmatch($A53,Golden_Gate_g_Sort)),value(regexextract(AN$2,"\d+$"))))))		false	=iferror(if($A53="","", ID_TO_WELL(settings_SampleStoragePlateSize,index(index('Golden Gate g'!$AU:$BD,xmatch($A53,Golden_Gate_g_Sort)),value(regexextract(AQ$2,"\d+$"))))))		false		false		false
										false	=FORMAT_FOR_PIPETTING(iferror(if($A54="","", let(water,BE54-if(regexmatch(I$1,"Premix enabled"),BH$3,0),if(abs(water)<0.1,"",water))), ""))	false	=FORMAT_FOR_PIPETTING(iferror(if(A54="","",if(regexmatch($I$1,"Premix enabled"),sum($BK$3:$BK),"")), ""))	false	=iferror(if($A54="","", ID_TO_WELL(settings_SampleStoragePlateSize,index(index('Golden Gate g'!$AU:$BD,xmatch($A54,Golden_Gate_g_Sort)),value(regexextract(P$2,"\d+$"))))))		false	=iferror(if($A54="","", ID_TO_WELL(settings_SampleStoragePlateSize,index(index('Golden Gate g'!$AU:$BD,xmatch($A54,Golden_Gate_g_Sort)),value(regexextract(S$2,"\d+$"))))))		false	=iferror(if($A54="","", ID_TO_WELL(settings_SampleStoragePlateSize,index(index('Golden Gate g'!$AU:$BD,xmatch($A54,Golden_Gate_g_Sort)),value(regexextract(V$2,"\d+$"))))))		false	=iferror(if($A54="","", ID_TO_WELL(settings_SampleStoragePlateSize,index(index('Golden Gate g'!$AU:$BD,xmatch($A54,Golden_Gate_g_Sort)),value(regexextract(Y$2,"\d+$"))))))		false	=iferror(if($A54="","", ID_TO_WELL(settings_SampleStoragePlateSize,index(index('Golden Gate g'!$AU:$BD,xmatch($A54,Golden_Gate_g_Sort)),value(regexextract(AB$2,"\d+$"))))))		false	=iferror(if($A54="","", ID_TO_WELL(settings_SampleStoragePlateSize,index(index('Golden Gate g'!$AU:$BD,xmatch($A54,Golden_Gate_g_Sort)),value(regexextract(AE$2,"\d+$"))))))		false	=iferror(if($A54="","", ID_TO_WELL(settings_SampleStoragePlateSize,index(index('Golden Gate g'!$AU:$BD,xmatch($A54,Golden_Gate_g_Sort)),value(regexextract(AH$2,"\d+$"))))))		false	=iferror(if($A54="","", ID_TO_WELL(settings_SampleStoragePlateSize,index(index('Golden Gate g'!$AU:$BD,xmatch($A54,Golden_Gate_g_Sort)),value(regexextract(AK$2,"\d+$"))))))		false	=iferror(if($A54="","", ID_TO_WELL(settings_SampleStoragePlateSize,index(index('Golden Gate g'!$AU:$BD,xmatch($A54,Golden_Gate_g_Sort)),value(regexextract(AN$2,"\d+$"))))))		false	=iferror(if($A54="","", ID_TO_WELL(settings_SampleStoragePlateSize,index(index('Golden Gate g'!$AU:$BD,xmatch($A54,Golden_Gate_g_Sort)),value(regexextract(AQ$2,"\d+$"))))))		false		false		false
										false	=FORMAT_FOR_PIPETTING(iferror(if($A55="","", let(water,BE55-if(regexmatch(I$1,"Premix enabled"),BH$3,0),if(abs(water)<0.1,"",water))), ""))	false	=FORMAT_FOR_PIPETTING(iferror(if(A55="","",if(regexmatch($I$1,"Premix enabled"),sum($BK$3:$BK),"")), ""))	false	=iferror(if($A55="","", ID_TO_WELL(settings_SampleStoragePlateSize,index(index('Golden Gate g'!$AU:$BD,xmatch($A55,Golden_Gate_g_Sort)),value(regexextract(P$2,"\d+$"))))))		false	=iferror(if($A55="","", ID_TO_WELL(settings_SampleStoragePlateSize,index(index('Golden Gate g'!$AU:$BD,xmatch($A55,Golden_Gate_g_Sort)),value(regexextract(S$2,"\d+$"))))))		false	=iferror(if($A55="","", ID_TO_WELL(settings_SampleStoragePlateSize,index(index('Golden Gate g'!$AU:$BD,xmatch($A55,Golden_Gate_g_Sort)),value(regexextract(V$2,"\d+$"))))))		false	=iferror(if($A55="","", ID_TO_WELL(settings_SampleStoragePlateSize,index(index('Golden Gate g'!$AU:$BD,xmatch($A55,Golden_Gate_g_Sort)),value(regexextract(Y$2,"\d+$"))))))		false	=iferror(if($A55="","", ID_TO_WELL(settings_SampleStoragePlateSize,index(index('Golden Gate g'!$AU:$BD,xmatch($A55,Golden_Gate_g_Sort)),value(regexextract(AB$2,"\d+$"))))))		false	=iferror(if($A55="","", ID_TO_WELL(settings_SampleStoragePlateSize,index(index('Golden Gate g'!$AU:$BD,xmatch($A55,Golden_Gate_g_Sort)),value(regexextract(AE$2,"\d+$"))))))		false	=iferror(if($A55="","", ID_TO_WELL(settings_SampleStoragePlateSize,index(index('Golden Gate g'!$AU:$BD,xmatch($A55,Golden_Gate_g_Sort)),value(regexextract(AH$2,"\d+$"))))))		false	=iferror(if($A55="","", ID_TO_WELL(settings_SampleStoragePlateSize,index(index('Golden Gate g'!$AU:$BD,xmatch($A55,Golden_Gate_g_Sort)),value(regexextract(AK$2,"\d+$"))))))		false	=iferror(if($A55="","", ID_TO_WELL(settings_SampleStoragePlateSize,index(index('Golden Gate g'!$AU:$BD,xmatch($A55,Golden_Gate_g_Sort)),value(regexextract(AN$2,"\d+$"))))))		false	=iferror(if($A55="","", ID_TO_WELL(settings_SampleStoragePlateSize,index(index('Golden Gate g'!$AU:$BD,xmatch($A55,Golden_Gate_g_Sort)),value(regexextract(AQ$2,"\d+$"))))))		false		false		false
										false	=FORMAT_FOR_PIPETTING(iferror(if($A56="","", let(water,BE56-if(regexmatch(I$1,"Premix enabled"),BH$3,0),if(abs(water)<0.1,"",water))), ""))	false	=FORMAT_FOR_PIPETTING(iferror(if(A56="","",if(regexmatch($I$1,"Premix enabled"),sum($BK$3:$BK),"")), ""))	false	=iferror(if($A56="","", ID_TO_WELL(settings_SampleStoragePlateSize,index(index('Golden Gate g'!$AU:$BD,xmatch($A56,Golden_Gate_g_Sort)),value(regexextract(P$2,"\d+$"))))))		false	=iferror(if($A56="","", ID_TO_WELL(settings_SampleStoragePlateSize,index(index('Golden Gate g'!$AU:$BD,xmatch($A56,Golden_Gate_g_Sort)),value(regexextract(S$2,"\d+$"))))))		false	=iferror(if($A56="","", ID_TO_WELL(settings_SampleStoragePlateSize,index(index('Golden Gate g'!$AU:$BD,xmatch($A56,Golden_Gate_g_Sort)),value(regexextract(V$2,"\d+$"))))))		false	=iferror(if($A56="","", ID_TO_WELL(settings_SampleStoragePlateSize,index(index('Golden Gate g'!$AU:$BD,xmatch($A56,Golden_Gate_g_Sort)),value(regexextract(Y$2,"\d+$"))))))		false	=iferror(if($A56="","", ID_TO_WELL(settings_SampleStoragePlateSize,index(index('Golden Gate g'!$AU:$BD,xmatch($A56,Golden_Gate_g_Sort)),value(regexextract(AB$2,"\d+$"))))))		false	=iferror(if($A56="","", ID_TO_WELL(settings_SampleStoragePlateSize,index(index('Golden Gate g'!$AU:$BD,xmatch($A56,Golden_Gate_g_Sort)),value(regexextract(AE$2,"\d+$"))))))		false	=iferror(if($A56="","", ID_TO_WELL(settings_SampleStoragePlateSize,index(index('Golden Gate g'!$AU:$BD,xmatch($A56,Golden_Gate_g_Sort)),value(regexextract(AH$2,"\d+$"))))))		false	=iferror(if($A56="","", ID_TO_WELL(settings_SampleStoragePlateSize,index(index('Golden Gate g'!$AU:$BD,xmatch($A56,Golden_Gate_g_Sort)),value(regexextract(AK$2,"\d+$"))))))		false	=iferror(if($A56="","", ID_TO_WELL(settings_SampleStoragePlateSize,index(index('Golden Gate g'!$AU:$BD,xmatch($A56,Golden_Gate_g_Sort)),value(regexextract(AN$2,"\d+$"))))))		false	=iferror(if($A56="","", ID_TO_WELL(settings_SampleStoragePlateSize,index(index('Golden Gate g'!$AU:$BD,xmatch($A56,Golden_Gate_g_Sort)),value(regexextract(AQ$2,"\d+$"))))))		false		false		false
										false	=FORMAT_FOR_PIPETTING(iferror(if($A57="","", let(water,BE57-if(regexmatch(I$1,"Premix enabled"),BH$3,0),if(abs(water)<0.1,"",water))), ""))	false	=FORMAT_FOR_PIPETTING(iferror(if(A57="","",if(regexmatch($I$1,"Premix enabled"),sum($BK$3:$BK),"")), ""))	false	=iferror(if($A57="","", ID_TO_WELL(settings_SampleStoragePlateSize,index(index('Golden Gate g'!$AU:$BD,xmatch($A57,Golden_Gate_g_Sort)),value(regexextract(P$2,"\d+$"))))))		false	=iferror(if($A57="","", ID_TO_WELL(settings_SampleStoragePlateSize,index(index('Golden Gate g'!$AU:$BD,xmatch($A57,Golden_Gate_g_Sort)),value(regexextract(S$2,"\d+$"))))))		false	=iferror(if($A57="","", ID_TO_WELL(settings_SampleStoragePlateSize,index(index('Golden Gate g'!$AU:$BD,xmatch($A57,Golden_Gate_g_Sort)),value(regexextract(V$2,"\d+$"))))))		false	=iferror(if($A57="","", ID_TO_WELL(settings_SampleStoragePlateSize,index(index('Golden Gate g'!$AU:$BD,xmatch($A57,Golden_Gate_g_Sort)),value(regexextract(Y$2,"\d+$"))))))		false	=iferror(if($A57="","", ID_TO_WELL(settings_SampleStoragePlateSize,index(index('Golden Gate g'!$AU:$BD,xmatch($A57,Golden_Gate_g_Sort)),value(regexextract(AB$2,"\d+$"))))))		false	=iferror(if($A57="","", ID_TO_WELL(settings_SampleStoragePlateSize,index(index('Golden Gate g'!$AU:$BD,xmatch($A57,Golden_Gate_g_Sort)),value(regexextract(AE$2,"\d+$"))))))		false	=iferror(if($A57="","", ID_TO_WELL(settings_SampleStoragePlateSize,index(index('Golden Gate g'!$AU:$BD,xmatch($A57,Golden_Gate_g_Sort)),value(regexextract(AH$2,"\d+$"))))))		false	=iferror(if($A57="","", ID_TO_WELL(settings_SampleStoragePlateSize,index(index('Golden Gate g'!$AU:$BD,xmatch($A57,Golden_Gate_g_Sort)),value(regexextract(AK$2,"\d+$"))))))		false	=iferror(if($A57="","", ID_TO_WELL(settings_SampleStoragePlateSize,index(index('Golden Gate g'!$AU:$BD,xmatch($A57,Golden_Gate_g_Sort)),value(regexextract(AN$2,"\d+$"))))))		false	=iferror(if($A57="","", ID_TO_WELL(settings_SampleStoragePlateSize,index(index('Golden Gate g'!$AU:$BD,xmatch($A57,Golden_Gate_g_Sort)),value(regexextract(AQ$2,"\d+$"))))))		false		false		false
										false	=FORMAT_FOR_PIPETTING(iferror(if($A58="","", let(water,BE58-if(regexmatch(I$1,"Premix enabled"),BH$3,0),if(abs(water)<0.1,"",water))), ""))	false	=FORMAT_FOR_PIPETTING(iferror(if(A58="","",if(regexmatch($I$1,"Premix enabled"),sum($BK$3:$BK),"")), ""))	false	=iferror(if($A58="","", ID_TO_WELL(settings_SampleStoragePlateSize,index(index('Golden Gate g'!$AU:$BD,xmatch($A58,Golden_Gate_g_Sort)),value(regexextract(P$2,"\d+$"))))))		false	=iferror(if($A58="","", ID_TO_WELL(settings_SampleStoragePlateSize,index(index('Golden Gate g'!$AU:$BD,xmatch($A58,Golden_Gate_g_Sort)),value(regexextract(S$2,"\d+$"))))))		false	=iferror(if($A58="","", ID_TO_WELL(settings_SampleStoragePlateSize,index(index('Golden Gate g'!$AU:$BD,xmatch($A58,Golden_Gate_g_Sort)),value(regexextract(V$2,"\d+$"))))))		false	=iferror(if($A58="","", ID_TO_WELL(settings_SampleStoragePlateSize,index(index('Golden Gate g'!$AU:$BD,xmatch($A58,Golden_Gate_g_Sort)),value(regexextract(Y$2,"\d+$"))))))		false	=iferror(if($A58="","", ID_TO_WELL(settings_SampleStoragePlateSize,index(index('Golden Gate g'!$AU:$BD,xmatch($A58,Golden_Gate_g_Sort)),value(regexextract(AB$2,"\d+$"))))))		false	=iferror(if($A58="","", ID_TO_WELL(settings_SampleStoragePlateSize,index(index('Golden Gate g'!$AU:$BD,xmatch($A58,Golden_Gate_g_Sort)),value(regexextract(AE$2,"\d+$"))))))		false	=iferror(if($A58="","", ID_TO_WELL(settings_SampleStoragePlateSize,index(index('Golden Gate g'!$AU:$BD,xmatch($A58,Golden_Gate_g_Sort)),value(regexextract(AH$2,"\d+$"))))))		false	=iferror(if($A58="","", ID_TO_WELL(settings_SampleStoragePlateSize,index(index('Golden Gate g'!$AU:$BD,xmatch($A58,Golden_Gate_g_Sort)),value(regexextract(AK$2,"\d+$"))))))		false	=iferror(if($A58="","", ID_TO_WELL(settings_SampleStoragePlateSize,index(index('Golden Gate g'!$AU:$BD,xmatch($A58,Golden_Gate_g_Sort)),value(regexextract(AN$2,"\d+$"))))))		false	=iferror(if($A58="","", ID_TO_WELL(settings_SampleStoragePlateSize,index(index('Golden Gate g'!$AU:$BD,xmatch($A58,Golden_Gate_g_Sort)),value(regexextract(AQ$2,"\d+$"))))))		false		false		false
										false	=FORMAT_FOR_PIPETTING(iferror(if($A59="","", let(water,BE59-if(regexmatch(I$1,"Premix enabled"),BH$3,0),if(abs(water)<0.1,"",water))), ""))	false	=FORMAT_FOR_PIPETTING(iferror(if(A59="","",if(regexmatch($I$1,"Premix enabled"),sum($BK$3:$BK),"")), ""))	false	=iferror(if($A59="","", ID_TO_WELL(settings_SampleStoragePlateSize,index(index('Golden Gate g'!$AU:$BD,xmatch($A59,Golden_Gate_g_Sort)),value(regexextract(P$2,"\d+$"))))))		false	=iferror(if($A59="","", ID_TO_WELL(settings_SampleStoragePlateSize,index(index('Golden Gate g'!$AU:$BD,xmatch($A59,Golden_Gate_g_Sort)),value(regexextract(S$2,"\d+$"))))))		false	=iferror(if($A59="","", ID_TO_WELL(settings_SampleStoragePlateSize,index(index('Golden Gate g'!$AU:$BD,xmatch($A59,Golden_Gate_g_Sort)),value(regexextract(V$2,"\d+$"))))))		false	=iferror(if($A59="","", ID_TO_WELL(settings_SampleStoragePlateSize,index(index('Golden Gate g'!$AU:$BD,xmatch($A59,Golden_Gate_g_Sort)),value(regexextract(Y$2,"\d+$"))))))		false	=iferror(if($A59="","", ID_TO_WELL(settings_SampleStoragePlateSize,index(index('Golden Gate g'!$AU:$BD,xmatch($A59,Golden_Gate_g_Sort)),value(regexextract(AB$2,"\d+$"))))))		false	=iferror(if($A59="","", ID_TO_WELL(settings_SampleStoragePlateSize,index(index('Golden Gate g'!$AU:$BD,xmatch($A59,Golden_Gate_g_Sort)),value(regexextract(AE$2,"\d+$"))))))		false	=iferror(if($A59="","", ID_TO_WELL(settings_SampleStoragePlateSize,index(index('Golden Gate g'!$AU:$BD,xmatch($A59,Golden_Gate_g_Sort)),value(regexextract(AH$2,"\d+$"))))))		false	=iferror(if($A59="","", ID_TO_WELL(settings_SampleStoragePlateSize,index(index('Golden Gate g'!$AU:$BD,xmatch($A59,Golden_Gate_g_Sort)),value(regexextract(AK$2,"\d+$"))))))		false	=iferror(if($A59="","", ID_TO_WELL(settings_SampleStoragePlateSize,index(index('Golden Gate g'!$AU:$BD,xmatch($A59,Golden_Gate_g_Sort)),value(regexextract(AN$2,"\d+$"))))))		false	=iferror(if($A59="","", ID_TO_WELL(settings_SampleStoragePlateSize,index(index('Golden Gate g'!$AU:$BD,xmatch($A59,Golden_Gate_g_Sort)),value(regexextract(AQ$2,"\d+$"))))))		false		false		false
										false	=FORMAT_FOR_PIPETTING(iferror(if($A60="","", let(water,BE60-if(regexmatch(I$1,"Premix enabled"),BH$3,0),if(abs(water)<0.1,"",water))), ""))	false	=FORMAT_FOR_PIPETTING(iferror(if(A60="","",if(regexmatch($I$1,"Premix enabled"),sum($BK$3:$BK),"")), ""))	false	=iferror(if($A60="","", ID_TO_WELL(settings_SampleStoragePlateSize,index(index('Golden Gate g'!$AU:$BD,xmatch($A60,Golden_Gate_g_Sort)),value(regexextract(P$2,"\d+$"))))))		false	=iferror(if($A60="","", ID_TO_WELL(settings_SampleStoragePlateSize,index(index('Golden Gate g'!$AU:$BD,xmatch($A60,Golden_Gate_g_Sort)),value(regexextract(S$2,"\d+$"))))))		false	=iferror(if($A60="","", ID_TO_WELL(settings_SampleStoragePlateSize,index(index('Golden Gate g'!$AU:$BD,xmatch($A60,Golden_Gate_g_Sort)),value(regexextract(V$2,"\d+$"))))))		false	=iferror(if($A60="","", ID_TO_WELL(settings_SampleStoragePlateSize,index(index('Golden Gate g'!$AU:$BD,xmatch($A60,Golden_Gate_g_Sort)),value(regexextract(Y$2,"\d+$"))))))		false	=iferror(if($A60="","", ID_TO_WELL(settings_SampleStoragePlateSize,index(index('Golden Gate g'!$AU:$BD,xmatch($A60,Golden_Gate_g_Sort)),value(regexextract(AB$2,"\d+$"))))))		false	=iferror(if($A60="","", ID_TO_WELL(settings_SampleStoragePlateSize,index(index('Golden Gate g'!$AU:$BD,xmatch($A60,Golden_Gate_g_Sort)),value(regexextract(AE$2,"\d+$"))))))		false	=iferror(if($A60="","", ID_TO_WELL(settings_SampleStoragePlateSize,index(index('Golden Gate g'!$AU:$BD,xmatch($A60,Golden_Gate_g_Sort)),value(regexextract(AH$2,"\d+$"))))))		false	=iferror(if($A60="","", ID_TO_WELL(settings_SampleStoragePlateSize,index(index('Golden Gate g'!$AU:$BD,xmatch($A60,Golden_Gate_g_Sort)),value(regexextract(AK$2,"\d+$"))))))		false	=iferror(if($A60="","", ID_TO_WELL(settings_SampleStoragePlateSize,index(index('Golden Gate g'!$AU:$BD,xmatch($A60,Golden_Gate_g_Sort)),value(regexextract(AN$2,"\d+$"))))))		false	=iferror(if($A60="","", ID_TO_WELL(settings_SampleStoragePlateSize,index(index('Golden Gate g'!$AU:$BD,xmatch($A60,Golden_Gate_g_Sort)),value(regexextract(AQ$2,"\d+$"))))))		false		false		false
										false	=FORMAT_FOR_PIPETTING(iferror(if($A61="","", let(water,BE61-if(regexmatch(I$1,"Premix enabled"),BH$3,0),if(abs(water)<0.1,"",water))), ""))	false	=FORMAT_FOR_PIPETTING(iferror(if(A61="","",if(regexmatch($I$1,"Premix enabled"),sum($BK$3:$BK),"")), ""))	false	=iferror(if($A61="","", ID_TO_WELL(settings_SampleStoragePlateSize,index(index('Golden Gate g'!$AU:$BD,xmatch($A61,Golden_Gate_g_Sort)),value(regexextract(P$2,"\d+$"))))))		false	=iferror(if($A61="","", ID_TO_WELL(settings_SampleStoragePlateSize,index(index('Golden Gate g'!$AU:$BD,xmatch($A61,Golden_Gate_g_Sort)),value(regexextract(S$2,"\d+$"))))))		false	=iferror(if($A61="","", ID_TO_WELL(settings_SampleStoragePlateSize,index(index('Golden Gate g'!$AU:$BD,xmatch($A61,Golden_Gate_g_Sort)),value(regexextract(V$2,"\d+$"))))))		false	=iferror(if($A61="","", ID_TO_WELL(settings_SampleStoragePlateSize,index(index('Golden Gate g'!$AU:$BD,xmatch($A61,Golden_Gate_g_Sort)),value(regexextract(Y$2,"\d+$"))))))		false	=iferror(if($A61="","", ID_TO_WELL(settings_SampleStoragePlateSize,index(index('Golden Gate g'!$AU:$BD,xmatch($A61,Golden_Gate_g_Sort)),value(regexextract(AB$2,"\d+$"))))))		false	=iferror(if($A61="","", ID_TO_WELL(settings_SampleStoragePlateSize,index(index('Golden Gate g'!$AU:$BD,xmatch($A61,Golden_Gate_g_Sort)),value(regexextract(AE$2,"\d+$"))))))		false	=iferror(if($A61="","", ID_TO_WELL(settings_SampleStoragePlateSize,index(index('Golden Gate g'!$AU:$BD,xmatch($A61,Golden_Gate_g_Sort)),value(regexextract(AH$2,"\d+$"))))))		false	=iferror(if($A61="","", ID_TO_WELL(settings_SampleStoragePlateSize,index(index('Golden Gate g'!$AU:$BD,xmatch($A61,Golden_Gate_g_Sort)),value(regexextract(AK$2,"\d+$"))))))		false	=iferror(if($A61="","", ID_TO_WELL(settings_SampleStoragePlateSize,index(index('Golden Gate g'!$AU:$BD,xmatch($A61,Golden_Gate_g_Sort)),value(regexextract(AN$2,"\d+$"))))))		false	=iferror(if($A61="","", ID_TO_WELL(settings_SampleStoragePlateSize,index(index('Golden Gate g'!$AU:$BD,xmatch($A61,Golden_Gate_g_Sort)),value(regexextract(AQ$2,"\d+$"))))))		false		false		false
										false	=FORMAT_FOR_PIPETTING(iferror(if($A62="","", let(water,BE62-if(regexmatch(I$1,"Premix enabled"),BH$3,0),if(abs(water)<0.1,"",water))), ""))	false	=FORMAT_FOR_PIPETTING(iferror(if(A62="","",if(regexmatch($I$1,"Premix enabled"),sum($BK$3:$BK),"")), ""))	false	=iferror(if($A62="","", ID_TO_WELL(settings_SampleStoragePlateSize,index(index('Golden Gate g'!$AU:$BD,xmatch($A62,Golden_Gate_g_Sort)),value(regexextract(P$2,"\d+$"))))))		false	=iferror(if($A62="","", ID_TO_WELL(settings_SampleStoragePlateSize,index(index('Golden Gate g'!$AU:$BD,xmatch($A62,Golden_Gate_g_Sort)),value(regexextract(S$2,"\d+$"))))))		false	=iferror(if($A62="","", ID_TO_WELL(settings_SampleStoragePlateSize,index(index('Golden Gate g'!$AU:$BD,xmatch($A62,Golden_Gate_g_Sort)),value(regexextract(V$2,"\d+$"))))))		false	=iferror(if($A62="","", ID_TO_WELL(settings_SampleStoragePlateSize,index(index('Golden Gate g'!$AU:$BD,xmatch($A62,Golden_Gate_g_Sort)),value(regexextract(Y$2,"\d+$"))))))		false	=iferror(if($A62="","", ID_TO_WELL(settings_SampleStoragePlateSize,index(index('Golden Gate g'!$AU:$BD,xmatch($A62,Golden_Gate_g_Sort)),value(regexextract(AB$2,"\d+$"))))))		false	=iferror(if($A62="","", ID_TO_WELL(settings_SampleStoragePlateSize,index(index('Golden Gate g'!$AU:$BD,xmatch($A62,Golden_Gate_g_Sort)),value(regexextract(AE$2,"\d+$"))))))		false	=iferror(if($A62="","", ID_TO_WELL(settings_SampleStoragePlateSize,index(index('Golden Gate g'!$AU:$BD,xmatch($A62,Golden_Gate_g_Sort)),value(regexextract(AH$2,"\d+$"))))))		false	=iferror(if($A62="","", ID_TO_WELL(settings_SampleStoragePlateSize,index(index('Golden Gate g'!$AU:$BD,xmatch($A62,Golden_Gate_g_Sort)),value(regexextract(AK$2,"\d+$"))))))		false	=iferror(if($A62="","", ID_TO_WELL(settings_SampleStoragePlateSize,index(index('Golden Gate g'!$AU:$BD,xmatch($A62,Golden_Gate_g_Sort)),value(regexextract(AN$2,"\d+$"))))))		false	=iferror(if($A62="","", ID_TO_WELL(settings_SampleStoragePlateSize,index(index('Golden Gate g'!$AU:$BD,xmatch($A62,Golden_Gate_g_Sort)),value(regexextract(AQ$2,"\d+$"))))))		false		false		false
										false	=FORMAT_FOR_PIPETTING(iferror(if($A63="","", let(water,BE63-if(regexmatch(I$1,"Premix enabled"),BH$3,0),if(abs(water)<0.1,"",water))), ""))	false	=FORMAT_FOR_PIPETTING(iferror(if(A63="","",if(regexmatch($I$1,"Premix enabled"),sum($BK$3:$BK),"")), ""))	false	=iferror(if($A63="","", ID_TO_WELL(settings_SampleStoragePlateSize,index(index('Golden Gate g'!$AU:$BD,xmatch($A63,Golden_Gate_g_Sort)),value(regexextract(P$2,"\d+$"))))))		false	=iferror(if($A63="","", ID_TO_WELL(settings_SampleStoragePlateSize,index(index('Golden Gate g'!$AU:$BD,xmatch($A63,Golden_Gate_g_Sort)),value(regexextract(S$2,"\d+$"))))))		false	=iferror(if($A63="","", ID_TO_WELL(settings_SampleStoragePlateSize,index(index('Golden Gate g'!$AU:$BD,xmatch($A63,Golden_Gate_g_Sort)),value(regexextract(V$2,"\d+$"))))))		false	=iferror(if($A63="","", ID_TO_WELL(settings_SampleStoragePlateSize,index(index('Golden Gate g'!$AU:$BD,xmatch($A63,Golden_Gate_g_Sort)),value(regexextract(Y$2,"\d+$"))))))		false	=iferror(if($A63="","", ID_TO_WELL(settings_SampleStoragePlateSize,index(index('Golden Gate g'!$AU:$BD,xmatch($A63,Golden_Gate_g_Sort)),value(regexextract(AB$2,"\d+$"))))))		false	=iferror(if($A63="","", ID_TO_WELL(settings_SampleStoragePlateSize,index(index('Golden Gate g'!$AU:$BD,xmatch($A63,Golden_Gate_g_Sort)),value(regexextract(AE$2,"\d+$"))))))		false	=iferror(if($A63="","", ID_TO_WELL(settings_SampleStoragePlateSize,index(index('Golden Gate g'!$AU:$BD,xmatch($A63,Golden_Gate_g_Sort)),value(regexextract(AH$2,"\d+$"))))))		false	=iferror(if($A63="","", ID_TO_WELL(settings_SampleStoragePlateSize,index(index('Golden Gate g'!$AU:$BD,xmatch($A63,Golden_Gate_g_Sort)),value(regexextract(AK$2,"\d+$"))))))		false	=iferror(if($A63="","", ID_TO_WELL(settings_SampleStoragePlateSize,index(index('Golden Gate g'!$AU:$BD,xmatch($A63,Golden_Gate_g_Sort)),value(regexextract(AN$2,"\d+$"))))))		false	=iferror(if($A63="","", ID_TO_WELL(settings_SampleStoragePlateSize,index(index('Golden Gate g'!$AU:$BD,xmatch($A63,Golden_Gate_g_Sort)),value(regexextract(AQ$2,"\d+$"))))))		false		false		false
										false	=FORMAT_FOR_PIPETTING(iferror(if($A64="","", let(water,BE64-if(regexmatch(I$1,"Premix enabled"),BH$3,0),if(abs(water)<0.1,"",water))), ""))	false	=FORMAT_FOR_PIPETTING(iferror(if(A64="","",if(regexmatch($I$1,"Premix enabled"),sum($BK$3:$BK),"")), ""))	false	=iferror(if($A64="","", ID_TO_WELL(settings_SampleStoragePlateSize,index(index('Golden Gate g'!$AU:$BD,xmatch($A64,Golden_Gate_g_Sort)),value(regexextract(P$2,"\d+$"))))))		false	=iferror(if($A64="","", ID_TO_WELL(settings_SampleStoragePlateSize,index(index('Golden Gate g'!$AU:$BD,xmatch($A64,Golden_Gate_g_Sort)),value(regexextract(S$2,"\d+$"))))))		false	=iferror(if($A64="","", ID_TO_WELL(settings_SampleStoragePlateSize,index(index('Golden Gate g'!$AU:$BD,xmatch($A64,Golden_Gate_g_Sort)),value(regexextract(V$2,"\d+$"))))))		false	=iferror(if($A64="","", ID_TO_WELL(settings_SampleStoragePlateSize,index(index('Golden Gate g'!$AU:$BD,xmatch($A64,Golden_Gate_g_Sort)),value(regexextract(Y$2,"\d+$"))))))		false	=iferror(if($A64="","", ID_TO_WELL(settings_SampleStoragePlateSize,index(index('Golden Gate g'!$AU:$BD,xmatch($A64,Golden_Gate_g_Sort)),value(regexextract(AB$2,"\d+$"))))))		false	=iferror(if($A64="","", ID_TO_WELL(settings_SampleStoragePlateSize,index(index('Golden Gate g'!$AU:$BD,xmatch($A64,Golden_Gate_g_Sort)),value(regexextract(AE$2,"\d+$"))))))		false	=iferror(if($A64="","", ID_TO_WELL(settings_SampleStoragePlateSize,index(index('Golden Gate g'!$AU:$BD,xmatch($A64,Golden_Gate_g_Sort)),value(regexextract(AH$2,"\d+$"))))))		false	=iferror(if($A64="","", ID_TO_WELL(settings_SampleStoragePlateSize,index(index('Golden Gate g'!$AU:$BD,xmatch($A64,Golden_Gate_g_Sort)),value(regexextract(AK$2,"\d+$"))))))		false	=iferror(if($A64="","", ID_TO_WELL(settings_SampleStoragePlateSize,index(index('Golden Gate g'!$AU:$BD,xmatch($A64,Golden_Gate_g_Sort)),value(regexextract(AN$2,"\d+$"))))))		false	=iferror(if($A64="","", ID_TO_WELL(settings_SampleStoragePlateSize,index(index('Golden Gate g'!$AU:$BD,xmatch($A64,Golden_Gate_g_Sort)),value(regexextract(AQ$2,"\d+$"))))))		false		false		false
										false	=FORMAT_FOR_PIPETTING(iferror(if($A65="","", let(water,BE65-if(regexmatch(I$1,"Premix enabled"),BH$3,0),if(abs(water)<0.1,"",water))), ""))	false	=FORMAT_FOR_PIPETTING(iferror(if(A65="","",if(regexmatch($I$1,"Premix enabled"),sum($BK$3:$BK),"")), ""))	false	=iferror(if($A65="","", ID_TO_WELL(settings_SampleStoragePlateSize,index(index('Golden Gate g'!$AU:$BD,xmatch($A65,Golden_Gate_g_Sort)),value(regexextract(P$2,"\d+$"))))))		false	=iferror(if($A65="","", ID_TO_WELL(settings_SampleStoragePlateSize,index(index('Golden Gate g'!$AU:$BD,xmatch($A65,Golden_Gate_g_Sort)),value(regexextract(S$2,"\d+$"))))))		false	=iferror(if($A65="","", ID_TO_WELL(settings_SampleStoragePlateSize,index(index('Golden Gate g'!$AU:$BD,xmatch($A65,Golden_Gate_g_Sort)),value(regexextract(V$2,"\d+$"))))))		false	=iferror(if($A65="","", ID_TO_WELL(settings_SampleStoragePlateSize,index(index('Golden Gate g'!$AU:$BD,xmatch($A65,Golden_Gate_g_Sort)),value(regexextract(Y$2,"\d+$"))))))		false	=iferror(if($A65="","", ID_TO_WELL(settings_SampleStoragePlateSize,index(index('Golden Gate g'!$AU:$BD,xmatch($A65,Golden_Gate_g_Sort)),value(regexextract(AB$2,"\d+$"))))))		false	=iferror(if($A65="","", ID_TO_WELL(settings_SampleStoragePlateSize,index(index('Golden Gate g'!$AU:$BD,xmatch($A65,Golden_Gate_g_Sort)),value(regexextract(AE$2,"\d+$"))))))		false	=iferror(if($A65="","", ID_TO_WELL(settings_SampleStoragePlateSize,index(index('Golden Gate g'!$AU:$BD,xmatch($A65,Golden_Gate_g_Sort)),value(regexextract(AH$2,"\d+$"))))))		false	=iferror(if($A65="","", ID_TO_WELL(settings_SampleStoragePlateSize,index(index('Golden Gate g'!$AU:$BD,xmatch($A65,Golden_Gate_g_Sort)),value(regexextract(AK$2,"\d+$"))))))		false	=iferror(if($A65="","", ID_TO_WELL(settings_SampleStoragePlateSize,index(index('Golden Gate g'!$AU:$BD,xmatch($A65,Golden_Gate_g_Sort)),value(regexextract(AN$2,"\d+$"))))))		false	=iferror(if($A65="","", ID_TO_WELL(settings_SampleStoragePlateSize,index(index('Golden Gate g'!$AU:$BD,xmatch($A65,Golden_Gate_g_Sort)),value(regexextract(AQ$2,"\d+$"))))))		false		false		false
										false	=FORMAT_FOR_PIPETTING(iferror(if($A66="","", let(water,BE66-if(regexmatch(I$1,"Premix enabled"),BH$3,0),if(abs(water)<0.1,"",water))), ""))	false	=FORMAT_FOR_PIPETTING(iferror(if(A66="","",if(regexmatch($I$1,"Premix enabled"),sum($BK$3:$BK),"")), ""))	false	=iferror(if($A66="","", ID_TO_WELL(settings_SampleStoragePlateSize,index(index('Golden Gate g'!$AU:$BD,xmatch($A66,Golden_Gate_g_Sort)),value(regexextract(P$2,"\d+$"))))))		false	=iferror(if($A66="","", ID_TO_WELL(settings_SampleStoragePlateSize,index(index('Golden Gate g'!$AU:$BD,xmatch($A66,Golden_Gate_g_Sort)),value(regexextract(S$2,"\d+$"))))))		false	=iferror(if($A66="","", ID_TO_WELL(settings_SampleStoragePlateSize,index(index('Golden Gate g'!$AU:$BD,xmatch($A66,Golden_Gate_g_Sort)),value(regexextract(V$2,"\d+$"))))))		false	=iferror(if($A66="","", ID_TO_WELL(settings_SampleStoragePlateSize,index(index('Golden Gate g'!$AU:$BD,xmatch($A66,Golden_Gate_g_Sort)),value(regexextract(Y$2,"\d+$"))))))		false	=iferror(if($A66="","", ID_TO_WELL(settings_SampleStoragePlateSize,index(index('Golden Gate g'!$AU:$BD,xmatch($A66,Golden_Gate_g_Sort)),value(regexextract(AB$2,"\d+$"))))))		false	=iferror(if($A66="","", ID_TO_WELL(settings_SampleStoragePlateSize,index(index('Golden Gate g'!$AU:$BD,xmatch($A66,Golden_Gate_g_Sort)),value(regexextract(AE$2,"\d+$"))))))		false	=iferror(if($A66="","", ID_TO_WELL(settings_SampleStoragePlateSize,index(index('Golden Gate g'!$AU:$BD,xmatch($A66,Golden_Gate_g_Sort)),value(regexextract(AH$2,"\d+$"))))))		false	=iferror(if($A66="","", ID_TO_WELL(settings_SampleStoragePlateSize,index(index('Golden Gate g'!$AU:$BD,xmatch($A66,Golden_Gate_g_Sort)),value(regexextract(AK$2,"\d+$"))))))		false	=iferror(if($A66="","", ID_TO_WELL(settings_SampleStoragePlateSize,index(index('Golden Gate g'!$AU:$BD,xmatch($A66,Golden_Gate_g_Sort)),value(regexextract(AN$2,"\d+$"))))))		false	=iferror(if($A66="","", ID_TO_WELL(settings_SampleStoragePlateSize,index(index('Golden Gate g'!$AU:$BD,xmatch($A66,Golden_Gate_g_Sort)),value(regexextract(AQ$2,"\d+$"))))))		false		false		false
										false	=FORMAT_FOR_PIPETTING(iferror(if($A67="","", let(water,BE67-if(regexmatch(I$1,"Premix enabled"),BH$3,0),if(abs(water)<0.1,"",water))), ""))	false	=FORMAT_FOR_PIPETTING(iferror(if(A67="","",if(regexmatch($I$1,"Premix enabled"),sum($BK$3:$BK),"")), ""))	false	=iferror(if($A67="","", ID_TO_WELL(settings_SampleStoragePlateSize,index(index('Golden Gate g'!$AU:$BD,xmatch($A67,Golden_Gate_g_Sort)),value(regexextract(P$2,"\d+$"))))))		false	=iferror(if($A67="","", ID_TO_WELL(settings_SampleStoragePlateSize,index(index('Golden Gate g'!$AU:$BD,xmatch($A67,Golden_Gate_g_Sort)),value(regexextract(S$2,"\d+$"))))))		false	=iferror(if($A67="","", ID_TO_WELL(settings_SampleStoragePlateSize,index(index('Golden Gate g'!$AU:$BD,xmatch($A67,Golden_Gate_g_Sort)),value(regexextract(V$2,"\d+$"))))))		false	=iferror(if($A67="","", ID_TO_WELL(settings_SampleStoragePlateSize,index(index('Golden Gate g'!$AU:$BD,xmatch($A67,Golden_Gate_g_Sort)),value(regexextract(Y$2,"\d+$"))))))		false	=iferror(if($A67="","", ID_TO_WELL(settings_SampleStoragePlateSize,index(index('Golden Gate g'!$AU:$BD,xmatch($A67,Golden_Gate_g_Sort)),value(regexextract(AB$2,"\d+$"))))))		false	=iferror(if($A67="","", ID_TO_WELL(settings_SampleStoragePlateSize,index(index('Golden Gate g'!$AU:$BD,xmatch($A67,Golden_Gate_g_Sort)),value(regexextract(AE$2,"\d+$"))))))		false	=iferror(if($A67="","", ID_TO_WELL(settings_SampleStoragePlateSize,index(index('Golden Gate g'!$AU:$BD,xmatch($A67,Golden_Gate_g_Sort)),value(regexextract(AH$2,"\d+$"))))))		false	=iferror(if($A67="","", ID_TO_WELL(settings_SampleStoragePlateSize,index(index('Golden Gate g'!$AU:$BD,xmatch($A67,Golden_Gate_g_Sort)),value(regexextract(AK$2,"\d+$"))))))		false	=iferror(if($A67="","", ID_TO_WELL(settings_SampleStoragePlateSize,index(index('Golden Gate g'!$AU:$BD,xmatch($A67,Golden_Gate_g_Sort)),value(regexextract(AN$2,"\d+$"))))))		false	=iferror(if($A67="","", ID_TO_WELL(settings_SampleStoragePlateSize,index(index('Golden Gate g'!$AU:$BD,xmatch($A67,Golden_Gate_g_Sort)),value(regexextract(AQ$2,"\d+$"))))))		false		false		false
										false	=FORMAT_FOR_PIPETTING(iferror(if($A68="","", let(water,BE68-if(regexmatch(I$1,"Premix enabled"),BH$3,0),if(abs(water)<0.1,"",water))), ""))	false	=FORMAT_FOR_PIPETTING(iferror(if(A68="","",if(regexmatch($I$1,"Premix enabled"),sum($BK$3:$BK),"")), ""))	false	=iferror(if($A68="","", ID_TO_WELL(settings_SampleStoragePlateSize,index(index('Golden Gate g'!$AU:$BD,xmatch($A68,Golden_Gate_g_Sort)),value(regexextract(P$2,"\d+$"))))))		false	=iferror(if($A68="","", ID_TO_WELL(settings_SampleStoragePlateSize,index(index('Golden Gate g'!$AU:$BD,xmatch($A68,Golden_Gate_g_Sort)),value(regexextract(S$2,"\d+$"))))))		false	=iferror(if($A68="","", ID_TO_WELL(settings_SampleStoragePlateSize,index(index('Golden Gate g'!$AU:$BD,xmatch($A68,Golden_Gate_g_Sort)),value(regexextract(V$2,"\d+$"))))))		false	=iferror(if($A68="","", ID_TO_WELL(settings_SampleStoragePlateSize,index(index('Golden Gate g'!$AU:$BD,xmatch($A68,Golden_Gate_g_Sort)),value(regexextract(Y$2,"\d+$"))))))		false	=iferror(if($A68="","", ID_TO_WELL(settings_SampleStoragePlateSize,index(index('Golden Gate g'!$AU:$BD,xmatch($A68,Golden_Gate_g_Sort)),value(regexextract(AB$2,"\d+$"))))))		false	=iferror(if($A68="","", ID_TO_WELL(settings_SampleStoragePlateSize,index(index('Golden Gate g'!$AU:$BD,xmatch($A68,Golden_Gate_g_Sort)),value(regexextract(AE$2,"\d+$"))))))		false	=iferror(if($A68="","", ID_TO_WELL(settings_SampleStoragePlateSize,index(index('Golden Gate g'!$AU:$BD,xmatch($A68,Golden_Gate_g_Sort)),value(regexextract(AH$2,"\d+$"))))))		false	=iferror(if($A68="","", ID_TO_WELL(settings_SampleStoragePlateSize,index(index('Golden Gate g'!$AU:$BD,xmatch($A68,Golden_Gate_g_Sort)),value(regexextract(AK$2,"\d+$"))))))		false	=iferror(if($A68="","", ID_TO_WELL(settings_SampleStoragePlateSize,index(index('Golden Gate g'!$AU:$BD,xmatch($A68,Golden_Gate_g_Sort)),value(regexextract(AN$2,"\d+$"))))))		false	=iferror(if($A68="","", ID_TO_WELL(settings_SampleStoragePlateSize,index(index('Golden Gate g'!$AU:$BD,xmatch($A68,Golden_Gate_g_Sort)),value(regexextract(AQ$2,"\d+$"))))))		false		false		false
										false	=FORMAT_FOR_PIPETTING(iferror(if($A69="","", let(water,BE69-if(regexmatch(I$1,"Premix enabled"),BH$3,0),if(abs(water)<0.1,"",water))), ""))	false	=FORMAT_FOR_PIPETTING(iferror(if(A69="","",if(regexmatch($I$1,"Premix enabled"),sum($BK$3:$BK),"")), ""))	false	=iferror(if($A69="","", ID_TO_WELL(settings_SampleStoragePlateSize,index(index('Golden Gate g'!$AU:$BD,xmatch($A69,Golden_Gate_g_Sort)),value(regexextract(P$2,"\d+$"))))))		false	=iferror(if($A69="","", ID_TO_WELL(settings_SampleStoragePlateSize,index(index('Golden Gate g'!$AU:$BD,xmatch($A69,Golden_Gate_g_Sort)),value(regexextract(S$2,"\d+$"))))))		false	=iferror(if($A69="","", ID_TO_WELL(settings_SampleStoragePlateSize,index(index('Golden Gate g'!$AU:$BD,xmatch($A69,Golden_Gate_g_Sort)),value(regexextract(V$2,"\d+$"))))))		false	=iferror(if($A69="","", ID_TO_WELL(settings_SampleStoragePlateSize,index(index('Golden Gate g'!$AU:$BD,xmatch($A69,Golden_Gate_g_Sort)),value(regexextract(Y$2,"\d+$"))))))		false	=iferror(if($A69="","", ID_TO_WELL(settings_SampleStoragePlateSize,index(index('Golden Gate g'!$AU:$BD,xmatch($A69,Golden_Gate_g_Sort)),value(regexextract(AB$2,"\d+$"))))))		false	=iferror(if($A69="","", ID_TO_WELL(settings_SampleStoragePlateSize,index(index('Golden Gate g'!$AU:$BD,xmatch($A69,Golden_Gate_g_Sort)),value(regexextract(AE$2,"\d+$"))))))		false	=iferror(if($A69="","", ID_TO_WELL(settings_SampleStoragePlateSize,index(index('Golden Gate g'!$AU:$BD,xmatch($A69,Golden_Gate_g_Sort)),value(regexextract(AH$2,"\d+$"))))))		false	=iferror(if($A69="","", ID_TO_WELL(settings_SampleStoragePlateSize,index(index('Golden Gate g'!$AU:$BD,xmatch($A69,Golden_Gate_g_Sort)),value(regexextract(AK$2,"\d+$"))))))		false	=iferror(if($A69="","", ID_TO_WELL(settings_SampleStoragePlateSize,index(index('Golden Gate g'!$AU:$BD,xmatch($A69,Golden_Gate_g_Sort)),value(regexextract(AN$2,"\d+$"))))))		false	=iferror(if($A69="","", ID_TO_WELL(settings_SampleStoragePlateSize,index(index('Golden Gate g'!$AU:$BD,xmatch($A69,Golden_Gate_g_Sort)),value(regexextract(AQ$2,"\d+$"))))))		false		false		false
										false	=FORMAT_FOR_PIPETTING(iferror(if($A70="","", let(water,BE70-if(regexmatch(I$1,"Premix enabled"),BH$3,0),if(abs(water)<0.1,"",water))), ""))	false	=FORMAT_FOR_PIPETTING(iferror(if(A70="","",if(regexmatch($I$1,"Premix enabled"),sum($BK$3:$BK),"")), ""))	false	=iferror(if($A70="","", ID_TO_WELL(settings_SampleStoragePlateSize,index(index('Golden Gate g'!$AU:$BD,xmatch($A70,Golden_Gate_g_Sort)),value(regexextract(P$2,"\d+$"))))))		false	=iferror(if($A70="","", ID_TO_WELL(settings_SampleStoragePlateSize,index(index('Golden Gate g'!$AU:$BD,xmatch($A70,Golden_Gate_g_Sort)),value(regexextract(S$2,"\d+$"))))))		false	=iferror(if($A70="","", ID_TO_WELL(settings_SampleStoragePlateSize,index(index('Golden Gate g'!$AU:$BD,xmatch($A70,Golden_Gate_g_Sort)),value(regexextract(V$2,"\d+$"))))))		false	=iferror(if($A70="","", ID_TO_WELL(settings_SampleStoragePlateSize,index(index('Golden Gate g'!$AU:$BD,xmatch($A70,Golden_Gate_g_Sort)),value(regexextract(Y$2,"\d+$"))))))		false	=iferror(if($A70="","", ID_TO_WELL(settings_SampleStoragePlateSize,index(index('Golden Gate g'!$AU:$BD,xmatch($A70,Golden_Gate_g_Sort)),value(regexextract(AB$2,"\d+$"))))))		false	=iferror(if($A70="","", ID_TO_WELL(settings_SampleStoragePlateSize,index(index('Golden Gate g'!$AU:$BD,xmatch($A70,Golden_Gate_g_Sort)),value(regexextract(AE$2,"\d+$"))))))		false	=iferror(if($A70="","", ID_TO_WELL(settings_SampleStoragePlateSize,index(index('Golden Gate g'!$AU:$BD,xmatch($A70,Golden_Gate_g_Sort)),value(regexextract(AH$2,"\d+$"))))))		false	=iferror(if($A70="","", ID_TO_WELL(settings_SampleStoragePlateSize,index(index('Golden Gate g'!$AU:$BD,xmatch($A70,Golden_Gate_g_Sort)),value(regexextract(AK$2,"\d+$"))))))		false	=iferror(if($A70="","", ID_TO_WELL(settings_SampleStoragePlateSize,index(index('Golden Gate g'!$AU:$BD,xmatch($A70,Golden_Gate_g_Sort)),value(regexextract(AN$2,"\d+$"))))))		false	=iferror(if($A70="","", ID_TO_WELL(settings_SampleStoragePlateSize,index(index('Golden Gate g'!$AU:$BD,xmatch($A70,Golden_Gate_g_Sort)),value(regexextract(AQ$2,"\d+$"))))))		false		false		false
										false	=FORMAT_FOR_PIPETTING(iferror(if($A71="","", let(water,BE71-if(regexmatch(I$1,"Premix enabled"),BH$3,0),if(abs(water)<0.1,"",water))), ""))	false	=FORMAT_FOR_PIPETTING(iferror(if(A71="","",if(regexmatch($I$1,"Premix enabled"),sum($BK$3:$BK),"")), ""))	false	=iferror(if($A71="","", ID_TO_WELL(settings_SampleStoragePlateSize,index(index('Golden Gate g'!$AU:$BD,xmatch($A71,Golden_Gate_g_Sort)),value(regexextract(P$2,"\d+$"))))))		false	=iferror(if($A71="","", ID_TO_WELL(settings_SampleStoragePlateSize,index(index('Golden Gate g'!$AU:$BD,xmatch($A71,Golden_Gate_g_Sort)),value(regexextract(S$2,"\d+$"))))))		false	=iferror(if($A71="","", ID_TO_WELL(settings_SampleStoragePlateSize,index(index('Golden Gate g'!$AU:$BD,xmatch($A71,Golden_Gate_g_Sort)),value(regexextract(V$2,"\d+$"))))))		false	=iferror(if($A71="","", ID_TO_WELL(settings_SampleStoragePlateSize,index(index('Golden Gate g'!$AU:$BD,xmatch($A71,Golden_Gate_g_Sort)),value(regexextract(Y$2,"\d+$"))))))		false	=iferror(if($A71="","", ID_TO_WELL(settings_SampleStoragePlateSize,index(index('Golden Gate g'!$AU:$BD,xmatch($A71,Golden_Gate_g_Sort)),value(regexextract(AB$2,"\d+$"))))))		false	=iferror(if($A71="","", ID_TO_WELL(settings_SampleStoragePlateSize,index(index('Golden Gate g'!$AU:$BD,xmatch($A71,Golden_Gate_g_Sort)),value(regexextract(AE$2,"\d+$"))))))		false	=iferror(if($A71="","", ID_TO_WELL(settings_SampleStoragePlateSize,index(index('Golden Gate g'!$AU:$BD,xmatch($A71,Golden_Gate_g_Sort)),value(regexextract(AH$2,"\d+$"))))))		false	=iferror(if($A71="","", ID_TO_WELL(settings_SampleStoragePlateSize,index(index('Golden Gate g'!$AU:$BD,xmatch($A71,Golden_Gate_g_Sort)),value(regexextract(AK$2,"\d+$"))))))		false	=iferror(if($A71="","", ID_TO_WELL(settings_SampleStoragePlateSize,index(index('Golden Gate g'!$AU:$BD,xmatch($A71,Golden_Gate_g_Sort)),value(regexextract(AN$2,"\d+$"))))))		false	=iferror(if($A71="","", ID_TO_WELL(settings_SampleStoragePlateSize,index(index('Golden Gate g'!$AU:$BD,xmatch($A71,Golden_Gate_g_Sort)),value(regexextract(AQ$2,"\d+$"))))))		false		false		false
										false	=FORMAT_FOR_PIPETTING(iferror(if($A72="","", let(water,BE72-if(regexmatch(I$1,"Premix enabled"),BH$3,0),if(abs(water)<0.1,"",water))), ""))	false	=FORMAT_FOR_PIPETTING(iferror(if(A72="","",if(regexmatch($I$1,"Premix enabled"),sum($BK$3:$BK),"")), ""))	false	=iferror(if($A72="","", ID_TO_WELL(settings_SampleStoragePlateSize,index(index('Golden Gate g'!$AU:$BD,xmatch($A72,Golden_Gate_g_Sort)),value(regexextract(P$2,"\d+$"))))))		false	=iferror(if($A72="","", ID_TO_WELL(settings_SampleStoragePlateSize,index(index('Golden Gate g'!$AU:$BD,xmatch($A72,Golden_Gate_g_Sort)),value(regexextract(S$2,"\d+$"))))))		false	=iferror(if($A72="","", ID_TO_WELL(settings_SampleStoragePlateSize,index(index('Golden Gate g'!$AU:$BD,xmatch($A72,Golden_Gate_g_Sort)),value(regexextract(V$2,"\d+$"))))))		false	=iferror(if($A72="","", ID_TO_WELL(settings_SampleStoragePlateSize,index(index('Golden Gate g'!$AU:$BD,xmatch($A72,Golden_Gate_g_Sort)),value(regexextract(Y$2,"\d+$"))))))		false	=iferror(if($A72="","", ID_TO_WELL(settings_SampleStoragePlateSize,index(index('Golden Gate g'!$AU:$BD,xmatch($A72,Golden_Gate_g_Sort)),value(regexextract(AB$2,"\d+$"))))))		false	=iferror(if($A72="","", ID_TO_WELL(settings_SampleStoragePlateSize,index(index('Golden Gate g'!$AU:$BD,xmatch($A72,Golden_Gate_g_Sort)),value(regexextract(AE$2,"\d+$"))))))		false	=iferror(if($A72="","", ID_TO_WELL(settings_SampleStoragePlateSize,index(index('Golden Gate g'!$AU:$BD,xmatch($A72,Golden_Gate_g_Sort)),value(regexextract(AH$2,"\d+$"))))))		false	=iferror(if($A72="","", ID_TO_WELL(settings_SampleStoragePlateSize,index(index('Golden Gate g'!$AU:$BD,xmatch($A72,Golden_Gate_g_Sort)),value(regexextract(AK$2,"\d+$"))))))		false	=iferror(if($A72="","", ID_TO_WELL(settings_SampleStoragePlateSize,index(index('Golden Gate g'!$AU:$BD,xmatch($A72,Golden_Gate_g_Sort)),value(regexextract(AN$2,"\d+$"))))))		false	=iferror(if($A72="","", ID_TO_WELL(settings_SampleStoragePlateSize,index(index('Golden Gate g'!$AU:$BD,xmatch($A72,Golden_Gate_g_Sort)),value(regexextract(AQ$2,"\d+$"))))))		false		false		false
										false	=FORMAT_FOR_PIPETTING(iferror(if($A73="","", let(water,BE73-if(regexmatch(I$1,"Premix enabled"),BH$3,0),if(abs(water)<0.1,"",water))), ""))	false	=FORMAT_FOR_PIPETTING(iferror(if(A73="","",if(regexmatch($I$1,"Premix enabled"),sum($BK$3:$BK),"")), ""))	false	=iferror(if($A73="","", ID_TO_WELL(settings_SampleStoragePlateSize,index(index('Golden Gate g'!$AU:$BD,xmatch($A73,Golden_Gate_g_Sort)),value(regexextract(P$2,"\d+$"))))))		false	=iferror(if($A73="","", ID_TO_WELL(settings_SampleStoragePlateSize,index(index('Golden Gate g'!$AU:$BD,xmatch($A73,Golden_Gate_g_Sort)),value(regexextract(S$2,"\d+$"))))))		false	=iferror(if($A73="","", ID_TO_WELL(settings_SampleStoragePlateSize,index(index('Golden Gate g'!$AU:$BD,xmatch($A73,Golden_Gate_g_Sort)),value(regexextract(V$2,"\d+$"))))))		false	=iferror(if($A73="","", ID_TO_WELL(settings_SampleStoragePlateSize,index(index('Golden Gate g'!$AU:$BD,xmatch($A73,Golden_Gate_g_Sort)),value(regexextract(Y$2,"\d+$"))))))		false	=iferror(if($A73="","", ID_TO_WELL(settings_SampleStoragePlateSize,index(index('Golden Gate g'!$AU:$BD,xmatch($A73,Golden_Gate_g_Sort)),value(regexextract(AB$2,"\d+$"))))))		false	=iferror(if($A73="","", ID_TO_WELL(settings_SampleStoragePlateSize,index(index('Golden Gate g'!$AU:$BD,xmatch($A73,Golden_Gate_g_Sort)),value(regexextract(AE$2,"\d+$"))))))		false	=iferror(if($A73="","", ID_TO_WELL(settings_SampleStoragePlateSize,index(index('Golden Gate g'!$AU:$BD,xmatch($A73,Golden_Gate_g_Sort)),value(regexextract(AH$2,"\d+$"))))))		false	=iferror(if($A73="","", ID_TO_WELL(settings_SampleStoragePlateSize,index(index('Golden Gate g'!$AU:$BD,xmatch($A73,Golden_Gate_g_Sort)),value(regexextract(AK$2,"\d+$"))))))		false	=iferror(if($A73="","", ID_TO_WELL(settings_SampleStoragePlateSize,index(index('Golden Gate g'!$AU:$BD,xmatch($A73,Golden_Gate_g_Sort)),value(regexextract(AN$2,"\d+$"))))))		false	=iferror(if($A73="","", ID_TO_WELL(settings_SampleStoragePlateSize,index(index('Golden Gate g'!$AU:$BD,xmatch($A73,Golden_Gate_g_Sort)),value(regexextract(AQ$2,"\d+$"))))))		false		false		false
										false	=FORMAT_FOR_PIPETTING(iferror(if($A74="","", let(water,BE74-if(regexmatch(I$1,"Premix enabled"),BH$3,0),if(abs(water)<0.1,"",water))), ""))	false	=FORMAT_FOR_PIPETTING(iferror(if(A74="","",if(regexmatch($I$1,"Premix enabled"),sum($BK$3:$BK),"")), ""))	false	=iferror(if($A74="","", ID_TO_WELL(settings_SampleStoragePlateSize,index(index('Golden Gate g'!$AU:$BD,xmatch($A74,Golden_Gate_g_Sort)),value(regexextract(P$2,"\d+$"))))))		false	=iferror(if($A74="","", ID_TO_WELL(settings_SampleStoragePlateSize,index(index('Golden Gate g'!$AU:$BD,xmatch($A74,Golden_Gate_g_Sort)),value(regexextract(S$2,"\d+$"))))))		false	=iferror(if($A74="","", ID_TO_WELL(settings_SampleStoragePlateSize,index(index('Golden Gate g'!$AU:$BD,xmatch($A74,Golden_Gate_g_Sort)),value(regexextract(V$2,"\d+$"))))))		false	=iferror(if($A74="","", ID_TO_WELL(settings_SampleStoragePlateSize,index(index('Golden Gate g'!$AU:$BD,xmatch($A74,Golden_Gate_g_Sort)),value(regexextract(Y$2,"\d+$"))))))		false	=iferror(if($A74="","", ID_TO_WELL(settings_SampleStoragePlateSize,index(index('Golden Gate g'!$AU:$BD,xmatch($A74,Golden_Gate_g_Sort)),value(regexextract(AB$2,"\d+$"))))))		false	=iferror(if($A74="","", ID_TO_WELL(settings_SampleStoragePlateSize,index(index('Golden Gate g'!$AU:$BD,xmatch($A74,Golden_Gate_g_Sort)),value(regexextract(AE$2,"\d+$"))))))		false	=iferror(if($A74="","", ID_TO_WELL(settings_SampleStoragePlateSize,index(index('Golden Gate g'!$AU:$BD,xmatch($A74,Golden_Gate_g_Sort)),value(regexextract(AH$2,"\d+$"))))))		false	=iferror(if($A74="","", ID_TO_WELL(settings_SampleStoragePlateSize,index(index('Golden Gate g'!$AU:$BD,xmatch($A74,Golden_Gate_g_Sort)),value(regexextract(AK$2,"\d+$"))))))		false	=iferror(if($A74="","", ID_TO_WELL(settings_SampleStoragePlateSize,index(index('Golden Gate g'!$AU:$BD,xmatch($A74,Golden_Gate_g_Sort)),value(regexextract(AN$2,"\d+$"))))))		false	=iferror(if($A74="","", ID_TO_WELL(settings_SampleStoragePlateSize,index(index('Golden Gate g'!$AU:$BD,xmatch($A74,Golden_Gate_g_Sort)),value(regexextract(AQ$2,"\d+$"))))))		false		false		false
										false	=FORMAT_FOR_PIPETTING(iferror(if($A75="","", let(water,BE75-if(regexmatch(I$1,"Premix enabled"),BH$3,0),if(abs(water)<0.1,"",water))), ""))	false	=FORMAT_FOR_PIPETTING(iferror(if(A75="","",if(regexmatch($I$1,"Premix enabled"),sum($BK$3:$BK),"")), ""))	false	=iferror(if($A75="","", ID_TO_WELL(settings_SampleStoragePlateSize,index(index('Golden Gate g'!$AU:$BD,xmatch($A75,Golden_Gate_g_Sort)),value(regexextract(P$2,"\d+$"))))))		false	=iferror(if($A75="","", ID_TO_WELL(settings_SampleStoragePlateSize,index(index('Golden Gate g'!$AU:$BD,xmatch($A75,Golden_Gate_g_Sort)),value(regexextract(S$2,"\d+$"))))))		false	=iferror(if($A75="","", ID_TO_WELL(settings_SampleStoragePlateSize,index(index('Golden Gate g'!$AU:$BD,xmatch($A75,Golden_Gate_g_Sort)),value(regexextract(V$2,"\d+$"))))))		false	=iferror(if($A75="","", ID_TO_WELL(settings_SampleStoragePlateSize,index(index('Golden Gate g'!$AU:$BD,xmatch($A75,Golden_Gate_g_Sort)),value(regexextract(Y$2,"\d+$"))))))		false	=iferror(if($A75="","", ID_TO_WELL(settings_SampleStoragePlateSize,index(index('Golden Gate g'!$AU:$BD,xmatch($A75,Golden_Gate_g_Sort)),value(regexextract(AB$2,"\d+$"))))))		false	=iferror(if($A75="","", ID_TO_WELL(settings_SampleStoragePlateSize,index(index('Golden Gate g'!$AU:$BD,xmatch($A75,Golden_Gate_g_Sort)),value(regexextract(AE$2,"\d+$"))))))		false	=iferror(if($A75="","", ID_TO_WELL(settings_SampleStoragePlateSize,index(index('Golden Gate g'!$AU:$BD,xmatch($A75,Golden_Gate_g_Sort)),value(regexextract(AH$2,"\d+$"))))))		false	=iferror(if($A75="","", ID_TO_WELL(settings_SampleStoragePlateSize,index(index('Golden Gate g'!$AU:$BD,xmatch($A75,Golden_Gate_g_Sort)),value(regexextract(AK$2,"\d+$"))))))		false	=iferror(if($A75="","", ID_TO_WELL(settings_SampleStoragePlateSize,index(index('Golden Gate g'!$AU:$BD,xmatch($A75,Golden_Gate_g_Sort)),value(regexextract(AN$2,"\d+$"))))))		false	=iferror(if($A75="","", ID_TO_WELL(settings_SampleStoragePlateSize,index(index('Golden Gate g'!$AU:$BD,xmatch($A75,Golden_Gate_g_Sort)),value(regexextract(AQ$2,"\d+$"))))))		false		false		false
										false	=FORMAT_FOR_PIPETTING(iferror(if($A76="","", let(water,BE76-if(regexmatch(I$1,"Premix enabled"),BH$3,0),if(abs(water)<0.1,"",water))), ""))	false	=FORMAT_FOR_PIPETTING(iferror(if(A76="","",if(regexmatch($I$1,"Premix enabled"),sum($BK$3:$BK),"")), ""))	false	=iferror(if($A76="","", ID_TO_WELL(settings_SampleStoragePlateSize,index(index('Golden Gate g'!$AU:$BD,xmatch($A76,Golden_Gate_g_Sort)),value(regexextract(P$2,"\d+$"))))))		false	=iferror(if($A76="","", ID_TO_WELL(settings_SampleStoragePlateSize,index(index('Golden Gate g'!$AU:$BD,xmatch($A76,Golden_Gate_g_Sort)),value(regexextract(S$2,"\d+$"))))))		false	=iferror(if($A76="","", ID_TO_WELL(settings_SampleStoragePlateSize,index(index('Golden Gate g'!$AU:$BD,xmatch($A76,Golden_Gate_g_Sort)),value(regexextract(V$2,"\d+$"))))))		false	=iferror(if($A76="","", ID_TO_WELL(settings_SampleStoragePlateSize,index(index('Golden Gate g'!$AU:$BD,xmatch($A76,Golden_Gate_g_Sort)),value(regexextract(Y$2,"\d+$"))))))		false	=iferror(if($A76="","", ID_TO_WELL(settings_SampleStoragePlateSize,index(index('Golden Gate g'!$AU:$BD,xmatch($A76,Golden_Gate_g_Sort)),value(regexextract(AB$2,"\d+$"))))))		false	=iferror(if($A76="","", ID_TO_WELL(settings_SampleStoragePlateSize,index(index('Golden Gate g'!$AU:$BD,xmatch($A76,Golden_Gate_g_Sort)),value(regexextract(AE$2,"\d+$"))))))		false	=iferror(if($A76="","", ID_TO_WELL(settings_SampleStoragePlateSize,index(index('Golden Gate g'!$AU:$BD,xmatch($A76,Golden_Gate_g_Sort)),value(regexextract(AH$2,"\d+$"))))))		false	=iferror(if($A76="","", ID_TO_WELL(settings_SampleStoragePlateSize,index(index('Golden Gate g'!$AU:$BD,xmatch($A76,Golden_Gate_g_Sort)),value(regexextract(AK$2,"\d+$"))))))		false	=iferror(if($A76="","", ID_TO_WELL(settings_SampleStoragePlateSize,index(index('Golden Gate g'!$AU:$BD,xmatch($A76,Golden_Gate_g_Sort)),value(regexextract(AN$2,"\d+$"))))))		false	=iferror(if($A76="","", ID_TO_WELL(settings_SampleStoragePlateSize,index(index('Golden Gate g'!$AU:$BD,xmatch($A76,Golden_Gate_g_Sort)),value(regexextract(AQ$2,"\d+$"))))))		false		false		false
										false	=FORMAT_FOR_PIPETTING(iferror(if($A77="","", let(water,BE77-if(regexmatch(I$1,"Premix enabled"),BH$3,0),if(abs(water)<0.1,"",water))), ""))	false	=FORMAT_FOR_PIPETTING(iferror(if(A77="","",if(regexmatch($I$1,"Premix enabled"),sum($BK$3:$BK),"")), ""))	false	=iferror(if($A77="","", ID_TO_WELL(settings_SampleStoragePlateSize,index(index('Golden Gate g'!$AU:$BD,xmatch($A77,Golden_Gate_g_Sort)),value(regexextract(P$2,"\d+$"))))))		false	=iferror(if($A77="","", ID_TO_WELL(settings_SampleStoragePlateSize,index(index('Golden Gate g'!$AU:$BD,xmatch($A77,Golden_Gate_g_Sort)),value(regexextract(S$2,"\d+$"))))))		false	=iferror(if($A77="","", ID_TO_WELL(settings_SampleStoragePlateSize,index(index('Golden Gate g'!$AU:$BD,xmatch($A77,Golden_Gate_g_Sort)),value(regexextract(V$2,"\d+$"))))))		false	=iferror(if($A77="","", ID_TO_WELL(settings_SampleStoragePlateSize,index(index('Golden Gate g'!$AU:$BD,xmatch($A77,Golden_Gate_g_Sort)),value(regexextract(Y$2,"\d+$"))))))		false	=iferror(if($A77="","", ID_TO_WELL(settings_SampleStoragePlateSize,index(index('Golden Gate g'!$AU:$BD,xmatch($A77,Golden_Gate_g_Sort)),value(regexextract(AB$2,"\d+$"))))))		false	=iferror(if($A77="","", ID_TO_WELL(settings_SampleStoragePlateSize,index(index('Golden Gate g'!$AU:$BD,xmatch($A77,Golden_Gate_g_Sort)),value(regexextract(AE$2,"\d+$"))))))		false	=iferror(if($A77="","", ID_TO_WELL(settings_SampleStoragePlateSize,index(index('Golden Gate g'!$AU:$BD,xmatch($A77,Golden_Gate_g_Sort)),value(regexextract(AH$2,"\d+$"))))))		false	=iferror(if($A77="","", ID_TO_WELL(settings_SampleStoragePlateSize,index(index('Golden Gate g'!$AU:$BD,xmatch($A77,Golden_Gate_g_Sort)),value(regexextract(AK$2,"\d+$"))))))		false	=iferror(if($A77="","", ID_TO_WELL(settings_SampleStoragePlateSize,index(index('Golden Gate g'!$AU:$BD,xmatch($A77,Golden_Gate_g_Sort)),value(regexextract(AN$2,"\d+$"))))))		false	=iferror(if($A77="","", ID_TO_WELL(settings_SampleStoragePlateSize,index(index('Golden Gate g'!$AU:$BD,xmatch($A77,Golden_Gate_g_Sort)),value(regexextract(AQ$2,"\d+$"))))))		false		false		false
										false	=FORMAT_FOR_PIPETTING(iferror(if($A78="","", let(water,BE78-if(regexmatch(I$1,"Premix enabled"),BH$3,0),if(abs(water)<0.1,"",water))), ""))	false	=FORMAT_FOR_PIPETTING(iferror(if(A78="","",if(regexmatch($I$1,"Premix enabled"),sum($BK$3:$BK),"")), ""))	false	=iferror(if($A78="","", ID_TO_WELL(settings_SampleStoragePlateSize,index(index('Golden Gate g'!$AU:$BD,xmatch($A78,Golden_Gate_g_Sort)),value(regexextract(P$2,"\d+$"))))))		false	=iferror(if($A78="","", ID_TO_WELL(settings_SampleStoragePlateSize,index(index('Golden Gate g'!$AU:$BD,xmatch($A78,Golden_Gate_g_Sort)),value(regexextract(S$2,"\d+$"))))))		false	=iferror(if($A78="","", ID_TO_WELL(settings_SampleStoragePlateSize,index(index('Golden Gate g'!$AU:$BD,xmatch($A78,Golden_Gate_g_Sort)),value(regexextract(V$2,"\d+$"))))))		false	=iferror(if($A78="","", ID_TO_WELL(settings_SampleStoragePlateSize,index(index('Golden Gate g'!$AU:$BD,xmatch($A78,Golden_Gate_g_Sort)),value(regexextract(Y$2,"\d+$"))))))		false	=iferror(if($A78="","", ID_TO_WELL(settings_SampleStoragePlateSize,index(index('Golden Gate g'!$AU:$BD,xmatch($A78,Golden_Gate_g_Sort)),value(regexextract(AB$2,"\d+$"))))))		false	=iferror(if($A78="","", ID_TO_WELL(settings_SampleStoragePlateSize,index(index('Golden Gate g'!$AU:$BD,xmatch($A78,Golden_Gate_g_Sort)),value(regexextract(AE$2,"\d+$"))))))		false	=iferror(if($A78="","", ID_TO_WELL(settings_SampleStoragePlateSize,index(index('Golden Gate g'!$AU:$BD,xmatch($A78,Golden_Gate_g_Sort)),value(regexextract(AH$2,"\d+$"))))))		false	=iferror(if($A78="","", ID_TO_WELL(settings_SampleStoragePlateSize,index(index('Golden Gate g'!$AU:$BD,xmatch($A78,Golden_Gate_g_Sort)),value(regexextract(AK$2,"\d+$"))))))		false	=iferror(if($A78="","", ID_TO_WELL(settings_SampleStoragePlateSize,index(index('Golden Gate g'!$AU:$BD,xmatch($A78,Golden_Gate_g_Sort)),value(regexextract(AN$2,"\d+$"))))))		false	=iferror(if($A78="","", ID_TO_WELL(settings_SampleStoragePlateSize,index(index('Golden Gate g'!$AU:$BD,xmatch($A78,Golden_Gate_g_Sort)),value(regexextract(AQ$2,"\d+$"))))))		false		false		false
										false	=FORMAT_FOR_PIPETTING(iferror(if($A79="","", let(water,BE79-if(regexmatch(I$1,"Premix enabled"),BH$3,0),if(abs(water)<0.1,"",water))), ""))	false	=FORMAT_FOR_PIPETTING(iferror(if(A79="","",if(regexmatch($I$1,"Premix enabled"),sum($BK$3:$BK),"")), ""))	false	=iferror(if($A79="","", ID_TO_WELL(settings_SampleStoragePlateSize,index(index('Golden Gate g'!$AU:$BD,xmatch($A79,Golden_Gate_g_Sort)),value(regexextract(P$2,"\d+$"))))))		false	=iferror(if($A79="","", ID_TO_WELL(settings_SampleStoragePlateSize,index(index('Golden Gate g'!$AU:$BD,xmatch($A79,Golden_Gate_g_Sort)),value(regexextract(S$2,"\d+$"))))))		false	=iferror(if($A79="","", ID_TO_WELL(settings_SampleStoragePlateSize,index(index('Golden Gate g'!$AU:$BD,xmatch($A79,Golden_Gate_g_Sort)),value(regexextract(V$2,"\d+$"))))))		false	=iferror(if($A79="","", ID_TO_WELL(settings_SampleStoragePlateSize,index(index('Golden Gate g'!$AU:$BD,xmatch($A79,Golden_Gate_g_Sort)),value(regexextract(Y$2,"\d+$"))))))		false	=iferror(if($A79="","", ID_TO_WELL(settings_SampleStoragePlateSize,index(index('Golden Gate g'!$AU:$BD,xmatch($A79,Golden_Gate_g_Sort)),value(regexextract(AB$2,"\d+$"))))))		false	=iferror(if($A79="","", ID_TO_WELL(settings_SampleStoragePlateSize,index(index('Golden Gate g'!$AU:$BD,xmatch($A79,Golden_Gate_g_Sort)),value(regexextract(AE$2,"\d+$"))))))		false	=iferror(if($A79="","", ID_TO_WELL(settings_SampleStoragePlateSize,index(index('Golden Gate g'!$AU:$BD,xmatch($A79,Golden_Gate_g_Sort)),value(regexextract(AH$2,"\d+$"))))))		false	=iferror(if($A79="","", ID_TO_WELL(settings_SampleStoragePlateSize,index(index('Golden Gate g'!$AU:$BD,xmatch($A79,Golden_Gate_g_Sort)),value(regexextract(AK$2,"\d+$"))))))		false	=iferror(if($A79="","", ID_TO_WELL(settings_SampleStoragePlateSize,index(index('Golden Gate g'!$AU:$BD,xmatch($A79,Golden_Gate_g_Sort)),value(regexextract(AN$2,"\d+$"))))))		false	=iferror(if($A79="","", ID_TO_WELL(settings_SampleStoragePlateSize,index(index('Golden Gate g'!$AU:$BD,xmatch($A79,Golden_Gate_g_Sort)),value(regexextract(AQ$2,"\d+$"))))))		false		false		false
										false	=FORMAT_FOR_PIPETTING(iferror(if($A80="","", let(water,BE80-if(regexmatch(I$1,"Premix enabled"),BH$3,0),if(abs(water)<0.1,"",water))), ""))	false	=FORMAT_FOR_PIPETTING(iferror(if(A80="","",if(regexmatch($I$1,"Premix enabled"),sum($BK$3:$BK),"")), ""))	false	=iferror(if($A80="","", ID_TO_WELL(settings_SampleStoragePlateSize,index(index('Golden Gate g'!$AU:$BD,xmatch($A80,Golden_Gate_g_Sort)),value(regexextract(P$2,"\d+$"))))))		false	=iferror(if($A80="","", ID_TO_WELL(settings_SampleStoragePlateSize,index(index('Golden Gate g'!$AU:$BD,xmatch($A80,Golden_Gate_g_Sort)),value(regexextract(S$2,"\d+$"))))))		false	=iferror(if($A80="","", ID_TO_WELL(settings_SampleStoragePlateSize,index(index('Golden Gate g'!$AU:$BD,xmatch($A80,Golden_Gate_g_Sort)),value(regexextract(V$2,"\d+$"))))))		false	=iferror(if($A80="","", ID_TO_WELL(settings_SampleStoragePlateSize,index(index('Golden Gate g'!$AU:$BD,xmatch($A80,Golden_Gate_g_Sort)),value(regexextract(Y$2,"\d+$"))))))		false	=iferror(if($A80="","", ID_TO_WELL(settings_SampleStoragePlateSize,index(index('Golden Gate g'!$AU:$BD,xmatch($A80,Golden_Gate_g_Sort)),value(regexextract(AB$2,"\d+$"))))))		false	=iferror(if($A80="","", ID_TO_WELL(settings_SampleStoragePlateSize,index(index('Golden Gate g'!$AU:$BD,xmatch($A80,Golden_Gate_g_Sort)),value(regexextract(AE$2,"\d+$"))))))		false	=iferror(if($A80="","", ID_TO_WELL(settings_SampleStoragePlateSize,index(index('Golden Gate g'!$AU:$BD,xmatch($A80,Golden_Gate_g_Sort)),value(regexextract(AH$2,"\d+$"))))))		false	=iferror(if($A80="","", ID_TO_WELL(settings_SampleStoragePlateSize,index(index('Golden Gate g'!$AU:$BD,xmatch($A80,Golden_Gate_g_Sort)),value(regexextract(AK$2,"\d+$"))))))		false	=iferror(if($A80="","", ID_TO_WELL(settings_SampleStoragePlateSize,index(index('Golden Gate g'!$AU:$BD,xmatch($A80,Golden_Gate_g_Sort)),value(regexextract(AN$2,"\d+$"))))))		false	=iferror(if($A80="","", ID_TO_WELL(settings_SampleStoragePlateSize,index(index('Golden Gate g'!$AU:$BD,xmatch($A80,Golden_Gate_g_Sort)),value(regexextract(AQ$2,"\d+$"))))))		false		false		false
										false	=FORMAT_FOR_PIPETTING(iferror(if($A81="","", let(water,BE81-if(regexmatch(I$1,"Premix enabled"),BH$3,0),if(abs(water)<0.1,"",water))), ""))	false	=FORMAT_FOR_PIPETTING(iferror(if(A81="","",if(regexmatch($I$1,"Premix enabled"),sum($BK$3:$BK),"")), ""))	false	=iferror(if($A81="","", ID_TO_WELL(settings_SampleStoragePlateSize,index(index('Golden Gate g'!$AU:$BD,xmatch($A81,Golden_Gate_g_Sort)),value(regexextract(P$2,"\d+$"))))))		false	=iferror(if($A81="","", ID_TO_WELL(settings_SampleStoragePlateSize,index(index('Golden Gate g'!$AU:$BD,xmatch($A81,Golden_Gate_g_Sort)),value(regexextract(S$2,"\d+$"))))))		false	=iferror(if($A81="","", ID_TO_WELL(settings_SampleStoragePlateSize,index(index('Golden Gate g'!$AU:$BD,xmatch($A81,Golden_Gate_g_Sort)),value(regexextract(V$2,"\d+$"))))))		false	=iferror(if($A81="","", ID_TO_WELL(settings_SampleStoragePlateSize,index(index('Golden Gate g'!$AU:$BD,xmatch($A81,Golden_Gate_g_Sort)),value(regexextract(Y$2,"\d+$"))))))		false	=iferror(if($A81="","", ID_TO_WELL(settings_SampleStoragePlateSize,index(index('Golden Gate g'!$AU:$BD,xmatch($A81,Golden_Gate_g_Sort)),value(regexextract(AB$2,"\d+$"))))))		false	=iferror(if($A81="","", ID_TO_WELL(settings_SampleStoragePlateSize,index(index('Golden Gate g'!$AU:$BD,xmatch($A81,Golden_Gate_g_Sort)),value(regexextract(AE$2,"\d+$"))))))		false	=iferror(if($A81="","", ID_TO_WELL(settings_SampleStoragePlateSize,index(index('Golden Gate g'!$AU:$BD,xmatch($A81,Golden_Gate_g_Sort)),value(regexextract(AH$2,"\d+$"))))))		false	=iferror(if($A81="","", ID_TO_WELL(settings_SampleStoragePlateSize,index(index('Golden Gate g'!$AU:$BD,xmatch($A81,Golden_Gate_g_Sort)),value(regexextract(AK$2,"\d+$"))))))		false	=iferror(if($A81="","", ID_TO_WELL(settings_SampleStoragePlateSize,index(index('Golden Gate g'!$AU:$BD,xmatch($A81,Golden_Gate_g_Sort)),value(regexextract(AN$2,"\d+$"))))))		false	=iferror(if($A81="","", ID_TO_WELL(settings_SampleStoragePlateSize,index(index('Golden Gate g'!$AU:$BD,xmatch($A81,Golden_Gate_g_Sort)),value(regexextract(AQ$2,"\d+$"))))))		false		false		false
										false	=FORMAT_FOR_PIPETTING(iferror(if($A82="","", let(water,BE82-if(regexmatch(I$1,"Premix enabled"),BH$3,0),if(abs(water)<0.1,"",water))), ""))	false	=FORMAT_FOR_PIPETTING(iferror(if(A82="","",if(regexmatch($I$1,"Premix enabled"),sum($BK$3:$BK),"")), ""))	false	=iferror(if($A82="","", ID_TO_WELL(settings_SampleStoragePlateSize,index(index('Golden Gate g'!$AU:$BD,xmatch($A82,Golden_Gate_g_Sort)),value(regexextract(P$2,"\d+$"))))))		false	=iferror(if($A82="","", ID_TO_WELL(settings_SampleStoragePlateSize,index(index('Golden Gate g'!$AU:$BD,xmatch($A82,Golden_Gate_g_Sort)),value(regexextract(S$2,"\d+$"))))))		false	=iferror(if($A82="","", ID_TO_WELL(settings_SampleStoragePlateSize,index(index('Golden Gate g'!$AU:$BD,xmatch($A82,Golden_Gate_g_Sort)),value(regexextract(V$2,"\d+$"))))))		false	=iferror(if($A82="","", ID_TO_WELL(settings_SampleStoragePlateSize,index(index('Golden Gate g'!$AU:$BD,xmatch($A82,Golden_Gate_g_Sort)),value(regexextract(Y$2,"\d+$"))))))		false	=iferror(if($A82="","", ID_TO_WELL(settings_SampleStoragePlateSize,index(index('Golden Gate g'!$AU:$BD,xmatch($A82,Golden_Gate_g_Sort)),value(regexextract(AB$2,"\d+$"))))))		false	=iferror(if($A82="","", ID_TO_WELL(settings_SampleStoragePlateSize,index(index('Golden Gate g'!$AU:$BD,xmatch($A82,Golden_Gate_g_Sort)),value(regexextract(AE$2,"\d+$"))))))		false	=iferror(if($A82="","", ID_TO_WELL(settings_SampleStoragePlateSize,index(index('Golden Gate g'!$AU:$BD,xmatch($A82,Golden_Gate_g_Sort)),value(regexextract(AH$2,"\d+$"))))))		false	=iferror(if($A82="","", ID_TO_WELL(settings_SampleStoragePlateSize,index(index('Golden Gate g'!$AU:$BD,xmatch($A82,Golden_Gate_g_Sort)),value(regexextract(AK$2,"\d+$"))))))		false	=iferror(if($A82="","", ID_TO_WELL(settings_SampleStoragePlateSize,index(index('Golden Gate g'!$AU:$BD,xmatch($A82,Golden_Gate_g_Sort)),value(regexextract(AN$2,"\d+$"))))))		false	=iferror(if($A82="","", ID_TO_WELL(settings_SampleStoragePlateSize,index(index('Golden Gate g'!$AU:$BD,xmatch($A82,Golden_Gate_g_Sort)),value(regexextract(AQ$2,"\d+$"))))))		false		false		false
										false	=FORMAT_FOR_PIPETTING(iferror(if($A83="","", let(water,BE83-if(regexmatch(I$1,"Premix enabled"),BH$3,0),if(abs(water)<0.1,"",water))), ""))	false	=FORMAT_FOR_PIPETTING(iferror(if(A83="","",if(regexmatch($I$1,"Premix enabled"),sum($BK$3:$BK),"")), ""))	false	=iferror(if($A83="","", ID_TO_WELL(settings_SampleStoragePlateSize,index(index('Golden Gate g'!$AU:$BD,xmatch($A83,Golden_Gate_g_Sort)),value(regexextract(P$2,"\d+$"))))))		false	=iferror(if($A83="","", ID_TO_WELL(settings_SampleStoragePlateSize,index(index('Golden Gate g'!$AU:$BD,xmatch($A83,Golden_Gate_g_Sort)),value(regexextract(S$2,"\d+$"))))))		false	=iferror(if($A83="","", ID_TO_WELL(settings_SampleStoragePlateSize,index(index('Golden Gate g'!$AU:$BD,xmatch($A83,Golden_Gate_g_Sort)),value(regexextract(V$2,"\d+$"))))))		false	=iferror(if($A83="","", ID_TO_WELL(settings_SampleStoragePlateSize,index(index('Golden Gate g'!$AU:$BD,xmatch($A83,Golden_Gate_g_Sort)),value(regexextract(Y$2,"\d+$"))))))		false	=iferror(if($A83="","", ID_TO_WELL(settings_SampleStoragePlateSize,index(index('Golden Gate g'!$AU:$BD,xmatch($A83,Golden_Gate_g_Sort)),value(regexextract(AB$2,"\d+$"))))))		false	=iferror(if($A83="","", ID_TO_WELL(settings_SampleStoragePlateSize,index(index('Golden Gate g'!$AU:$BD,xmatch($A83,Golden_Gate_g_Sort)),value(regexextract(AE$2,"\d+$"))))))		false	=iferror(if($A83="","", ID_TO_WELL(settings_SampleStoragePlateSize,index(index('Golden Gate g'!$AU:$BD,xmatch($A83,Golden_Gate_g_Sort)),value(regexextract(AH$2,"\d+$"))))))		false	=iferror(if($A83="","", ID_TO_WELL(settings_SampleStoragePlateSize,index(index('Golden Gate g'!$AU:$BD,xmatch($A83,Golden_Gate_g_Sort)),value(regexextract(AK$2,"\d+$"))))))		false	=iferror(if($A83="","", ID_TO_WELL(settings_SampleStoragePlateSize,index(index('Golden Gate g'!$AU:$BD,xmatch($A83,Golden_Gate_g_Sort)),value(regexextract(AN$2,"\d+$"))))))		false	=iferror(if($A83="","", ID_TO_WELL(settings_SampleStoragePlateSize,index(index('Golden Gate g'!$AU:$BD,xmatch($A83,Golden_Gate_g_Sort)),value(regexextract(AQ$2,"\d+$"))))))		false		false		false
										false	=FORMAT_FOR_PIPETTING(iferror(if($A84="","", let(water,BE84-if(regexmatch(I$1,"Premix enabled"),BH$3,0),if(abs(water)<0.1,"",water))), ""))	false	=FORMAT_FOR_PIPETTING(iferror(if(A84="","",if(regexmatch($I$1,"Premix enabled"),sum($BK$3:$BK),"")), ""))	false	=iferror(if($A84="","", ID_TO_WELL(settings_SampleStoragePlateSize,index(index('Golden Gate g'!$AU:$BD,xmatch($A84,Golden_Gate_g_Sort)),value(regexextract(P$2,"\d+$"))))))		false	=iferror(if($A84="","", ID_TO_WELL(settings_SampleStoragePlateSize,index(index('Golden Gate g'!$AU:$BD,xmatch($A84,Golden_Gate_g_Sort)),value(regexextract(S$2,"\d+$"))))))		false	=iferror(if($A84="","", ID_TO_WELL(settings_SampleStoragePlateSize,index(index('Golden Gate g'!$AU:$BD,xmatch($A84,Golden_Gate_g_Sort)),value(regexextract(V$2,"\d+$"))))))		false	=iferror(if($A84="","", ID_TO_WELL(settings_SampleStoragePlateSize,index(index('Golden Gate g'!$AU:$BD,xmatch($A84,Golden_Gate_g_Sort)),value(regexextract(Y$2,"\d+$"))))))		false	=iferror(if($A84="","", ID_TO_WELL(settings_SampleStoragePlateSize,index(index('Golden Gate g'!$AU:$BD,xmatch($A84,Golden_Gate_g_Sort)),value(regexextract(AB$2,"\d+$"))))))		false	=iferror(if($A84="","", ID_TO_WELL(settings_SampleStoragePlateSize,index(index('Golden Gate g'!$AU:$BD,xmatch($A84,Golden_Gate_g_Sort)),value(regexextract(AE$2,"\d+$"))))))		false	=iferror(if($A84="","", ID_TO_WELL(settings_SampleStoragePlateSize,index(index('Golden Gate g'!$AU:$BD,xmatch($A84,Golden_Gate_g_Sort)),value(regexextract(AH$2,"\d+$"))))))		false	=iferror(if($A84="","", ID_TO_WELL(settings_SampleStoragePlateSize,index(index('Golden Gate g'!$AU:$BD,xmatch($A84,Golden_Gate_g_Sort)),value(regexextract(AK$2,"\d+$"))))))		false	=iferror(if($A84="","", ID_TO_WELL(settings_SampleStoragePlateSize,index(index('Golden Gate g'!$AU:$BD,xmatch($A84,Golden_Gate_g_Sort)),value(regexextract(AN$2,"\d+$"))))))		false	=iferror(if($A84="","", ID_TO_WELL(settings_SampleStoragePlateSize,index(index('Golden Gate g'!$AU:$BD,xmatch($A84,Golden_Gate_g_Sort)),value(regexextract(AQ$2,"\d+$"))))))		false		false		false
										false	=FORMAT_FOR_PIPETTING(iferror(if($A85="","", let(water,BE85-if(regexmatch(I$1,"Premix enabled"),BH$3,0),if(abs(water)<0.1,"",water))), ""))	false	=FORMAT_FOR_PIPETTING(iferror(if(A85="","",if(regexmatch($I$1,"Premix enabled"),sum($BK$3:$BK),"")), ""))	false	=iferror(if($A85="","", ID_TO_WELL(settings_SampleStoragePlateSize,index(index('Golden Gate g'!$AU:$BD,xmatch($A85,Golden_Gate_g_Sort)),value(regexextract(P$2,"\d+$"))))))		false	=iferror(if($A85="","", ID_TO_WELL(settings_SampleStoragePlateSize,index(index('Golden Gate g'!$AU:$BD,xmatch($A85,Golden_Gate_g_Sort)),value(regexextract(S$2,"\d+$"))))))		false	=iferror(if($A85="","", ID_TO_WELL(settings_SampleStoragePlateSize,index(index('Golden Gate g'!$AU:$BD,xmatch($A85,Golden_Gate_g_Sort)),value(regexextract(V$2,"\d+$"))))))		false	=iferror(if($A85="","", ID_TO_WELL(settings_SampleStoragePlateSize,index(index('Golden Gate g'!$AU:$BD,xmatch($A85,Golden_Gate_g_Sort)),value(regexextract(Y$2,"\d+$"))))))		false	=iferror(if($A85="","", ID_TO_WELL(settings_SampleStoragePlateSize,index(index('Golden Gate g'!$AU:$BD,xmatch($A85,Golden_Gate_g_Sort)),value(regexextract(AB$2,"\d+$"))))))		false	=iferror(if($A85="","", ID_TO_WELL(settings_SampleStoragePlateSize,index(index('Golden Gate g'!$AU:$BD,xmatch($A85,Golden_Gate_g_Sort)),value(regexextract(AE$2,"\d+$"))))))		false	=iferror(if($A85="","", ID_TO_WELL(settings_SampleStoragePlateSize,index(index('Golden Gate g'!$AU:$BD,xmatch($A85,Golden_Gate_g_Sort)),value(regexextract(AH$2,"\d+$"))))))		false	=iferror(if($A85="","", ID_TO_WELL(settings_SampleStoragePlateSize,index(index('Golden Gate g'!$AU:$BD,xmatch($A85,Golden_Gate_g_Sort)),value(regexextract(AK$2,"\d+$"))))))		false	=iferror(if($A85="","", ID_TO_WELL(settings_SampleStoragePlateSize,index(index('Golden Gate g'!$AU:$BD,xmatch($A85,Golden_Gate_g_Sort)),value(regexextract(AN$2,"\d+$"))))))		false	=iferror(if($A85="","", ID_TO_WELL(settings_SampleStoragePlateSize,index(index('Golden Gate g'!$AU:$BD,xmatch($A85,Golden_Gate_g_Sort)),value(regexextract(AQ$2,"\d+$"))))))		false		false		false
										false	=FORMAT_FOR_PIPETTING(iferror(if($A86="","", let(water,BE86-if(regexmatch(I$1,"Premix enabled"),BH$3,0),if(abs(water)<0.1,"",water))), ""))	false	=FORMAT_FOR_PIPETTING(iferror(if(A86="","",if(regexmatch($I$1,"Premix enabled"),sum($BK$3:$BK),"")), ""))	false	=iferror(if($A86="","", ID_TO_WELL(settings_SampleStoragePlateSize,index(index('Golden Gate g'!$AU:$BD,xmatch($A86,Golden_Gate_g_Sort)),value(regexextract(P$2,"\d+$"))))))		false	=iferror(if($A86="","", ID_TO_WELL(settings_SampleStoragePlateSize,index(index('Golden Gate g'!$AU:$BD,xmatch($A86,Golden_Gate_g_Sort)),value(regexextract(S$2,"\d+$"))))))		false	=iferror(if($A86="","", ID_TO_WELL(settings_SampleStoragePlateSize,index(index('Golden Gate g'!$AU:$BD,xmatch($A86,Golden_Gate_g_Sort)),value(regexextract(V$2,"\d+$"))))))		false	=iferror(if($A86="","", ID_TO_WELL(settings_SampleStoragePlateSize,index(index('Golden Gate g'!$AU:$BD,xmatch($A86,Golden_Gate_g_Sort)),value(regexextract(Y$2,"\d+$"))))))		false	=iferror(if($A86="","", ID_TO_WELL(settings_SampleStoragePlateSize,index(index('Golden Gate g'!$AU:$BD,xmatch($A86,Golden_Gate_g_Sort)),value(regexextract(AB$2,"\d+$"))))))		false	=iferror(if($A86="","", ID_TO_WELL(settings_SampleStoragePlateSize,index(index('Golden Gate g'!$AU:$BD,xmatch($A86,Golden_Gate_g_Sort)),value(regexextract(AE$2,"\d+$"))))))		false	=iferror(if($A86="","", ID_TO_WELL(settings_SampleStoragePlateSize,index(index('Golden Gate g'!$AU:$BD,xmatch($A86,Golden_Gate_g_Sort)),value(regexextract(AH$2,"\d+$"))))))		false	=iferror(if($A86="","", ID_TO_WELL(settings_SampleStoragePlateSize,index(index('Golden Gate g'!$AU:$BD,xmatch($A86,Golden_Gate_g_Sort)),value(regexextract(AK$2,"\d+$"))))))		false	=iferror(if($A86="","", ID_TO_WELL(settings_SampleStoragePlateSize,index(index('Golden Gate g'!$AU:$BD,xmatch($A86,Golden_Gate_g_Sort)),value(regexextract(AN$2,"\d+$"))))))		false	=iferror(if($A86="","", ID_TO_WELL(settings_SampleStoragePlateSize,index(index('Golden Gate g'!$AU:$BD,xmatch($A86,Golden_Gate_g_Sort)),value(regexextract(AQ$2,"\d+$"))))))		false		false		false
										false	=FORMAT_FOR_PIPETTING(iferror(if($A87="","", let(water,BE87-if(regexmatch(I$1,"Premix enabled"),BH$3,0),if(abs(water)<0.1,"",water))), ""))	false	=FORMAT_FOR_PIPETTING(iferror(if(A87="","",if(regexmatch($I$1,"Premix enabled"),sum($BK$3:$BK),"")), ""))	false	=iferror(if($A87="","", ID_TO_WELL(settings_SampleStoragePlateSize,index(index('Golden Gate g'!$AU:$BD,xmatch($A87,Golden_Gate_g_Sort)),value(regexextract(P$2,"\d+$"))))))		false	=iferror(if($A87="","", ID_TO_WELL(settings_SampleStoragePlateSize,index(index('Golden Gate g'!$AU:$BD,xmatch($A87,Golden_Gate_g_Sort)),value(regexextract(S$2,"\d+$"))))))		false	=iferror(if($A87="","", ID_TO_WELL(settings_SampleStoragePlateSize,index(index('Golden Gate g'!$AU:$BD,xmatch($A87,Golden_Gate_g_Sort)),value(regexextract(V$2,"\d+$"))))))		false	=iferror(if($A87="","", ID_TO_WELL(settings_SampleStoragePlateSize,index(index('Golden Gate g'!$AU:$BD,xmatch($A87,Golden_Gate_g_Sort)),value(regexextract(Y$2,"\d+$"))))))		false	=iferror(if($A87="","", ID_TO_WELL(settings_SampleStoragePlateSize,index(index('Golden Gate g'!$AU:$BD,xmatch($A87,Golden_Gate_g_Sort)),value(regexextract(AB$2,"\d+$"))))))		false	=iferror(if($A87="","", ID_TO_WELL(settings_SampleStoragePlateSize,index(index('Golden Gate g'!$AU:$BD,xmatch($A87,Golden_Gate_g_Sort)),value(regexextract(AE$2,"\d+$"))))))		false	=iferror(if($A87="","", ID_TO_WELL(settings_SampleStoragePlateSize,index(index('Golden Gate g'!$AU:$BD,xmatch($A87,Golden_Gate_g_Sort)),value(regexextract(AH$2,"\d+$"))))))		false	=iferror(if($A87="","", ID_TO_WELL(settings_SampleStoragePlateSize,index(index('Golden Gate g'!$AU:$BD,xmatch($A87,Golden_Gate_g_Sort)),value(regexextract(AK$2,"\d+$"))))))		false	=iferror(if($A87="","", ID_TO_WELL(settings_SampleStoragePlateSize,index(index('Golden Gate g'!$AU:$BD,xmatch($A87,Golden_Gate_g_Sort)),value(regexextract(AN$2,"\d+$"))))))		false	=iferror(if($A87="","", ID_TO_WELL(settings_SampleStoragePlateSize,index(index('Golden Gate g'!$AU:$BD,xmatch($A87,Golden_Gate_g_Sort)),value(regexextract(AQ$2,"\d+$"))))))		false		false		false
										false	=FORMAT_FOR_PIPETTING(iferror(if($A88="","", let(water,BE88-if(regexmatch(I$1,"Premix enabled"),BH$3,0),if(abs(water)<0.1,"",water))), ""))	false	=FORMAT_FOR_PIPETTING(iferror(if(A88="","",if(regexmatch($I$1,"Premix enabled"),sum($BK$3:$BK),"")), ""))	false	=iferror(if($A88="","", ID_TO_WELL(settings_SampleStoragePlateSize,index(index('Golden Gate g'!$AU:$BD,xmatch($A88,Golden_Gate_g_Sort)),value(regexextract(P$2,"\d+$"))))))		false	=iferror(if($A88="","", ID_TO_WELL(settings_SampleStoragePlateSize,index(index('Golden Gate g'!$AU:$BD,xmatch($A88,Golden_Gate_g_Sort)),value(regexextract(S$2,"\d+$"))))))		false	=iferror(if($A88="","", ID_TO_WELL(settings_SampleStoragePlateSize,index(index('Golden Gate g'!$AU:$BD,xmatch($A88,Golden_Gate_g_Sort)),value(regexextract(V$2,"\d+$"))))))		false	=iferror(if($A88="","", ID_TO_WELL(settings_SampleStoragePlateSize,index(index('Golden Gate g'!$AU:$BD,xmatch($A88,Golden_Gate_g_Sort)),value(regexextract(Y$2,"\d+$"))))))		false	=iferror(if($A88="","", ID_TO_WELL(settings_SampleStoragePlateSize,index(index('Golden Gate g'!$AU:$BD,xmatch($A88,Golden_Gate_g_Sort)),value(regexextract(AB$2,"\d+$"))))))		false	=iferror(if($A88="","", ID_TO_WELL(settings_SampleStoragePlateSize,index(index('Golden Gate g'!$AU:$BD,xmatch($A88,Golden_Gate_g_Sort)),value(regexextract(AE$2,"\d+$"))))))		false	=iferror(if($A88="","", ID_TO_WELL(settings_SampleStoragePlateSize,index(index('Golden Gate g'!$AU:$BD,xmatch($A88,Golden_Gate_g_Sort)),value(regexextract(AH$2,"\d+$"))))))		false	=iferror(if($A88="","", ID_TO_WELL(settings_SampleStoragePlateSize,index(index('Golden Gate g'!$AU:$BD,xmatch($A88,Golden_Gate_g_Sort)),value(regexextract(AK$2,"\d+$"))))))		false	=iferror(if($A88="","", ID_TO_WELL(settings_SampleStoragePlateSize,index(index('Golden Gate g'!$AU:$BD,xmatch($A88,Golden_Gate_g_Sort)),value(regexextract(AN$2,"\d+$"))))))		false	=iferror(if($A88="","", ID_TO_WELL(settings_SampleStoragePlateSize,index(index('Golden Gate g'!$AU:$BD,xmatch($A88,Golden_Gate_g_Sort)),value(regexextract(AQ$2,"\d+$"))))))		false		false		false
										false	=FORMAT_FOR_PIPETTING(iferror(if($A89="","", let(water,BE89-if(regexmatch(I$1,"Premix enabled"),BH$3,0),if(abs(water)<0.1,"",water))), ""))	false	=FORMAT_FOR_PIPETTING(iferror(if(A89="","",if(regexmatch($I$1,"Premix enabled"),sum($BK$3:$BK),"")), ""))	false	=iferror(if($A89="","", ID_TO_WELL(settings_SampleStoragePlateSize,index(index('Golden Gate g'!$AU:$BD,xmatch($A89,Golden_Gate_g_Sort)),value(regexextract(P$2,"\d+$"))))))		false	=iferror(if($A89="","", ID_TO_WELL(settings_SampleStoragePlateSize,index(index('Golden Gate g'!$AU:$BD,xmatch($A89,Golden_Gate_g_Sort)),value(regexextract(S$2,"\d+$"))))))		false	=iferror(if($A89="","", ID_TO_WELL(settings_SampleStoragePlateSize,index(index('Golden Gate g'!$AU:$BD,xmatch($A89,Golden_Gate_g_Sort)),value(regexextract(V$2,"\d+$"))))))		false	=iferror(if($A89="","", ID_TO_WELL(settings_SampleStoragePlateSize,index(index('Golden Gate g'!$AU:$BD,xmatch($A89,Golden_Gate_g_Sort)),value(regexextract(Y$2,"\d+$"))))))		false	=iferror(if($A89="","", ID_TO_WELL(settings_SampleStoragePlateSize,index(index('Golden Gate g'!$AU:$BD,xmatch($A89,Golden_Gate_g_Sort)),value(regexextract(AB$2,"\d+$"))))))		false	=iferror(if($A89="","", ID_TO_WELL(settings_SampleStoragePlateSize,index(index('Golden Gate g'!$AU:$BD,xmatch($A89,Golden_Gate_g_Sort)),value(regexextract(AE$2,"\d+$"))))))		false	=iferror(if($A89="","", ID_TO_WELL(settings_SampleStoragePlateSize,index(index('Golden Gate g'!$AU:$BD,xmatch($A89,Golden_Gate_g_Sort)),value(regexextract(AH$2,"\d+$"))))))		false	=iferror(if($A89="","", ID_TO_WELL(settings_SampleStoragePlateSize,index(index('Golden Gate g'!$AU:$BD,xmatch($A89,Golden_Gate_g_Sort)),value(regexextract(AK$2,"\d+$"))))))		false	=iferror(if($A89="","", ID_TO_WELL(settings_SampleStoragePlateSize,index(index('Golden Gate g'!$AU:$BD,xmatch($A89,Golden_Gate_g_Sort)),value(regexextract(AN$2,"\d+$"))))))		false	=iferror(if($A89="","", ID_TO_WELL(settings_SampleStoragePlateSize,index(index('Golden Gate g'!$AU:$BD,xmatch($A89,Golden_Gate_g_Sort)),value(regexextract(AQ$2,"\d+$"))))))		false		false		false
										false	=FORMAT_FOR_PIPETTING(iferror(if($A90="","", let(water,BE90-if(regexmatch(I$1,"Premix enabled"),BH$3,0),if(abs(water)<0.1,"",water))), ""))	false	=FORMAT_FOR_PIPETTING(iferror(if(A90="","",if(regexmatch($I$1,"Premix enabled"),sum($BK$3:$BK),"")), ""))	false	=iferror(if($A90="","", ID_TO_WELL(settings_SampleStoragePlateSize,index(index('Golden Gate g'!$AU:$BD,xmatch($A90,Golden_Gate_g_Sort)),value(regexextract(P$2,"\d+$"))))))		false	=iferror(if($A90="","", ID_TO_WELL(settings_SampleStoragePlateSize,index(index('Golden Gate g'!$AU:$BD,xmatch($A90,Golden_Gate_g_Sort)),value(regexextract(S$2,"\d+$"))))))		false	=iferror(if($A90="","", ID_TO_WELL(settings_SampleStoragePlateSize,index(index('Golden Gate g'!$AU:$BD,xmatch($A90,Golden_Gate_g_Sort)),value(regexextract(V$2,"\d+$"))))))		false	=iferror(if($A90="","", ID_TO_WELL(settings_SampleStoragePlateSize,index(index('Golden Gate g'!$AU:$BD,xmatch($A90,Golden_Gate_g_Sort)),value(regexextract(Y$2,"\d+$"))))))		false	=iferror(if($A90="","", ID_TO_WELL(settings_SampleStoragePlateSize,index(index('Golden Gate g'!$AU:$BD,xmatch($A90,Golden_Gate_g_Sort)),value(regexextract(AB$2,"\d+$"))))))		false	=iferror(if($A90="","", ID_TO_WELL(settings_SampleStoragePlateSize,index(index('Golden Gate g'!$AU:$BD,xmatch($A90,Golden_Gate_g_Sort)),value(regexextract(AE$2,"\d+$"))))))		false	=iferror(if($A90="","", ID_TO_WELL(settings_SampleStoragePlateSize,index(index('Golden Gate g'!$AU:$BD,xmatch($A90,Golden_Gate_g_Sort)),value(regexextract(AH$2,"\d+$"))))))		false	=iferror(if($A90="","", ID_TO_WELL(settings_SampleStoragePlateSize,index(index('Golden Gate g'!$AU:$BD,xmatch($A90,Golden_Gate_g_Sort)),value(regexextract(AK$2,"\d+$"))))))		false	=iferror(if($A90="","", ID_TO_WELL(settings_SampleStoragePlateSize,index(index('Golden Gate g'!$AU:$BD,xmatch($A90,Golden_Gate_g_Sort)),value(regexextract(AN$2,"\d+$"))))))		false	=iferror(if($A90="","", ID_TO_WELL(settings_SampleStoragePlateSize,index(index('Golden Gate g'!$AU:$BD,xmatch($A90,Golden_Gate_g_Sort)),value(regexextract(AQ$2,"\d+$"))))))		false		false		false
										false	=FORMAT_FOR_PIPETTING(iferror(if($A91="","", let(water,BE91-if(regexmatch(I$1,"Premix enabled"),BH$3,0),if(abs(water)<0.1,"",water))), ""))	false	=FORMAT_FOR_PIPETTING(iferror(if(A91="","",if(regexmatch($I$1,"Premix enabled"),sum($BK$3:$BK),"")), ""))	false	=iferror(if($A91="","", ID_TO_WELL(settings_SampleStoragePlateSize,index(index('Golden Gate g'!$AU:$BD,xmatch($A91,Golden_Gate_g_Sort)),value(regexextract(P$2,"\d+$"))))))		false	=iferror(if($A91="","", ID_TO_WELL(settings_SampleStoragePlateSize,index(index('Golden Gate g'!$AU:$BD,xmatch($A91,Golden_Gate_g_Sort)),value(regexextract(S$2,"\d+$"))))))		false	=iferror(if($A91="","", ID_TO_WELL(settings_SampleStoragePlateSize,index(index('Golden Gate g'!$AU:$BD,xmatch($A91,Golden_Gate_g_Sort)),value(regexextract(V$2,"\d+$"))))))		false	=iferror(if($A91="","", ID_TO_WELL(settings_SampleStoragePlateSize,index(index('Golden Gate g'!$AU:$BD,xmatch($A91,Golden_Gate_g_Sort)),value(regexextract(Y$2,"\d+$"))))))		false	=iferror(if($A91="","", ID_TO_WELL(settings_SampleStoragePlateSize,index(index('Golden Gate g'!$AU:$BD,xmatch($A91,Golden_Gate_g_Sort)),value(regexextract(AB$2,"\d+$"))))))		false	=iferror(if($A91="","", ID_TO_WELL(settings_SampleStoragePlateSize,index(index('Golden Gate g'!$AU:$BD,xmatch($A91,Golden_Gate_g_Sort)),value(regexextract(AE$2,"\d+$"))))))		false	=iferror(if($A91="","", ID_TO_WELL(settings_SampleStoragePlateSize,index(index('Golden Gate g'!$AU:$BD,xmatch($A91,Golden_Gate_g_Sort)),value(regexextract(AH$2,"\d+$"))))))		false	=iferror(if($A91="","", ID_TO_WELL(settings_SampleStoragePlateSize,index(index('Golden Gate g'!$AU:$BD,xmatch($A91,Golden_Gate_g_Sort)),value(regexextract(AK$2,"\d+$"))))))		false	=iferror(if($A91="","", ID_TO_WELL(settings_SampleStoragePlateSize,index(index('Golden Gate g'!$AU:$BD,xmatch($A91,Golden_Gate_g_Sort)),value(regexextract(AN$2,"\d+$"))))))		false	=iferror(if($A91="","", ID_TO_WELL(settings_SampleStoragePlateSize,index(index('Golden Gate g'!$AU:$BD,xmatch($A91,Golden_Gate_g_Sort)),value(regexextract(AQ$2,"\d+$"))))))		false		false		false
										false	=FORMAT_FOR_PIPETTING(iferror(if($A92="","", let(water,BE92-if(regexmatch(I$1,"Premix enabled"),BH$3,0),if(abs(water)<0.1,"",water))), ""))	false	=FORMAT_FOR_PIPETTING(iferror(if(A92="","",if(regexmatch($I$1,"Premix enabled"),sum($BK$3:$BK),"")), ""))	false	=iferror(if($A92="","", ID_TO_WELL(settings_SampleStoragePlateSize,index(index('Golden Gate g'!$AU:$BD,xmatch($A92,Golden_Gate_g_Sort)),value(regexextract(P$2,"\d+$"))))))		false	=iferror(if($A92="","", ID_TO_WELL(settings_SampleStoragePlateSize,index(index('Golden Gate g'!$AU:$BD,xmatch($A92,Golden_Gate_g_Sort)),value(regexextract(S$2,"\d+$"))))))		false	=iferror(if($A92="","", ID_TO_WELL(settings_SampleStoragePlateSize,index(index('Golden Gate g'!$AU:$BD,xmatch($A92,Golden_Gate_g_Sort)),value(regexextract(V$2,"\d+$"))))))		false	=iferror(if($A92="","", ID_TO_WELL(settings_SampleStoragePlateSize,index(index('Golden Gate g'!$AU:$BD,xmatch($A92,Golden_Gate_g_Sort)),value(regexextract(Y$2,"\d+$"))))))		false	=iferror(if($A92="","", ID_TO_WELL(settings_SampleStoragePlateSize,index(index('Golden Gate g'!$AU:$BD,xmatch($A92,Golden_Gate_g_Sort)),value(regexextract(AB$2,"\d+$"))))))		false	=iferror(if($A92="","", ID_TO_WELL(settings_SampleStoragePlateSize,index(index('Golden Gate g'!$AU:$BD,xmatch($A92,Golden_Gate_g_Sort)),value(regexextract(AE$2,"\d+$"))))))		false	=iferror(if($A92="","", ID_TO_WELL(settings_SampleStoragePlateSize,index(index('Golden Gate g'!$AU:$BD,xmatch($A92,Golden_Gate_g_Sort)),value(regexextract(AH$2,"\d+$"))))))		false	=iferror(if($A92="","", ID_TO_WELL(settings_SampleStoragePlateSize,index(index('Golden Gate g'!$AU:$BD,xmatch($A92,Golden_Gate_g_Sort)),value(regexextract(AK$2,"\d+$"))))))		false	=iferror(if($A92="","", ID_TO_WELL(settings_SampleStoragePlateSize,index(index('Golden Gate g'!$AU:$BD,xmatch($A92,Golden_Gate_g_Sort)),value(regexextract(AN$2,"\d+$"))))))		false	=iferror(if($A92="","", ID_TO_WELL(settings_SampleStoragePlateSize,index(index('Golden Gate g'!$AU:$BD,xmatch($A92,Golden_Gate_g_Sort)),value(regexextract(AQ$2,"\d+$"))))))		false		false		false
										false	=FORMAT_FOR_PIPETTING(iferror(if($A93="","", let(water,BE93-if(regexmatch(I$1,"Premix enabled"),BH$3,0),if(abs(water)<0.1,"",water))), ""))	false	=FORMAT_FOR_PIPETTING(iferror(if(A93="","",if(regexmatch($I$1,"Premix enabled"),sum($BK$3:$BK),"")), ""))	false	=iferror(if($A93="","", ID_TO_WELL(settings_SampleStoragePlateSize,index(index('Golden Gate g'!$AU:$BD,xmatch($A93,Golden_Gate_g_Sort)),value(regexextract(P$2,"\d+$"))))))		false	=iferror(if($A93="","", ID_TO_WELL(settings_SampleStoragePlateSize,index(index('Golden Gate g'!$AU:$BD,xmatch($A93,Golden_Gate_g_Sort)),value(regexextract(S$2,"\d+$"))))))		false	=iferror(if($A93="","", ID_TO_WELL(settings_SampleStoragePlateSize,index(index('Golden Gate g'!$AU:$BD,xmatch($A93,Golden_Gate_g_Sort)),value(regexextract(V$2,"\d+$"))))))		false	=iferror(if($A93="","", ID_TO_WELL(settings_SampleStoragePlateSize,index(index('Golden Gate g'!$AU:$BD,xmatch($A93,Golden_Gate_g_Sort)),value(regexextract(Y$2,"\d+$"))))))		false	=iferror(if($A93="","", ID_TO_WELL(settings_SampleStoragePlateSize,index(index('Golden Gate g'!$AU:$BD,xmatch($A93,Golden_Gate_g_Sort)),value(regexextract(AB$2,"\d+$"))))))		false	=iferror(if($A93="","", ID_TO_WELL(settings_SampleStoragePlateSize,index(index('Golden Gate g'!$AU:$BD,xmatch($A93,Golden_Gate_g_Sort)),value(regexextract(AE$2,"\d+$"))))))		false	=iferror(if($A93="","", ID_TO_WELL(settings_SampleStoragePlateSize,index(index('Golden Gate g'!$AU:$BD,xmatch($A93,Golden_Gate_g_Sort)),value(regexextract(AH$2,"\d+$"))))))		false	=iferror(if($A93="","", ID_TO_WELL(settings_SampleStoragePlateSize,index(index('Golden Gate g'!$AU:$BD,xmatch($A93,Golden_Gate_g_Sort)),value(regexextract(AK$2,"\d+$"))))))		false	=iferror(if($A93="","", ID_TO_WELL(settings_SampleStoragePlateSize,index(index('Golden Gate g'!$AU:$BD,xmatch($A93,Golden_Gate_g_Sort)),value(regexextract(AN$2,"\d+$"))))))		false	=iferror(if($A93="","", ID_TO_WELL(settings_SampleStoragePlateSize,index(index('Golden Gate g'!$AU:$BD,xmatch($A93,Golden_Gate_g_Sort)),value(regexextract(AQ$2,"\d+$"))))))		false		false		false
										false	=FORMAT_FOR_PIPETTING(iferror(if($A94="","", let(water,BE94-if(regexmatch(I$1,"Premix enabled"),BH$3,0),if(abs(water)<0.1,"",water))), ""))	false	=FORMAT_FOR_PIPETTING(iferror(if(A94="","",if(regexmatch($I$1,"Premix enabled"),sum($BK$3:$BK),"")), ""))	false	=iferror(if($A94="","", ID_TO_WELL(settings_SampleStoragePlateSize,index(index('Golden Gate g'!$AU:$BD,xmatch($A94,Golden_Gate_g_Sort)),value(regexextract(P$2,"\d+$"))))))		false	=iferror(if($A94="","", ID_TO_WELL(settings_SampleStoragePlateSize,index(index('Golden Gate g'!$AU:$BD,xmatch($A94,Golden_Gate_g_Sort)),value(regexextract(S$2,"\d+$"))))))		false	=iferror(if($A94="","", ID_TO_WELL(settings_SampleStoragePlateSize,index(index('Golden Gate g'!$AU:$BD,xmatch($A94,Golden_Gate_g_Sort)),value(regexextract(V$2,"\d+$"))))))		false	=iferror(if($A94="","", ID_TO_WELL(settings_SampleStoragePlateSize,index(index('Golden Gate g'!$AU:$BD,xmatch($A94,Golden_Gate_g_Sort)),value(regexextract(Y$2,"\d+$"))))))		false	=iferror(if($A94="","", ID_TO_WELL(settings_SampleStoragePlateSize,index(index('Golden Gate g'!$AU:$BD,xmatch($A94,Golden_Gate_g_Sort)),value(regexextract(AB$2,"\d+$"))))))		false	=iferror(if($A94="","", ID_TO_WELL(settings_SampleStoragePlateSize,index(index('Golden Gate g'!$AU:$BD,xmatch($A94,Golden_Gate_g_Sort)),value(regexextract(AE$2,"\d+$"))))))		false	=iferror(if($A94="","", ID_TO_WELL(settings_SampleStoragePlateSize,index(index('Golden Gate g'!$AU:$BD,xmatch($A94,Golden_Gate_g_Sort)),value(regexextract(AH$2,"\d+$"))))))		false	=iferror(if($A94="","", ID_TO_WELL(settings_SampleStoragePlateSize,index(index('Golden Gate g'!$AU:$BD,xmatch($A94,Golden_Gate_g_Sort)),value(regexextract(AK$2,"\d+$"))))))		false	=iferror(if($A94="","", ID_TO_WELL(settings_SampleStoragePlateSize,index(index('Golden Gate g'!$AU:$BD,xmatch($A94,Golden_Gate_g_Sort)),value(regexextract(AN$2,"\d+$"))))))		false	=iferror(if($A94="","", ID_TO_WELL(settings_SampleStoragePlateSize,index(index('Golden Gate g'!$AU:$BD,xmatch($A94,Golden_Gate_g_Sort)),value(regexextract(AQ$2,"\d+$"))))))		false		false		false
										false	=FORMAT_FOR_PIPETTING(iferror(if($A95="","", let(water,BE95-if(regexmatch(I$1,"Premix enabled"),BH$3,0),if(abs(water)<0.1,"",water))), ""))	false	=FORMAT_FOR_PIPETTING(iferror(if(A95="","",if(regexmatch($I$1,"Premix enabled"),sum($BK$3:$BK),"")), ""))	false	=iferror(if($A95="","", ID_TO_WELL(settings_SampleStoragePlateSize,index(index('Golden Gate g'!$AU:$BD,xmatch($A95,Golden_Gate_g_Sort)),value(regexextract(P$2,"\d+$"))))))		false	=iferror(if($A95="","", ID_TO_WELL(settings_SampleStoragePlateSize,index(index('Golden Gate g'!$AU:$BD,xmatch($A95,Golden_Gate_g_Sort)),value(regexextract(S$2,"\d+$"))))))		false	=iferror(if($A95="","", ID_TO_WELL(settings_SampleStoragePlateSize,index(index('Golden Gate g'!$AU:$BD,xmatch($A95,Golden_Gate_g_Sort)),value(regexextract(V$2,"\d+$"))))))		false	=iferror(if($A95="","", ID_TO_WELL(settings_SampleStoragePlateSize,index(index('Golden Gate g'!$AU:$BD,xmatch($A95,Golden_Gate_g_Sort)),value(regexextract(Y$2,"\d+$"))))))		false	=iferror(if($A95="","", ID_TO_WELL(settings_SampleStoragePlateSize,index(index('Golden Gate g'!$AU:$BD,xmatch($A95,Golden_Gate_g_Sort)),value(regexextract(AB$2,"\d+$"))))))		false	=iferror(if($A95="","", ID_TO_WELL(settings_SampleStoragePlateSize,index(index('Golden Gate g'!$AU:$BD,xmatch($A95,Golden_Gate_g_Sort)),value(regexextract(AE$2,"\d+$"))))))		false	=iferror(if($A95="","", ID_TO_WELL(settings_SampleStoragePlateSize,index(index('Golden Gate g'!$AU:$BD,xmatch($A95,Golden_Gate_g_Sort)),value(regexextract(AH$2,"\d+$"))))))		false	=iferror(if($A95="","", ID_TO_WELL(settings_SampleStoragePlateSize,index(index('Golden Gate g'!$AU:$BD,xmatch($A95,Golden_Gate_g_Sort)),value(regexextract(AK$2,"\d+$"))))))		false	=iferror(if($A95="","", ID_TO_WELL(settings_SampleStoragePlateSize,index(index('Golden Gate g'!$AU:$BD,xmatch($A95,Golden_Gate_g_Sort)),value(regexextract(AN$2,"\d+$"))))))		false	=iferror(if($A95="","", ID_TO_WELL(settings_SampleStoragePlateSize,index(index('Golden Gate g'!$AU:$BD,xmatch($A95,Golden_Gate_g_Sort)),value(regexextract(AQ$2,"\d+$"))))))		false		false		false
										false	=FORMAT_FOR_PIPETTING(iferror(if($A96="","", let(water,BE96-if(regexmatch(I$1,"Premix enabled"),BH$3,0),if(abs(water)<0.1,"",water))), ""))	false	=FORMAT_FOR_PIPETTING(iferror(if(A96="","",if(regexmatch($I$1,"Premix enabled"),sum($BK$3:$BK),"")), ""))	false	=iferror(if($A96="","", ID_TO_WELL(settings_SampleStoragePlateSize,index(index('Golden Gate g'!$AU:$BD,xmatch($A96,Golden_Gate_g_Sort)),value(regexextract(P$2,"\d+$"))))))		false	=iferror(if($A96="","", ID_TO_WELL(settings_SampleStoragePlateSize,index(index('Golden Gate g'!$AU:$BD,xmatch($A96,Golden_Gate_g_Sort)),value(regexextract(S$2,"\d+$"))))))		false	=iferror(if($A96="","", ID_TO_WELL(settings_SampleStoragePlateSize,index(index('Golden Gate g'!$AU:$BD,xmatch($A96,Golden_Gate_g_Sort)),value(regexextract(V$2,"\d+$"))))))		false	=iferror(if($A96="","", ID_TO_WELL(settings_SampleStoragePlateSize,index(index('Golden Gate g'!$AU:$BD,xmatch($A96,Golden_Gate_g_Sort)),value(regexextract(Y$2,"\d+$"))))))		false	=iferror(if($A96="","", ID_TO_WELL(settings_SampleStoragePlateSize,index(index('Golden Gate g'!$AU:$BD,xmatch($A96,Golden_Gate_g_Sort)),value(regexextract(AB$2,"\d+$"))))))		false	=iferror(if($A96="","", ID_TO_WELL(settings_SampleStoragePlateSize,index(index('Golden Gate g'!$AU:$BD,xmatch($A96,Golden_Gate_g_Sort)),value(regexextract(AE$2,"\d+$"))))))		false	=iferror(if($A96="","", ID_TO_WELL(settings_SampleStoragePlateSize,index(index('Golden Gate g'!$AU:$BD,xmatch($A96,Golden_Gate_g_Sort)),value(regexextract(AH$2,"\d+$"))))))		false	=iferror(if($A96="","", ID_TO_WELL(settings_SampleStoragePlateSize,index(index('Golden Gate g'!$AU:$BD,xmatch($A96,Golden_Gate_g_Sort)),value(regexextract(AK$2,"\d+$"))))))		false	=iferror(if($A96="","", ID_TO_WELL(settings_SampleStoragePlateSize,index(index('Golden Gate g'!$AU:$BD,xmatch($A96,Golden_Gate_g_Sort)),value(regexextract(AN$2,"\d+$"))))))		false	=iferror(if($A96="","", ID_TO_WELL(settings_SampleStoragePlateSize,index(index('Golden Gate g'!$AU:$BD,xmatch($A96,Golden_Gate_g_Sort)),value(regexextract(AQ$2,"\d+$"))))))		false		false		false
										false	=FORMAT_FOR_PIPETTING(iferror(if($A97="","", let(water,BE97-if(regexmatch(I$1,"Premix enabled"),BH$3,0),if(abs(water)<0.1,"",water))), ""))	false	=FORMAT_FOR_PIPETTING(iferror(if(A97="","",if(regexmatch($I$1,"Premix enabled"),sum($BK$3:$BK),"")), ""))	false	=iferror(if($A97="","", ID_TO_WELL(settings_SampleStoragePlateSize,index(index('Golden Gate g'!$AU:$BD,xmatch($A97,Golden_Gate_g_Sort)),value(regexextract(P$2,"\d+$"))))))		false	=iferror(if($A97="","", ID_TO_WELL(settings_SampleStoragePlateSize,index(index('Golden Gate g'!$AU:$BD,xmatch($A97,Golden_Gate_g_Sort)),value(regexextract(S$2,"\d+$"))))))		false	=iferror(if($A97="","", ID_TO_WELL(settings_SampleStoragePlateSize,index(index('Golden Gate g'!$AU:$BD,xmatch($A97,Golden_Gate_g_Sort)),value(regexextract(V$2,"\d+$"))))))		false	=iferror(if($A97="","", ID_TO_WELL(settings_SampleStoragePlateSize,index(index('Golden Gate g'!$AU:$BD,xmatch($A97,Golden_Gate_g_Sort)),value(regexextract(Y$2,"\d+$"))))))		false	=iferror(if($A97="","", ID_TO_WELL(settings_SampleStoragePlateSize,index(index('Golden Gate g'!$AU:$BD,xmatch($A97,Golden_Gate_g_Sort)),value(regexextract(AB$2,"\d+$"))))))		false	=iferror(if($A97="","", ID_TO_WELL(settings_SampleStoragePlateSize,index(index('Golden Gate g'!$AU:$BD,xmatch($A97,Golden_Gate_g_Sort)),value(regexextract(AE$2,"\d+$"))))))		false	=iferror(if($A97="","", ID_TO_WELL(settings_SampleStoragePlateSize,index(index('Golden Gate g'!$AU:$BD,xmatch($A97,Golden_Gate_g_Sort)),value(regexextract(AH$2,"\d+$"))))))		false	=iferror(if($A97="","", ID_TO_WELL(settings_SampleStoragePlateSize,index(index('Golden Gate g'!$AU:$BD,xmatch($A97,Golden_Gate_g_Sort)),value(regexextract(AK$2,"\d+$"))))))		false	=iferror(if($A97="","", ID_TO_WELL(settings_SampleStoragePlateSize,index(index('Golden Gate g'!$AU:$BD,xmatch($A97,Golden_Gate_g_Sort)),value(regexextract(AN$2,"\d+$"))))))		false	=iferror(if($A97="","", ID_TO_WELL(settings_SampleStoragePlateSize,index(index('Golden Gate g'!$AU:$BD,xmatch($A97,Golden_Gate_g_Sort)),value(regexextract(AQ$2,"\d+$"))))))		false		false		false
[truncated: 14 more columns]
