# Supplementary material for: CloneCoordinate: Open-Source Software for Collaborative DNA Construction
Source: ACS Synth Biol. 2025 Nov 18;14(12):4802–18. doi: 10.1021/acssynbio.5c00582 (PMC12723744; doi:10.1021/acssynbio.5c00582)
Supplement: Supplementary file 2 [file sb5c00582_si_002.zip › Asst: Miniprep.csv]

Assist: Minipreps			=if(join("",unique(A3:A))<>join("",A3:A),"duplicate sort #!","")		=if(A3="","", join(char(10),byrow( query( {F3:F,P3:P}, "select Col1,count(Col1) where Col1 is not null and Col2 is null group by Col1 label Col1 '', count(Col1) ''" ), lambda(x,join(" ",x)))))				=let( status_range,{Dashboard!$E14:$E18}, cell_names, split(textjoin(",", 1, arrayformula(IF(regexmatch(join(char(10),status_range),Dashboard!$E5:E29), Dashboard!$D5:D29, ""))),","), cell_links, split(textjoin(",", 1, arrayformula(IF(regexmatch(join(char(10),status_range),Dashboard!$E5:E29), 'Settings & admin'!$M2:M26, ""))),","), array_constrain(arrayformula(hyperlink(cell_links,"Protocol: "&cel…	Protocol: row(A14)-row($A$5)+1)	Protocol: "inoculate liquid culture")	=if(A3="","", if(countblank(A3:A)<>countblank(M3:M),"Enter media to use in Minipreps tab", if(countblank(A3:A)<>countblank(N3:N),"Enter antibiotics to use in Minipreps tab", if(countblank(A3:A)<>countblank(O3:O),"Enter culture volumes to use in Minipreps tab", trim("Prepare the following media mixtures:"&char(10)&trim(join(rept(char(160),3),byrow(QUERY( {M3:M,N3:N,arrayformula(value(O3:O)),P3:P},…						=iferror(if(A3="","", "Plates needed: "&join(", ",unique(sort(arrayformula(left(filter(S3:S,S3:S<>"",U3:U=""),3))))))&" Elute with "&settings_mStandardElutionVolume&" by default")																used by formulas >
={'Minipreps m'!D2;iferror(sort(filter('Minipreps m'!D3:D,isnumber('Minipreps m'!D3:D))))}	={"24w plate well"; arrayformula(if(A3:A="","", char(if(mod(A3:A,4)=0,4,mod(A3:A,4))+64)& text(ceiling(if(mod(A3:A,24)=0,6,mod(A3:A,24)/4)),"0")))}	={'Minipreps m'!AF2; arrayformula(if(A3:A="","",floor((A3:A-1)/24)+1)) }	=let(datacol,Minipreps_m_Source_ID, {index(datacol,2); byrow($A3:$A,lambda(sortnum, iferror(if(sortnum="","", index(datacol,xmatch(sortnum,Minipreps_m_Sort))))))})	={"s well";arrayformula(if(left(D3:D)="s",ID_TO_WELL(settings_SampleStoragePlateSize,D3:D),""))}	=let(datacol,'Minipreps m'!AD:AD, {index(datacol,2); byrow($A3:$A,lambda(sortnum, iferror(if(sortnum="","", index(datacol,xmatch(sortnum,Minipreps_m_Sort))))))})	=let(datacol,'Minipreps m'!AB:AB, {index(datacol,2); byrow($A3:$A,lambda(sortnum, iferror(if(sortnum="","", index(datacol,xmatch(sortnum,Minipreps_m_Sort))))))})	=let(datacol,'Minipreps m'!AE:AE, {index(datacol,2); byrow($A3:$A,lambda(sortnum, iferror(if(sortnum="","", index(datacol,xmatch(sortnum,Minipreps_m_Sort))))))})	=let(datacol,Minipreps_m_Queue_notes, {index(datacol,2); byrow($A3:$A,lambda(sortnum, iferror(if(sortnum="","", index(datacol,xmatch(sortnum,Minipreps_m_Sort))))))})	Inoculated?	=let(datacol,Minipreps_m_Colony_size, {index(datacol,2); byrow($A3:$A,lambda(sortnum, iferror(if(sortnum="","", index(datacol,xmatch(sortnum,Minipreps_m_Sort))))))})	=let(datacol,Minipreps_m_Colony_color, {index(datacol,2); byrow($A3:$A,lambda(sortnum, iferror(if(sortnum="","", index(datacol,xmatch(sortnum,Minipreps_m_Sort))))))})	=let(datacol,Minipreps_m_Culture_media, {index(datacol,2); byrow($A3:$A,lambda(sortnum, iferror(if(sortnum="","", index(datacol,xmatch(sortnum,Minipreps_m_Sort))))))})	=let(datacol,Minipreps_m_Culture_antibiotic, {index(datacol,2); byrow($A3:$A,lambda(sortnum, iferror(if(sortnum="","", index(datacol,xmatch(sortnum,Minipreps_m_Sort))))))})	=let(datacol,Minipreps_m_Culture_volume, {index(datacol,2); byrow($A3:$A,lambda(sortnum, iferror(if(sortnum="","", FORMAT_FOR_PIPETTING(index(datacol,xmatch(sortnum,Minipreps_m_Sort)))))))})	=let(datacol,Minipreps_m_Date_inoculated, {index(datacol,2); byrow($A3:$A,lambda(sortnum, iferror(if(sortnum="","", index(datacol,xmatch(sortnum,Minipreps_m_Sort))))))})	=let(datacol,Minipreps_m_Inoculated_by, {index(datacol,2); byrow($A3:$A,lambda(sortnum, iferror(if(sortnum="","", index(datacol,xmatch(sortnum,Minipreps_m_Sort))))))})	=let(datacol,Minipreps_m_Grew?, {index(datacol,2); byrow($A3:$A,lambda(sortnum, iferror(if(sortnum="","", index(datacol,xmatch(sortnum,Minipreps_m_Sort))))))})	=let(datacol,Minipreps_m_Well, {index(datacol,2); byrow($A3:$A,lambda(sortnum, iferror(if(sortnum="","", index(datacol,xmatch(sortnum,Minipreps_m_Sort))))))})	=let(datacol,Minipreps_m_Elution_volume, {index(datacol,2); byrow($A3:$A,lambda(sortnum, iferror(if(sortnum="","", index(datacol,xmatch(sortnum,Minipreps_m_Sort))))))})	=let(datacol,Minipreps_m_Date_purified, {index(datacol,2); byrow($A3:$A,lambda(sortnum, iferror(if(sortnum="","", index(datacol,xmatch(sortnum,Minipreps_m_Sort))))))})	=let(datacol,Minipreps_m_Purified_by, {index(datacol,2); byrow($A3:$A,lambda(sortnum, iferror(if(sortnum="","", index(datacol,xmatch(sortnum,Minipreps_m_Sort))))))})	=let(datacol,Minipreps_m_date_quant, {index(datacol,2); byrow($A3:$A,lambda(sortnum, iferror(if(sortnum="","", index(datacol,xmatch(sortnum,Minipreps_m_Sort))))))})	=let(datacol,Minipreps_m_260_280, {index(datacol,2); byrow($A3:$A,lambda(sortnum, iferror(if(sortnum="","", index(datacol,xmatch(sortnum,Minipreps_m_Sort))))))})	=let(datacol,Minipreps_m_Conc, {index(datacol,2); byrow($A3:$A,lambda(sortnum, iferror(if(sortnum="","", index(datacol,xmatch(sortnum,Minipreps_m_Sort))))))})	=let(datacol,Minipreps_m_Gel_sample_prep_date, {index(datacol,2); byrow($A3:$A,lambda(sortnum, iferror(if(sortnum="","", index(datacol,xmatch(sortnum,Minipreps_m_Sort))))))})	=let(datacol,Minipreps_m_Gel_sample_prep_by, {index(datacol,2); byrow($A3:$A,lambda(sortnum, iferror(if(sortnum="","", index(datacol,xmatch(sortnum,Minipreps_m_Sort))))))})	=let(datacol,Minipreps_m_Date_gel_run, {index(datacol,2); byrow($A3:$A,lambda(sortnum, iferror(if(sortnum="","", index(datacol,xmatch(sortnum,Minipreps_m_Sort))))))})	=let(datacol,Minipreps_m_Gel_run_by, {index(datacol,2); byrow($A3:$A,lambda(sortnum, iferror(if(sortnum="","", index(datacol,xmatch(sortnum,Minipreps_m_Sort))))))})	=let(datacol,Minipreps_m_Gel_notes, {index(datacol,2); byrow($A3:$A,lambda(sortnum, iferror(if(sortnum="","", index(datacol,xmatch(sortnum,Minipreps_m_Sort))))))})	=let(datacol,Minipreps_m_Date_transformed, {index(datacol,2); byrow($A3:$A,lambda(sortnum, iferror(if(sortnum="","", index(datacol,xmatch(sortnum,Minipreps_m_Sort))))))})	=let(datacol,Minipreps_m_Transformed_by, {index(datacol,2); byrow($A3:$A,lambda(sortnum, iferror(if(sortnum="","", index(datacol,xmatch(sortnum,Minipreps_m_Sort))))))})	=let(datacol,Minipreps_m_Date_inoculated_for_storage, {index(datacol,2); byrow($A3:$A,lambda(sortnum, iferror(if(sortnum="","", index(datacol,xmatch(sortnum,Minipreps_m_Sort))))))})	=let(datacol,Minipreps_m_Inoculated_for_storage_by, {index(datacol,2); byrow($A3:$A,lambda(sortnum, iferror(if(sortnum="","", index(datacol,xmatch(sortnum,Minipreps_m_Sort))))))})	well serial #	actual well list
									false																									=if(AJ3="","",1)	=iferror(unique(sort(tocol(filter(flatten(left(E3:S,4)),regexmatch(flatten(E3:S),"[mdsoar]\d{2,}\."))))))
									false																									=ifs( AJ4="","", AJ3=AJ4,AI3, left(AJ3)=left(AJ4),AI3+1, true,1 )
									false																									=ifs( AJ5="","", AJ4=AJ5,AI4, left(AJ4)=left(AJ5),AI4+1, true,1 )
									false																									=ifs( AJ6="","", AJ5=AJ6,AI5, left(AJ5)=left(AJ6),AI5+1, true,1 )
									false																									=ifs( AJ7="","", AJ6=AJ7,AI6, left(AJ6)=left(AJ7),AI6+1, true,1 )
									false																									=ifs( AJ8="","", AJ7=AJ8,AI7, left(AJ7)=left(AJ8),AI7+1, true,1 )
									false																									=ifs( AJ9="","", AJ8=AJ9,AI8, left(AJ8)=left(AJ9),AI8+1, true,1 )
									false																									=ifs( AJ10="","", AJ9=AJ10,AI9, left(AJ9)=left(AJ10),AI9+1, true,1 )
									false																									=ifs( AJ11="","", AJ10=AJ11,AI10, left(AJ10)=left(AJ11),AI10+1, true,1 )
									false																									=ifs( AJ12="","", AJ11=AJ12,AI11, left(AJ11)=left(AJ12),AI11+1, true,1 )
									false																									=ifs( AJ13="","", AJ12=AJ13,AI12, left(AJ12)=left(AJ13),AI12+1, true,1 )
									false																									=ifs( AJ14="","", AJ13=AJ14,AI13, left(AJ13)=left(AJ14),AI13+1, true,1 )
									false																									=ifs( AJ15="","", AJ14=AJ15,AI14, left(AJ14)=left(AJ15),AI14+1, true,1 )
									false																									=ifs( AJ16="","", AJ15=AJ16,AI15, left(AJ15)=left(AJ16),AI15+1, true,1 )
									false																									=ifs( AJ17="","", AJ16=AJ17,AI16, left(AJ16)=left(AJ17),AI16+1, true,1 )
									false																									=ifs( AJ18="","", AJ17=AJ18,AI17, left(AJ17)=left(AJ18),AI17+1, true,1 )
									false																									=ifs( AJ19="","", AJ18=AJ19,AI18, left(AJ18)=left(AJ19),AI18+1, true,1 )
									false																									=ifs( AJ20="","", AJ19=AJ20,AI19, left(AJ19)=left(AJ20),AI19+1, true,1 )
									false																									=ifs( AJ21="","", AJ20=AJ21,AI20, left(AJ20)=left(AJ21),AI20+1, true,1 )
									false																									=ifs( AJ22="","", AJ21=AJ22,AI21, left(AJ21)=left(AJ22),AI21+1, true,1 )
									false																									=ifs( AJ23="","", AJ22=AJ23,AI22, left(AJ22)=left(AJ23),AI22+1, true,1 )
									false																									=ifs( AJ24="","", AJ23=AJ24,AI23, left(AJ23)=left(AJ24),AI23+1, true,1 )
									false																									=ifs( AJ25="","", AJ24=AJ25,AI24, left(AJ24)=left(AJ25),AI24+1, true,1 )
									false																									=ifs( AJ26="","", AJ25=AJ26,AI25, left(AJ25)=left(AJ26),AI25+1, true,1 )
									false																									=ifs( AJ27="","", AJ26=AJ27,AI26, left(AJ26)=left(AJ27),AI26+1, true,1 )
									false																									=ifs( AJ28="","", AJ27=AJ28,AI27, left(AJ27)=left(AJ28),AI27+1, true,1 )
									false																									=ifs( AJ29="","", AJ28=AJ29,AI28, left(AJ28)=left(AJ29),AI28+1, true,1 )
									false																									=ifs( AJ30="","", AJ29=AJ30,AI29, left(AJ29)=left(AJ30),AI29+1, true,1 )
									false																									=ifs( AJ31="","", AJ30=AJ31,AI30, left(AJ30)=left(AJ31),AI30+1, true,1 )
									false																									=ifs( AJ32="","", AJ31=AJ32,AI31, left(AJ31)=left(AJ32),AI31+1, true,1 )
									false																									=ifs( AJ33="","", AJ32=AJ33,AI32, left(AJ32)=left(AJ33),AI32+1, true,1 )
									false																									=ifs( AJ34="","", AJ33=AJ34,AI33, left(AJ33)=left(AJ34),AI33+1, true,1 )
									false																									=ifs( AJ35="","", AJ34=AJ35,AI34, left(AJ34)=left(AJ35),AI34+1, true,1 )
									false																									=ifs( AJ36="","", AJ35=AJ36,AI35, left(AJ35)=left(AJ36),AI35+1, true,1 )
									false																									=ifs( AJ37="","", AJ36=AJ37,AI36, left(AJ36)=left(AJ37),AI36+1, true,1 )
									false																									=ifs( AJ38="","", AJ37=AJ38,AI37, left(AJ37)=left(AJ38),AI37+1, true,1 )
									false																									=ifs( AJ39="","", AJ38=AJ39,AI38, left(AJ38)=left(AJ39),AI38+1, true,1 )
									false																									=ifs( AJ40="","", AJ39=AJ40,AI39, left(AJ39)=left(AJ40),AI39+1, true,1 )
									false																									=ifs( AJ41="","", AJ40=AJ41,AI40, left(AJ40)=left(AJ41),AI40+1, true,1 )
									false																									=ifs( AJ42="","", AJ41=AJ42,AI41, left(AJ41)=left(AJ42),AI41+1, true,1 )
									false																									=ifs( AJ43="","", AJ42=AJ43,AI42, left(AJ42)=left(AJ43),AI42+1, true,1 )
									false																									=ifs( AJ44="","", AJ43=AJ44,AI43, left(AJ43)=left(AJ44),AI43+1, true,1 )
									false																									=ifs( AJ45="","", AJ44=AJ45,AI44, left(AJ44)=left(AJ45),AI44+1, true,1 )
									false																									=ifs( AJ46="","", AJ45=AJ46,AI45, left(AJ45)=left(AJ46),AI45+1, true,1 )
									false																									=ifs( AJ47="","", AJ46=AJ47,AI46, left(AJ46)=left(AJ47),AI46+1, true,1 )
									false																									=ifs( AJ48="","", AJ47=AJ48,AI47, left(AJ47)=left(AJ48),AI47+1, true,1 )
									false																									=ifs( AJ49="","", AJ48=AJ49,AI48, left(AJ48)=left(AJ49),AI48+1, true,1 )
									false																									=ifs( AJ50="","", AJ49=AJ50,AI49, left(AJ49)=left(AJ50),AI49+1, true,1 )
									false																									=ifs( AJ51="","", AJ50=AJ51,AI50, left(AJ50)=left(AJ51),AI50+1, true,1 )
									false																									=ifs( AJ52="","", AJ51=AJ52,AI51, left(AJ51)=left(AJ52),AI51+1, true,1 )
									false																									=ifs( AJ53="","", AJ52=AJ53,AI52, left(AJ52)=left(AJ53),AI52+1, true,1 )
									false																									=ifs( AJ54="","", AJ53=AJ54,AI53, left(AJ53)=left(AJ54),AI53+1, true,1 )
									false																									=ifs( AJ55="","", AJ54=AJ55,AI54, left(AJ54)=left(AJ55),AI54+1, true,1 )
									false																									=ifs( AJ56="","", AJ55=AJ56,AI55, left(AJ55)=left(AJ56),AI55+1, true,1 )
									false																									=ifs( AJ57="","", AJ56=AJ57,AI56, left(AJ56)=left(AJ57),AI56+1, true,1 )
									false																									=ifs( AJ58="","", AJ57=AJ58,AI57, left(AJ57)=left(AJ58),AI57+1, true,1 )
									false																									=ifs( AJ59="","", AJ58=AJ59,AI58, left(AJ58)=left(AJ59),AI58+1, true,1 )
									false																									=ifs( AJ60="","", AJ59=AJ60,AI59, left(AJ59)=left(AJ60),AI59+1, true,1 )
									false																									=ifs( AJ61="","", AJ60=AJ61,AI60, left(AJ60)=left(AJ61),AI60+1, true,1 )
									false																									=ifs( AJ62="","", AJ61=AJ62,AI61, left(AJ61)=left(AJ62),AI61+1, true,1 )
									false																									=ifs( AJ63="","", AJ62=AJ63,AI62, left(AJ62)=left(AJ63),AI62+1, true,1 )
									false																									=ifs( AJ64="","", AJ63=AJ64,AI63, left(AJ63)=left(AJ64),AI63+1, true,1 )
									false																									=ifs( AJ65="","", AJ64=AJ65,AI64, left(AJ64)=left(AJ65),AI64+1, true,1 )
									false																									=ifs( AJ66="","", AJ65=AJ66,AI65, left(AJ65)=left(AJ66),AI65+1, true,1 )
									false																									=ifs( AJ67="","", AJ66=AJ67,AI66, left(AJ66)=left(AJ67),AI66+1, true,1 )
									false																									=ifs( AJ68="","", AJ67=AJ68,AI67, left(AJ67)=left(AJ68),AI67+1, true,1 )
									false																									=ifs( AJ69="","", AJ68=AJ69,AI68, left(AJ68)=left(AJ69),AI68+1, true,1 )
									false																									=ifs( AJ70="","", AJ69=AJ70,AI69, left(AJ69)=left(AJ70),AI69+1, true,1 )
									false																									=ifs( AJ71="","", AJ70=AJ71,AI70, left(AJ70)=left(AJ71),AI70+1, true,1 )
									false																									=ifs( AJ72="","", AJ71=AJ72,AI71, left(AJ71)=left(AJ72),AI71+1, true,1 )
									false																									=ifs( AJ73="","", AJ72=AJ73,AI72, left(AJ72)=left(AJ73),AI72+1, true,1 )
									false																									=ifs( AJ74="","", AJ73=AJ74,AI73, left(AJ73)=left(AJ74),AI73+1, true,1 )
									false																									=ifs( AJ75="","", AJ74=AJ75,AI74, left(AJ74)=left(AJ75),AI74+1, true,1 )
									false																									=ifs( AJ76="","", AJ75=AJ76,AI75, left(AJ75)=left(AJ76),AI75+1, true,1 )
									false																									=ifs( AJ77="","", AJ76=AJ77,AI76, left(AJ76)=left(AJ77),AI76+1, true,1 )
									false																									=ifs( AJ78="","", AJ77=AJ78,AI77, left(AJ77)=left(AJ78),AI77+1, true,1 )
									false																									=ifs( AJ79="","", AJ78=AJ79,AI78, left(AJ78)=left(AJ79),AI78+1, true,1 )
									false																									=ifs( AJ80="","", AJ79=AJ80,AI79, left(AJ79)=left(AJ80),AI79+1, true,1 )
									false																									=ifs( AJ81="","", AJ80=AJ81,AI80, left(AJ80)=left(AJ81),AI80+1, true,1 )
									false																									=ifs( AJ82="","", AJ81=AJ82,AI81, left(AJ81)=left(AJ82),AI81+1, true,1 )
									false																									=ifs( AJ83="","", AJ82=AJ83,AI82, left(AJ82)=left(AJ83),AI82+1, true,1 )
									false																									=ifs( AJ84="","", AJ83=AJ84,AI83, left(AJ83)=left(AJ84),AI83+1, true,1 )
									false																									=ifs( AJ85="","", AJ84=AJ85,AI84, left(AJ84)=left(AJ85),AI84+1, true,1 )
									false																									=ifs( AJ86="","", AJ85=AJ86,AI85, left(AJ85)=left(AJ86),AI85+1, true,1 )
									false																									=ifs( AJ87="","", AJ86=AJ87,AI86, left(AJ86)=left(AJ87),AI86+1, true,1 )
									false																									=ifs( AJ88="","", AJ87=AJ88,AI87, left(AJ87)=left(AJ88),AI87+1, true,1 )
									false																									=ifs( AJ89="","", AJ88=AJ89,AI88, left(AJ88)=left(AJ89),AI88+1, true,1 )
									false																									=ifs( AJ90="","", AJ89=AJ90,AI89, left(AJ89)=left(AJ90),AI89+1, true,1 )
									false																									=ifs( AJ91="","", AJ90=AJ91,AI90, left(AJ90)=left(AJ91),AI90+1, true,1 )
									false																									=ifs( AJ92="","", AJ91=AJ92,AI91, left(AJ91)=left(AJ92),AI91+1, true,1 )
									false																									=ifs( AJ93="","", AJ92=AJ93,AI92, left(AJ92)=left(AJ93),AI92+1, true,1 )
									false																									=ifs( AJ94="","", AJ93=AJ94,AI93, left(AJ93)=left(AJ94),AI93+1, true,1 )
									false																									=ifs( AJ95="","", AJ94=AJ95,AI94, left(AJ94)=left(AJ95),AI94+1, true,1 )
									false																									=ifs( AJ96="","", AJ95=AJ96,AI95, left(AJ95)=left(AJ96),AI95+1, true,1 )
									false																									=ifs( AJ97="","", AJ96=AJ97,AI96, left(AJ96)=left(AJ97),AI96+1, true,1 )
									false																									=ifs( AJ98="","", AJ97=AJ98,AI97, left(AJ97)=left(AJ98),AI97+1, true,1 )
