# Supplementary material for: CloneCoordinate: Open-Source Software for Collaborative DNA Construction
Source: ACS Synth Biol. 2025 Nov 18;14(12):4802–18. doi: 10.1021/acssynbio.5c00582 (PMC12723744; doi:10.1021/acssynbio.5c00582)
Supplement: Supplementary file 2 [file sb5c00582_si_002.zip › Asst: Sequencing.csv]

Assist: Sequencing		=if(join("",unique(A3:A))<>join("",A3:A),"duplicate sort #!","")	=let(plates_template,iferror(sort(unique(arrayformula(left(ID_TO_WELL(settings_SampleStoragePlateSize,filter(B3:B,B3:B<>"")),3))))), if(len(plates_template)>0,"Plates needed: "&join(" ",plates_template),""))	=let( status_range,{Dashboard!$E23:E25}, cell_names, split(textjoin(",", 1, arrayformula(IF(regexmatch(join(char(10),status_range),Dashboard!$E5:E29), Dashboard!$D5:D29, ""))),","), cell_links, split(textjoin(",", 1, arrayformula(IF(regexmatch(join(char(10),status_range),Dashboard!$E5:E29), 'Settings & admin'!$M2:M26, ""))),","), array_constrain(arrayformula(hyperlink(cell_links,"Protocol: "&cell…	Protocol: row(A23)-row($A$5)+1)	Protocol: "mix sequencing samples")			=iferror(let(unmixed_row_count,counta(iferror(filter(A3:A,A3:A<>""),"")), if(unmixed_row_count>0,unmixed_row_count&" rows selected are ready to mix. "&" "& let(plates_template,iferror(sort(unique(arrayformula(left(ID_TO_WELL(settings_SampleStoragePlateSize,filter(B3:B,B3:B<>"")),3)))),""), if(counta(plates_template)>1,"Plates needed: "&join(" ",plates_template,sort(unique(arrayformula(left(ID_TO_…
={Sequencing!B2;iferror(sort(filter(Sequencing!B3:B,isnumber(Sequencing!B3:B))))}	=let(datacol,Sequencing_Source_ID, {index(datacol,2); byrow($A3:$A,lambda(sortnum, iferror(if(sortnum="","", index(datacol,xmatch(sortnum,Sequencing_Sort))))))})	=let(datacol,Sequencing_Source_ID, {index(datacol,2); byrow($A3:$A,lambda(sortnum, iferror(if(sortnum="","", index(datacol,xmatch(sortnum,Sequencing_Sequencing_type))))))})	=let(datacol,Sequencing!AD:AD, {index(datacol,2); byrow($A3:$A,lambda(sortnum, iferror(if(sortnum="","", index(datacol,xmatch(sortnum,Sequencing_Sort))))))})	=let(datacol,Sequencing_Template_name, {index(datacol,2); byrow($A3:$A,lambda(sortnum, iferror(if(sortnum="","", index(datacol,xmatch(sortnum,Sequencing_Sort))))))})	=let(datacol,Sequencing_Primer, {index(datacol,2); byrow($A3:$A,lambda(sortnum, iferror(if(sortnum="","", index(datacol,xmatch(sortnum,Sequencing_Sort))))))})	=let(datacol,Sequencing_Well, {index(datacol,2); byrow($A3:$A,lambda(sortnum, iferror(if(sortnum="","", index(datacol,xmatch(sortnum,Sequencing_Sort))))))})	=let(datacol,Sequencing_Date_mixed, {index(datacol,2); byrow($A3:$A,lambda(sortnum, iferror(if(sortnum="","", index(datacol,xmatch(sortnum,Sequencing_Sort))))))})	=let(datacol,Sequencing_Mixed_by, {index(datacol,2); byrow($A3:$A,lambda(sortnum, iferror(if(sortnum="","", index(datacol,xmatch(sortnum,Sequencing_Sort))))))})	Added template?	Added primer?	Added water?
									false	false	false
									false	false	false
									false	false	false
									false	false	false
									false	false	false
									false	false	false
									false	false	false
									false	false	false
									false	false	false
									false	false	false
									false	false	false
									false	false	false
									false	false	false
									false	false	false
									false	false	false
									false	false	false
									false	false	false
									false	false	false
									false	false	false
									false	false	false
									false	false	false
									false	false	false
									false	false	false
									false	false	false
									false	false	false
									false	false	false
									false	false	false
									false	false	false
									false	false	false
									false	false	false
									false	false	false
									false	false	false
									false	false	false
									false	false	false
									false	false	false
									false	false	false
									false	false	false
									false	false	false
									false	false	false
									false	false	false
									false	false	false
									false	false	false
									false	false	false
									false	false	false
									false	false	false
									false	false	false
									false	false	false
									false	false	false
									false	false	false
									false	false	false
									false	false	false
									false	false	false
									false	false	false
									false	false	false
									false	false	false
									false	false	false
									false	false	false
									false	false	false
									false	false	false
									false	false	false
									false	false	false
									false	false	false
									false	false	false
									false	false	false
									false	false	false
									false	false	false
									false	false	false
									false	false	false
									false	false	false
									false	false	false
									false	false	false
									false	false	false
									false	false	false
									false	false	false
									false	false	false
									false	false	false
									false	false	false
									false	false	false
									false	false	false
									false	false	false
									false	false	false
									false	false	false
									false	false	false
									false	false	false
									false	false	false
									false	false	false
									false	false	false
									false	false	false
									false	false	false
									false	false	false
									false	false	false
									false	false	false
									false	false	false
									false	false	false
									false	false	false
									false	false	false
									false	false	false
									false	false	false
									false	false	false
									false	false	false
									false	false	false
									false	false	false
									false	false	false
									false	false	false
									false	false	false
									false	false	false
									false	false	false
									false	false	false
									false	false	false
									false	false	false
									false	false	false
									false	false	false
									false	false	false
									false	false	false
									false	false	false
									false	false	false
									false	false	false
									false	false	false
									false	false	false
									false	false	false
									false	false	false
									false	false	false
									false	false	false
									false	false	false
									false	false	false
									false	false	false
									false	false	false
									false	false	false
									false	false	false
									false	false	false
									false	false	false
									false	false	false
									false	false	false
									false	false	false
									false	false	false
									false	false	false
									false	false	false
									false	false	false
									false	false	false
									false	false	false
									false	false	false
									false	false	false
									false	false	false
									false	false	false
									false	false	false
									false	false	false
									false	false	false
									false	false	false
									false	false	false
									false	false	false
									false	false	false
									false	false	false
									false	false	false
									false	false	false
									false	false	false
									false	false	false
									false	false	false
									false	false	false
									false	false	false
									false	false	false
									false	false	false
									false	false	false
									false	false	false
									false	false	false
									false	false	false
									false	false	false
									false	false	false
									false	false	false
									false	false	false
									false	false	false
									false	false	false
									false	false	false
									false	false	false
									false	false	false
									false	false	false
									false	false	false
									false	false	false
									false	false	false
									false	false	false
									false	false	false
									false	false	false
									false	false	false
									false	false	false
									false	false	false
									false	false	false
									false	false	false
									false	false	false
									false	false	false
									false	false	false
									false	false	false
									false	false	false
									false	false	false
