# Supplementary material for: CloneCoordinate: Open-Source Software for Collaborative DNA Construction
Source: ACS Synth Biol. 2025 Nov 18;14(12):4802–18. doi: 10.1021/acssynbio.5c00582 (PMC12723744; doi:10.1021/acssynbio.5c00582)
Supplement: Supplementary file 2 [file sb5c00582_si_002.zip › Asst: Transformation.csv]

Assist: Transformations				=if(join("",unique(A3:A))<>join("",A3:A),"duplicate sort #!","")			=let( status_range,{Dashboard!$E12,Dashboard!$E18}, cell_names, split(textjoin(",", 1, arrayformula(IF(regexmatch(join(char(10),status_range),Dashboard!$E5:E29), Dashboard!$D5:D29, ""))),","), cell_links, split(textjoin(",", 1, arrayformula(IF(regexmatch(join(char(10),status_range),Dashboard!$E5:E29), 'Settings & admin'!$M2:M26, ""))),","), array_constrain(arrayformula(hyperlink(cell_links,"Proto…	Protocol: row(A12)-row($A$5)+1)	Protocol: "score transformation plates")	=if(E3="","", if(or(and(settings_gStoreInPlates?,regexmatch("g",concatenate(C3:C))),and(settings_aStoreInPlates?,regexmatch("a",concatenate(C3:C)))),"Source plates needed: "&join(", ",unique(sort(arrayformula(left(filter(F3:F,F3:F<>""),3)))))&" ","")& "Agar plates needed: "& let(markers,filter(E3:E,E3:E<>""),let(labels,sort(unique(markers)), join(" ",byrow( {frequency(arrayformula(xmatch(markers,…													used by formulas >
={"Sort #";iferror(sort(filter('Transformations t'!C3:C,isnumber('Transformations t'!C3:C))))}	=let(datacol,'Transformations t'!B:B, {index(datacol,2); byrow($A3:$A,lambda(sortnum, iferror(if(sortnum="","", index(datacol,xmatch(sortnum,Transformations_Sort))))))})	=let(datacol,'Transformations t'!S:S, {index(datacol,2); byrow($A3:$A,lambda(sortnum, iferror(if(sortnum="","", index(datacol,xmatch(sortnum,Transformations_Sort))))))})	={"Strip pos'n";arrayformula(if(A3:A<>"",TUBE_NUMBER_TO_8_WELL_STRIP_POSITION(A3:A),""))}	=let(datacol,'Transformations t'!J:J, {index(datacol,2); byrow($A3:$A,lambda(sortnum, iferror(if(sortnum="","", index(datacol,xmatch(sortnum,Transformations_Sort))))))})	={"Well"&if(or(settings_aStoreInPlates?,settings_gStoreInPlates?),"",char(10)&"(not used)") ;arrayformula(if(A3:A="","",ID_TO_WELL(settings_SampleStoragePlateSize,C3:C)))}		=let(datacol,'Transformations t'!D:D, {index(datacol,2); byrow($A3:$A,lambda(sortnum, iferror(if(sortnum="","", index(datacol,xmatch(sortnum,Transformations_Sort))))))})	=let(datacol,'Transformations t'!O:O, {index(datacol,2); byrow($A3:$A,lambda(sortnum, iferror(if(sortnum="","", index(datacol,xmatch(sortnum,Transformations_Sort))))))})	=let(datacol,'Transformations t'!M:M, {index(datacol,2); byrow($A3:$A,lambda(sortnum, iferror(if(sortnum="","", index(datacol,xmatch(sortnum,Transformations_Sort))))))})	=let(datacol,'Transformations t'!AG:AG, {index(datacol,2); byrow($A3:$A,lambda(sortnum, iferror(if(sortnum="","", index(datacol,xmatch(sortnum,Transformations_Sort))))))})	=let(datacol,'Transformations t'!X:X, {index(datacol,2); byrow($A3:$A,lambda(sortnum, iferror(if(sortnum="","", FORMAT_FOR_PIPETTING(index(datacol,xmatch(sortnum,Transformations_Sort)))))))})	=let(datacol,'Transformations t'!Y:Y, {index(datacol,2); byrow($A3:$A,lambda(sortnum, iferror(if(sortnum="","", index(datacol,xmatch(sortnum,Transformations_Sort))))))})	=let(datacol,'Transformations t'!Z:Z, {index(datacol,2); byrow($A3:$A,lambda(sortnum, iferror(if(sortnum="","", index(datacol,xmatch(sortnum,Transformations_Sort))))))})	=let(datacol,'Transformations t'!AA:AA, {index(datacol,2); byrow($A3:$A,lambda(sortnum, iferror(if(sortnum="","", index(datacol,xmatch(sortnum,Transformations_Sort))))))})	=let(datacol,'Transformations t'!AB:AB, {index(datacol,2); byrow($A3:$A,lambda(sortnum, iferror(if(sortnum="","", index(datacol,xmatch(sortnum,Transformations_Sort))))))})	=let(datacol,'Transformations t'!AC:AC, {index(datacol,2); byrow($A3:$A,lambda(sortnum, iferror(if(sortnum="","", index(datacol,xmatch(sortnum,Transformations_Sort))))))})	=let(datacol,'Transformations t'!AD:AD, {index(datacol,2); byrow($A3:$A,lambda(sortnum, iferror(if(sortnum="","", index(datacol,xmatch(sortnum,Transformations_Sort))))))})	=let(datacol,'Transformations t'!AE:AE, {index(datacol,2); byrow($A3:$A,lambda(sortnum, iferror(if(sortnum="","", index(datacol,xmatch(sortnum,Transformations_Sort))))))})	=let(datacol,'Transformations t'!AF:AF, {index(datacol,2); byrow($A3:$A,lambda(sortnum, iferror(if(sortnum="","", index(datacol,xmatch(sortnum,Transformations_Sort))))))})	=let(datacol,'Transformations t'!AK:AK, {index(datacol,2); byrow($A3:$A,lambda(sortnum, iferror(if(sortnum="","", index(datacol,xmatch(sortnum,Transformations_Sort))))))})	=let(datacol,'Transformations t'!AI:AI, {index(datacol,2); byrow($A3:$A,lambda(sortnum, iferror(if(sortnum="","", index(datacol,xmatch(sortnum,Transformations_Sort))))))})	=let(datacol,'Transformations t'!AJ:AJ, {index(datacol,2); byrow($A3:$A,lambda(sortnum, iferror(if(sortnum="","", index(datacol,xmatch(sortnum,Transformations_Sort))))))})	well serial #	actual well list
						false																	=if(Y3="","",1)	=unique(sort(tocol(filter(flatten(left(F3:F,4)),regexmatch(flatten(F3:F),"[mdsoar]\d{2,}\.")))))
						false																	=ifs( Y4="","", Y3=Y4,X3, left(Y3)=left(Y4),X3+1, true,1 )
						false																	=ifs( Y5="","", Y4=Y5,X4, left(Y4)=left(Y5),X4+1, true,1 )
						false																	=ifs( Y6="","", Y5=Y6,X5, left(Y5)=left(Y6),X5+1, true,1 )
						false																	=ifs( Y7="","", Y6=Y7,X6, left(Y6)=left(Y7),X6+1, true,1 )
						false																	=ifs( Y8="","", Y7=Y8,X7, left(Y7)=left(Y8),X7+1, true,1 )
						false																	=ifs( Y9="","", Y8=Y9,X8, left(Y8)=left(Y9),X8+1, true,1 )
						false																	=ifs( Y10="","", Y9=Y10,X9, left(Y9)=left(Y10),X9+1, true,1 )
						false																	=ifs( Y11="","", Y10=Y11,X10, left(Y10)=left(Y11),X10+1, true,1 )
						false																	=ifs( Y12="","", Y11=Y12,X11, left(Y11)=left(Y12),X11+1, true,1 )
						false																	=ifs( Y13="","", Y12=Y13,X12, left(Y12)=left(Y13),X12+1, true,1 )
						false																	=ifs( Y14="","", Y13=Y14,X13, left(Y13)=left(Y14),X13+1, true,1 )
						false																	=ifs( Y15="","", Y14=Y15,X14, left(Y14)=left(Y15),X14+1, true,1 )
						false																	=ifs( Y16="","", Y15=Y16,X15, left(Y15)=left(Y16),X15+1, true,1 )
						false																	=ifs( Y17="","", Y16=Y17,X16, left(Y16)=left(Y17),X16+1, true,1 )
						false																	=ifs( Y18="","", Y17=Y18,X17, left(Y17)=left(Y18),X17+1, true,1 )
						false																	=ifs( Y19="","", Y18=Y19,X18, left(Y18)=left(Y19),X18+1, true,1 )
						false																	=ifs( Y20="","", Y19=Y20,X19, left(Y19)=left(Y20),X19+1, true,1 )
						false																	=ifs( Y21="","", Y20=Y21,X20, left(Y20)=left(Y21),X20+1, true,1 )
						false																	=ifs( Y22="","", Y21=Y22,X21, left(Y21)=left(Y22),X21+1, true,1 )
						false																	=ifs( Y23="","", Y22=Y23,X22, left(Y22)=left(Y23),X22+1, true,1 )
						false																	=ifs( Y24="","", Y23=Y24,X23, left(Y23)=left(Y24),X23+1, true,1 )
						false																	=ifs( Y25="","", Y24=Y25,X24, left(Y24)=left(Y25),X24+1, true,1 )
						false																	=ifs( Y26="","", Y25=Y26,X25, left(Y25)=left(Y26),X25+1, true,1 )
						false																	=ifs( Y27="","", Y26=Y27,X26, left(Y26)=left(Y27),X26+1, true,1 )
						false																	=ifs( Y28="","", Y27=Y28,X27, left(Y27)=left(Y28),X27+1, true,1 )
						false																	=ifs( Y29="","", Y28=Y29,X28, left(Y28)=left(Y29),X28+1, true,1 )
						false																	=ifs( Y30="","", Y29=Y30,X29, left(Y29)=left(Y30),X29+1, true,1 )
						false																	=ifs( Y31="","", Y30=Y31,X30, left(Y30)=left(Y31),X30+1, true,1 )
						false																	=ifs( Y32="","", Y31=Y32,X31, left(Y31)=left(Y32),X31+1, true,1 )
						false																	=ifs( Y33="","", Y32=Y33,X32, left(Y32)=left(Y33),X32+1, true,1 )
						false																	=ifs( Y34="","", Y33=Y34,X33, left(Y33)=left(Y34),X33+1, true,1 )
						false																	=ifs( Y35="","", Y34=Y35,X34, left(Y34)=left(Y35),X34+1, true,1 )
						false																	=ifs( Y36="","", Y35=Y36,X35, left(Y35)=left(Y36),X35+1, true,1 )
						false																	=ifs( Y37="","", Y36=Y37,X36, left(Y36)=left(Y37),X36+1, true,1 )
						false																	=ifs( Y38="","", Y37=Y38,X37, left(Y37)=left(Y38),X37+1, true,1 )
						false																	=ifs( Y39="","", Y38=Y39,X38, left(Y38)=left(Y39),X38+1, true,1 )
						false																	=ifs( Y40="","", Y39=Y40,X39, left(Y39)=left(Y40),X39+1, true,1 )
						false																	=ifs( Y41="","", Y40=Y41,X40, left(Y40)=left(Y41),X40+1, true,1 )
						false																	=ifs( Y42="","", Y41=Y42,X41, left(Y41)=left(Y42),X41+1, true,1 )
						false																	=ifs( Y43="","", Y42=Y43,X42, left(Y42)=left(Y43),X42+1, true,1 )
						false																	=ifs( Y44="","", Y43=Y44,X43, left(Y43)=left(Y44),X43+1, true,1 )
						false																	=ifs( Y45="","", Y44=Y45,X44, left(Y44)=left(Y45),X44+1, true,1 )
						false																	=ifs( Y46="","", Y45=Y46,X45, left(Y45)=left(Y46),X45+1, true,1 )
						false																	=ifs( Y47="","", Y46=Y47,X46, left(Y46)=left(Y47),X46+1, true,1 )
						false																	=ifs( Y48="","", Y47=Y48,X47, left(Y47)=left(Y48),X47+1, true,1 )
						false																	=ifs( Y49="","", Y48=Y49,X48, left(Y48)=left(Y49),X48+1, true,1 )
						false																	=ifs( Y50="","", Y49=Y50,X49, left(Y49)=left(Y50),X49+1, true,1 )
						false																	=ifs( Y51="","", Y50=Y51,X50, left(Y50)=left(Y51),X50+1, true,1 )
						false																	=ifs( Y52="","", Y51=Y52,X51, left(Y51)=left(Y52),X51+1, true,1 )
						false																	=ifs( Y53="","", Y52=Y53,X52, left(Y52)=left(Y53),X52+1, true,1 )
						false																	=ifs( Y54="","", Y53=Y54,X53, left(Y53)=left(Y54),X53+1, true,1 )
						false																	=ifs( Y55="","", Y54=Y55,X54, left(Y54)=left(Y55),X54+1, true,1 )
						false																	=ifs( Y56="","", Y55=Y56,X55, left(Y55)=left(Y56),X55+1, true,1 )
						false																	=ifs( Y57="","", Y56=Y57,X56, left(Y56)=left(Y57),X56+1, true,1 )
						false																	=ifs( Y58="","", Y57=Y58,X57, left(Y57)=left(Y58),X57+1, true,1 )
						false																	=ifs( Y59="","", Y58=Y59,X58, left(Y58)=left(Y59),X58+1, true,1 )
						false																	=ifs( Y60="","", Y59=Y60,X59, left(Y59)=left(Y60),X59+1, true,1 )
						false																	=ifs( Y61="","", Y60=Y61,X60, left(Y60)=left(Y61),X60+1, true,1 )
						false																	=ifs( Y62="","", Y61=Y62,X61, left(Y61)=left(Y62),X61+1, true,1 )
						false																	=ifs( Y63="","", Y62=Y63,X62, left(Y62)=left(Y63),X62+1, true,1 )
						false																	=ifs( Y64="","", Y63=Y64,X63, left(Y63)=left(Y64),X63+1, true,1 )
						false																	=ifs( Y65="","", Y64=Y65,X64, left(Y64)=left(Y65),X64+1, true,1 )
						false																	=ifs( Y66="","", Y65=Y66,X65, left(Y65)=left(Y66),X65+1, true,1 )
						false																	=ifs( Y67="","", Y66=Y67,X66, left(Y66)=left(Y67),X66+1, true,1 )
						false																	=ifs( Y68="","", Y67=Y68,X67, left(Y67)=left(Y68),X67+1, true,1 )
						false																	=ifs( Y69="","", Y68=Y69,X68, left(Y68)=left(Y69),X68+1, true,1 )
						false																	=ifs( Y70="","", Y69=Y70,X69, left(Y69)=left(Y70),X69+1, true,1 )
						false																	=ifs( Y71="","", Y70=Y71,X70, left(Y70)=left(Y71),X70+1, true,1 )
						false																	=ifs( Y72="","", Y71=Y72,X71, left(Y71)=left(Y72),X71+1, true,1 )
						false																	=ifs( Y73="","", Y72=Y73,X72, left(Y72)=left(Y73),X72+1, true,1 )
						false																	=ifs( Y74="","", Y73=Y74,X73, left(Y73)=left(Y74),X73+1, true,1 )
						false																	=ifs( Y75="","", Y74=Y75,X74, left(Y74)=left(Y75),X74+1, true,1 )
						false																	=ifs( Y76="","", Y75=Y76,X75, left(Y75)=left(Y76),X75+1, true,1 )
						false																	=ifs( Y77="","", Y76=Y77,X76, left(Y76)=left(Y77),X76+1, true,1 )
						false																	=ifs( Y78="","", Y77=Y78,X77, left(Y77)=left(Y78),X77+1, true,1 )
						false																	=ifs( Y79="","", Y78=Y79,X78, left(Y78)=left(Y79),X78+1, true,1 )
						false																	=ifs( Y80="","", Y79=Y80,X79, left(Y79)=left(Y80),X79+1, true,1 )
						false																	=ifs( Y81="","", Y80=Y81,X80, left(Y80)=left(Y81),X80+1, true,1 )
						false																	=ifs( Y82="","", Y81=Y82,X81, left(Y81)=left(Y82),X81+1, true,1 )
						false																	=ifs( Y83="","", Y82=Y83,X82, left(Y82)=left(Y83),X82+1, true,1 )
						false																	=ifs( Y84="","", Y83=Y84,X83, left(Y83)=left(Y84),X83+1, true,1 )
						false																	=ifs( Y85="","", Y84=Y85,X84, left(Y84)=left(Y85),X84+1, true,1 )
						false																	=ifs( Y86="","", Y85=Y86,X85, left(Y85)=left(Y86),X85+1, true,1 )
						false																	=ifs( Y87="","", Y86=Y87,X86, left(Y86)=left(Y87),X86+1, true,1 )
						false																	=ifs( Y88="","", Y87=Y88,X87, left(Y87)=left(Y88),X87+1, true,1 )
						false																	=ifs( Y89="","", Y88=Y89,X88, left(Y88)=left(Y89),X88+1, true,1 )
						false																	=ifs( Y90="","", Y89=Y90,X89, left(Y89)=left(Y90),X89+1, true,1 )
						false																	=ifs( Y91="","", Y90=Y91,X90, left(Y90)=left(Y91),X90+1, true,1 )
						false																	=ifs( Y92="","", Y91=Y92,X91, left(Y91)=left(Y92),X91+1, true,1 )
						false																	=ifs( Y93="","", Y92=Y93,X92, left(Y92)=left(Y93),X92+1, true,1 )
						false																	=ifs( Y94="","", Y93=Y94,X93, left(Y93)=left(Y94),X93+1, true,1 )
						false																	=ifs( Y95="","", Y94=Y95,X94, left(Y94)=left(Y95),X94+1, true,1 )
						false																	=ifs( Y96="","", Y95=Y96,X95, left(Y95)=left(Y96),X95+1, true,1 )
						false																	=ifs( Y97="","", Y96=Y97,X96, left(Y96)=left(Y97),X96+1, true,1 )
						false																	=ifs( Y98="","", Y97=Y98,X97, left(Y97)=left(Y98),X97+1, true,1 )
						false																	=ifs( Y99="","", Y98=Y99,X98, left(Y98)=left(Y99),X98+1, true,1 )
						false																	=ifs( Y100="","", Y99=Y100,X99, left(Y99)=left(Y100),X99+1, true,1 )
