# Supplementary material for: CloneCoordinate: Open-Source Software for Collaborative DNA Construction
Source: ACS Synth Biol. 2025 Nov 18;14(12):4802–18. doi: 10.1021/acssynbio.5c00582 (PMC12723744; doi:10.1021/acssynbio.5c00582)
Supplement: Supplementary file 2 [file sb5c00582_si_002.zip › Dashboard.csv]

="CloneCoordinate "&settings_DashboardLabName												version 1.0	used by formulas >
Links:	Guide/Manual	CC Slack	CCA Sheets (add-ons)
Recommended (efficient) tasks are highlighted in green and high-priority tasks in lavender + blue. More intense color means the task has not been done in a long time.
# of priority tasks ready	# of tasks ready	type of sample	procedure	status text shown when ready	# queued	="days since last done"&iferror(" ("&min(G5:G28)&"-"&max(G5:G28)&")")	good # to do	time estimate	protocol quality	task #	type	skill set
=counta(iferror(filter(Oligos_o_Status,Oligos_o_Priority,regexmatch(Oligos_o_Status,$E5))))	=counta(iferror(filter(Oligos_o_Status,regexmatch(Oligos_o_Status,$E5))))	oligos o	=hyperlink(index(settings_DashboardProtocolLinksList,row(A5)-row($A$5)+1),"make stocks")	ready to stock	=counta(iferror(filter(Oligos_o_Status,regexmatch(Oligos_o_Status,"(wait)|(ready to order)"))))	=iferror(let(latest,max(Oligos_o_Stocks_made), datedif(DATE_YYMMDD(latest),today(),"D")))	={settings_DashboardGoodNumberToDoList}	={settings_DashboardTimeEstimateList}	={settings_DashboardProtocolQualityList}	=sequence(row(K29)-row(K5)+1)	bench	pipetting, tube strips	=xmatch(M5,unique($M$5:$M$29))
=counta(iferror(filter(dsDNA_d_Status,dsDNA_d_Priority,regexmatch(dsDNA_d_Status,$E6),dsDNA_d_Type="PCR"))) &" / "& counta(iferror(filter(dsDNA_d_Status,dsDNA_d_Priority,regexmatch(dsDNA_d_Status,$E6),dsDNA_d_Type="anneal"))) &" / "& counta(iferror(filter(dsDNA_d_Status,dsDNA_d_Priority,regexmatch(dsDNA_d_Status,$E6),dsDNA_d_Type="digest")))	=counta(iferror(filter(dsDNA_d_Status,regexmatch(dsDNA_d_Status,$E6),dsDNA_d_Type="PCR"))) &" / "& counta(iferror(filter(dsDNA_d_Status,regexmatch(dsDNA_d_Status,$E6),dsDNA_d_Type="anneal"))) &" / "& counta(iferror(filter(dsDNA_d_Status,regexmatch(dsDNA_d_Status,$E6),dsDNA_d_Type="digest")))	dsDNA d PCR / anneal / digest	=hyperlink(index(settings_DashboardProtocolLinksList,row(A6)-row($A$5)+1),"set up PCR / annealing / digest")	ready to set up	=counta(iferror(filter(dsDNA_d_Status,regexmatch(dsDNA_d_Status,"wait"))))	=iferror(datedif(DATE_YYMMDD(max(dsDNA_d_Date_put_in_thermocycler)),today(),"D"))	8, 16, or 24	1.5 h / 16		2	bench	pipetting, tube strips	=xmatch(M6,unique($M$5:$M$29))
=counta(iferror(filter(dsDNA_d_Status,dsDNA_d_Priority,regexmatch(dsDNA_d_Status,$E7),dsDNA_d_Type="PCR"))) &" / "& counta(iferror(filter(dsDNA_d_Status,dsDNA_d_Priority,regexmatch(dsDNA_d_Status,$E7),dsDNA_d_Type="digest")))	=counta(iferror(filter(dsDNA_d_Status,regexmatch(dsDNA_d_Status,$E7),dsDNA_d_Type="PCR"))) &" / "& counta(iferror(filter(dsDNA_d_Status,regexmatch(dsDNA_d_Status,$E7),dsDNA_d_Type="digest")))	dsDNA d PCR / digest	=hyperlink(index(settings_DashboardProtocolLinksList,row(A7)-row($A$5)+1),"purify completed PCRs / digests")	ready to clean up		=iferror(datedif(DATE_YYMMDD(max(filter(dsDNA_d_Date_finished,dsDNA_d_Type="PCR"))),today(),"D"))	up to 24	45 min / 16		3	bench	DNA purification	=xmatch(M7,unique($M$5:$M$29))
=counta(iferror(filter(dsDNA_d_Status,dsDNA_d_Priority,regexmatch(dsDNA_d_Status,$E8))))	=counta(iferror(filter(dsDNA_d_Status,regexmatch(dsDNA_d_Status,$E8))))	dsDNA d	=hyperlink(index(settings_DashboardProtocolLinksList,row(A8)-row($A$5)+1),"dilute & store annealed oligos")	ready to dilute & store		=iferror(datedif(DATE_YYMMDD(max(filter(dsDNA_d_Date_finished,dsDNA_d_Type="anneal"))),today(),"D"))	anything ready	20 min / 16		4	bench	pipetting, tube strips	=xmatch(M8,unique($M$5:$M$29))
=counta(iferror(filter(Assemblies_a_Status,Assemblies_a_Priority,regexmatch(Assemblies_a_Status,$E9))))	=counta(iferror(filter(Assemblies_a_Status,regexmatch(Assemblies_a_Status,$E9))))	assemblies a	=hyperlink(index(settings_DashboardProtocolLinksList,row(A9)-row($A$5)+1),"assemble from d fragments")	ready to assemble	=counta(iferror(filter(Assemblies_a_Status,regexmatch(Assemblies_a_Status,"wait"))))	=iferror(datedif(DATE_YYMMDD(max(Assemblies_a_Date_assembled)),today(),"D"))	8, 16, or 24	1.5 h / 16		5	bench	pipetting, tube strips	=xmatch(M9,unique($M$5:$M$29))
=counta(iferror(filter(Golden_Gate_g_Status,Golden_Gate_g_Priority,regexmatch(Golden_Gate_g_Status,$E10))))	=counta(iferror(filter(Golden_Gate_g_Status,regexmatch(Golden_Gate_g_Status,$E10))))	Golden Gate g	=hyperlink(index(settings_DashboardProtocolLinksList,row(A10)-row($A$5)+1),"assemble from m donors")	ready to assemble	=counta(iferror(filter(Golden_Gate_g_Status,regexmatch(Golden_Gate_g_Status,"wait"))))	=iferror(datedif(DATE_YYMMDD(max(Golden_Gate_g_Date_assembled)),today(),"D"))	8	2 h / 16		6	bench	pipetting, tube strips	=xmatch(M10,unique($M$5:$M$29))
=counta(iferror(filter(Assemblies_a_Status,Assemblies_a_Priority,regexmatch(Assemblies_a_Status,$E11)))) &" / "& counta(iferror(filter(Golden_Gate_g_Status,Golden_Gate_g_Priority,regexmatch(Golden_Gate_g_Status,$E11))))	=counta(iferror(filter(Assemblies_a_Status,regexmatch(Assemblies_a_Status,$E11)))) &" / "& counta(iferror(filter(Golden_Gate_g_Status,regexmatch(Golden_Gate_g_Status,$E11))))	assemblies a / GGate g	=hyperlink(index(settings_DashboardProtocolLinksList,row(A11)-row($A$5)+1),"transform completed assemblies")	ready to transform		=iferror(datedif(DATE_YYMMDD(max(Transformations_Date_transformed)),today(),"D"))	8, 16, or 24	3 h / 16		7	bench	comp cell & Petri dish use	=xmatch(M11,unique($M$5:$M$29))
=counta(iferror(filter(Transformations_Status,regexmatch(Transformations_Status,E12),Transformations_Priority)))	=counta(iferror(filter(Transformations_Status,regexmatch(Transformations_Status,E12))))	transformations	=hyperlink(index(settings_DashboardProtocolLinksList,row(A12)-row($A$5)+1),"score transformation plates")	ready to score plates		=iferror(datedif(DATE_YYMMDD(max(Transformations_Date_scored)),today(),"D"))	anything ready	2 min each		8	bench	colony inspection	=xmatch(M12,unique($M$5:$M$29))
=counta(iferror(filter(Assemblies_a_Status,Assemblies_a_Priority,regexmatch(Assemblies_a_Status,$E13)))) &" / "& counta(iferror(filter(Golden_Gate_g_Status,Golden_Gate_g_Priority,regexmatch(Golden_Gate_g_Status,$E13))))	=counta(iferror(filter(Assemblies_a_Status,regexmatch(Assemblies_a_Status,$E13)))) &" / "& counta(iferror(filter(Golden_Gate_g_Status,regexmatch(Golden_Gate_g_Status,$E13))))	assemblies a / GGate g	=hyperlink(index(settings_DashboardProtocolLinksList,row(A13)-row($A$5)+1),"queue preps of successful transformations/assemblies")	ready to queue miniprep		=iferror(datedif(DATE_YYMMDD(max(Minipreps_m_Queued_date)),today(),"D"))	anything ready	10 min		9	bench	queueing in CC	=xmatch(M13,unique($M$5:$M$29))
= counta(iferror(filter(Minipreps_m_Status,Minipreps_m_Priority,regexmatch(Minipreps_m_Status,$E14),left(Minipreps_m_Source_ID)<>"s"))) &" / "& counta(iferror(filter(Minipreps_m_Status,Minipreps_m_Priority,regexmatch(Minipreps_m_Status,$E14),left(Minipreps_m_Source_ID)="s")))	= counta(iferror(filter(Minipreps_m_Status,regexmatch(Minipreps_m_Status,$E14),left(Minipreps_m_Source_ID)<>"s"))) &" / "& counta(iferror(filter(Minipreps_m_Status,regexmatch(Minipreps_m_Status,$E14),left(Minipreps_m_Source_ID)="s")))	minipreps m plates / strains	=hyperlink(index(settings_DashboardProtocolLinksList,row(A14)-row($A$5)+1),"inoculate liquid culture")	ready to inoculate for miniprep	=counta(iferror(filter(Minipreps_m_Status,regexmatch(Minipreps_m_Status,"wait"))))	=iferror(datedif(DATE_YYMMDD(max(Minipreps_m_Date_inoculated)),today(),"D"))	24 or 48	1h / 24		10	bench	inoculation	=xmatch(M14,unique($M$5:$M$29))
=counta(iferror(filter(Minipreps_m_Status,Minipreps_m_Priority,regexmatch(Minipreps_m_Status,$E15))))	=counta(iferror(filter(Minipreps_m_Status,regexmatch(Minipreps_m_Status,$E15))))	minipreps m	=hyperlink(index(settings_DashboardProtocolLinksList,row(A15)-row($A$5)+1),"prep plasmids after overnight growth (" & settings_mCultureAge & " day growth max)")	ready to miniprep		=iferror(datedif(DATE_YYMMDD(max(Minipreps_m_Date_purified)),today(),"D"))	1-2 plates of 24	2 h / 1 plate; 3 h / 2 plates		11	bench	DNA purification	=xmatch(M15,unique($M$5:$M$29))
=counta(iferror(filter(dsDNA_d_Status,dsDNA_d_Priority,regexmatch(dsDNA_d_Status,$E16)))) &" / "& counta(iferror(filter(Minipreps_m_Status,Minipreps_m_Priority,regexmatch(Minipreps_m_Status,$E16))))	=counta(iferror(filter(dsDNA_d_Status,regexmatch(dsDNA_d_Status,$E16)))) &" / "& counta(iferror(filter(Minipreps_m_Status,regexmatch(Minipreps_m_Status,$E16))))	dsDNA d / minipreps m	=hyperlink(index(settings_DashboardProtocolLinksList,row(A16)-row($A$5)+1),"quantitate")	ready to quant		=iferror(datedif(DATE_YYMMDD(max(max(dsDNA_d_Date_quant),max(Minipreps_m_date_quant))),today(),"D"))	16, 32, 64...	30 min for 32		12	bench	DNA quantitation	=xmatch(M16,unique($M$5:$M$29))
=counta(iferror(filter(dsDNA_d_Status,dsDNA_d_Priority,regexmatch(dsDNA_d_Status,$E17)))) &" / "& counta(iferror(filter(Minipreps_m_Status,Minipreps_m_Priority,regexmatch(Minipreps_m_Status,$E17))))	=counta(iferror(filter(dsDNA_d_Status,regexmatch(dsDNA_d_Status,$E17)))) &" / "& counta(iferror(filter(Minipreps_m_Status,regexmatch(Minipreps_m_Status,$E17))))	dsDNA d / minipreps m	=hyperlink(index(settings_DashboardProtocolLinksList,row(A17)-row($A$5)+1),"gel sample prep")	ready to prep gel sample		=iferror(datedif(DATE_YYMMDD(max(max(dsDNA_d_Gel_sample_prep_date),max(Minipreps_m_Gel_sample_prep_date))),today(),"D"))	8, 16, 32...	2 min each		13	bench	pipetting, tube strips	=xmatch(M17,unique($M$5:$M$29))
=join(" / ", counta(iferror(filter(Transformations_Status,regexmatch(Transformations_Status,$E18),Transformations_Priority))), counta(iferror(filter(Minipreps_m_Status,regexmatch(Minipreps_m_Status,$E18),Minipreps_m_Priority))))	=join(" / ", counta(iferror(filter(Transformations_Status,regexmatch(Transformations_Status,$E18)))), counta(iferror(filter(Minipreps_m_Status,regexmatch(Minipreps_m_Status,$E18)))))	transformations / minipreps m	=hyperlink(index(settings_DashboardProtocolLinksList,row(A18)-row($A$5)+1),"queue analytical PCR")	ready to queue analytical PCR		=iferror(datedif(DATE_YYMMDD(max(Analytical_PCR_queue_date)),today(),"D"))	as needed	2 min each		14	remote	queueing in CC	=xmatch(M18,unique($M$5:$M$29))
=counta(iferror(filter(Analytical_PCR_Status,Analytical_PCR_Priority,regexmatch(Analytical_PCR_Status,$E19))))	=counta(iferror(filter(Analytical_PCR_Status,regexmatch(Analytical_PCR_Status,$E19))))	analytical PCR	=hyperlink(index(settings_DashboardProtocolLinksList,row(A19)-row($A$5)+1),"set up analytical PCR")	ready to set up	=counta(iferror(filter(Analytical_PCR_Status,regexmatch(Analytical_PCR_Status,"wait"))))	=iferror(datedif(DATE_YYMMDD(max(Analytical_PCR_done_date)),today(),"D"))	8, 16, 32...	1 h for 16		15	bench	pipetting, tube strips	=xmatch(M19,unique($M$5:$M$29))
=join(" / ",counta(iferror(filter(Minipreps_m_Status,Minipreps_m_Priority,regexmatch(Minipreps_m_Status,$E20))))+ counta(iferror(filter(dsDNA_d_Status,dsDNA_d_Priority,regexmatch(dsDNA_d_Status,$E20)))), counta(iferror(filter(Analytical_PCR_Status,Analytical_PCR_Priority,regexmatch(Analytical_PCR_Status,$E20)))))	=join(" / ",counta(iferror(filter(Minipreps_m_Status,regexmatch(Minipreps_m_Status,$E20))))+ counta(iferror(filter(dsDNA_d_Status,regexmatch(dsDNA_d_Status,$E20)))), counta(iferror(filter(Analytical_PCR_Status,regexmatch(Analytical_PCR_Status,$E20)))))	prepped samples / analytical PCRs	=hyperlink(index(settings_DashboardProtocolLinksList,row(A20)-row($A$5)+1),"load prepped samples, run gel, image gel")	ready to run gel		=iferror(datedif(DATE_YYMMDD(max(max(dsDNA_d_Date_gel_run),max(Minipreps_m_Date_gel_run),max(Analytical_PCR_gel_run_date))),today(),"D"))	all samples ready / full gel	1.5 h		16	bench	gel use	=xmatch(M20,unique($M$5:$M$29))
=join(" / ", counta(iferror(filter(dsDNA_d_Status,dsDNA_d_Priority,regexmatch(dsDNA_d_Status,$E21)))), counta(iferror(filter(Minipreps_m_Status,Minipreps_m_Priority,regexmatch(Minipreps_m_Status,$E21)))), counta(iferror(filter(Analytical_PCR_Status,Analytical_PCR_Priority,regexmatch(Analytical_PCR_Status,$E21)))))	=join(" / ", counta(iferror(filter(dsDNA_d_Status,regexmatch(dsDNA_d_Status,$E21)))), counta(iferror(filter(Minipreps_m_Status,regexmatch(Minipreps_m_Status,$E21)))), counta(iferror(filter(Analytical_PCR_Status,regexmatch(Analytical_PCR_Status,$E21)))))	d / m / analytical PCR	=hyperlink(index(settings_DashboardProtocolLinksList,row(A21)-row($A$5)+1),"analyze previously run gel")	ready to code gel		=iferror(datedif(DATE_YYMMDD(max(max(dsDNA_d_date_gel_coded),max(Minipreps_m_date_gel_coded),max(Analytical_PCR_gel_code_date))),today(),"D"))	anything ready	15 min per row		17	remote	gel and cloning concepts	=xmatch(M21,unique($M$5:$M$29))
=counta(iferror(unique(filter(Minipreps_m_Construct_name,Minipreps_m_Priority,regexmatch(Minipreps_m_Status,$E22)))))	=counta(iferror(unique(filter(Minipreps_m_Construct_name,regexmatch(Minipreps_m_Status,$E22)))))	minipreps m (# constructs)	=hyperlink(index(settings_DashboardProtocolLinksList,row(A22)-row($A$5)+1),"queue sequencing")	ready to queue sequencing		=iferror(datedif(DATE_YYMMDD(max(Sequencing_Date_queued)),today(),"D"))	anything ready	5 min each		18	remote	queueing in CC	=xmatch(M22,unique($M$5:$M$29))
=counta(iferror(filter(Sequencing_Status,Sequencing_Priority,regexmatch(Sequencing_Status,$E23),regexmatch(Sequencing_Sequencing_type,"Sanger")))) &" / "& counta(iferror(filter(Sequencing_Status,Sequencing_Priority,regexmatch(Sequencing_Status,$E23),regexmatch(Sequencing_Sequencing_type,"Whole-plasmid"))))	=counta(iferror(filter(Sequencing_Status,regexmatch(Sequencing_Status,$E23),regexmatch(Sequencing_Sequencing_type,"Sanger")))) &" / "& counta(iferror(filter(Sequencing_Status,regexmatch(Sequencing_Status,$E23),regexmatch(Sequencing_Sequencing_type,"Whole-plasmid"))))	sequencing Sanger / whole-plasmid	=hyperlink(index(settings_DashboardProtocolLinksList,row(A23)-row($A$5)+1),"mix sequencing samples")	ready to mix	=counta(iferror(filter(Sequencing_Status,Sequencing_Date_shipped="",regexmatch(Sequencing_Sequencing_type,"Sanger")))) &" / "& counta(iferror(filter(Sequencing_Status,Sequencing_Date_shipped="",regexmatch(Sequencing_Sequencing_type,"Whole-plasmid"))))	=iferror(datedif(DATE_YYMMDD(max(Sequencing_Date_mixed)),today(),"D"))	anything ready	20 min / 8		19	bench	pipetting, tube strips	=xmatch(M23,unique($M$5:$M$29))
=counta(iferror(filter(Sequencing_Status,Sequencing_Priority,regexmatch(Sequencing_Status,$E24))))	=counta(iferror(filter(Sequencing_Status,regexmatch(Sequencing_Status,$E24))))	sequencing	=hyperlink(index(settings_DashboardProtocolLinksList,row(A24)-row($A$5)+1),"align sequencing reads to maps")	ready to align		=iferror(datedif(DATE_YYMMDD(max(Sequencing_Date_aligned_alignment)),today(),"D"))	anything ready	2 min each		20	remote	construct management software	=xmatch(M24,unique($M$5:$M$29))
=counta(iferror(filter(Sequencing_Status,Sequencing_Priority,regexmatch(Sequencing_Status,$E25))))	=counta(iferror(filter(Sequencing_Status,regexmatch(Sequencing_Status,$E25))))	sequencing	=hyperlink(index(settings_DashboardProtocolLinksList,row(A25)-row($A$5)+1),"interpret sequencing")	ready to interpret		=iferror(datedif(DATE_YYMMDD(max(Sequencing_Date_alignment_interpreted)),today(),"D"))	anything ready	variable		21	remote	construct management software, cloning concepts	=xmatch(M25,unique($M$5:$M$29))
=counta(iferror(filter(Minipreps_m_Status,regexmatch(Minipreps_m_Status,$E26),Minipreps_m_Priority)))	=counta(iferror(filter(Minipreps_m_Status,regexmatch(Minipreps_m_Status,$E26))))	minipreps m	=hyperlink(index(settings_DashboardProtocolLinksList,row(A26)-row($A$5)+1),"transform for strain storage")	ready to transform for strain storage		=iferror(datedif(DATE_YYMMDD(max(Minipreps_m_Date_transformed)),today(),"D"))	8 (16 at most)	3 h / 8 to 16		22	bench	comp cell & Petri dish use	=xmatch(M26,unique($M$5:$M$29))
=counta(iferror(filter(Minipreps_m_Status,regexmatch(Minipreps_m_Status,$E27),Minipreps_m_Priority)))	=counta(iferror(filter(Minipreps_m_Status,regexmatch(Minipreps_m_Status,$E27))))	minipreps m	=hyperlink(index(settings_DashboardProtocolLinksList,row(A27)-row($A$5)+1),"inoculate overnight for storage")	ready to inoculate for strain storage		=iferror(datedif(DATE_YYMMDD(max(Minipreps_m_Date_inoculated_for_storage)),today(),"D"))	8, 16, or 24	30 min / 8		23	bench	inoculation	=xmatch(M27,unique($M$5:$M$29))
=counta(iferror(filter(Minipreps_m_Status,regexmatch(Minipreps_m_Status,$E28),Minipreps_m_Priority)))	=counta(iferror(filter(Strains_s_Status,regexmatch(Strains_s_Status,$E28))))	strains s	=hyperlink(index(settings_DashboardProtocolLinksList,row(A28)-row($A$5)+1),"store overnight culture as new strain")	ready to store		=iferror(datedif(DATE_YYMMDD(max(Strains_s_Date_stored)),today(),"D"))	8, 16, or 24	30 min / 8		24	bench	pipetting, tube strips	=xmatch(M28,unique($M$5:$M$29))
	=counta(iferror(filter(Experiments_Status,regexmatch(Experiments_Status,$E29))))	experiments e	=hyperlink(index(settings_DashboardProtocolLinksList,row(A29)-row($A$5)+1),"test and learn from constructs")	ready to start	=counta(iferror(filter(Experiments_Status,regexmatch(Experiments_Status,"[Ww]ait"))))	=iferror(datedif(DATE_YYMMDD(max(Experiments_Date_started)),today(),"D"))	anything ready	variable		25	bench	scientific method	=xmatch(M29,unique($M$5:$M$29))
=counta(iferror(filter(Oligos_o_Status,regexmatch(Oligos_o_Status,"ready to order"),not(Oligos_o_dsDNA_or_ultramer?),Oligos_o_Length<=settings_oOligoSynthScaleChangeLen)))	="oligos are ready to order, length ≤ "&settings_oOligoSynthScaleChangeLen
=counta(iferror(filter(Oligos_o_Status,regexmatch(Oligos_o_Status,"ready to order"),not(Oligos_o_dsDNA_or_ultramer?),Oligos_o_Length>settings_oOligoSynthScaleChangeLen)))	="oligos are ready to order, length > "&settings_oOligoSynthScaleChangeLen
=counta(iferror(filter(Oligos_o_Status,regexmatch(Oligos_o_Status,"ready to order"),Oligos_o_dsDNA_or_ultramer?)))	dsDNA or ultramers are ready to order
=counta(iferror(filter(Sequencing_Status,regexmatch(Sequencing_Sequencing_type,"Sanger"),(regexmatch(Sequencing_Status,"mixed, waiting"))+(regexmatch(Sequencing_Status,"ready to mix")))))	sequencing rxns are queued/mixed for Sanger
=counta(iferror(filter(Sequencing_Status,regexmatch(Sequencing_Sequencing_type,"Sanger"),regexmatch(Sequencing_Status,"mixed, waiting"))))	sequencing rxns are ready to submit for Sanger
=counta(iferror(filter(Sequencing_Status,regexmatch(Sequencing_Sequencing_type,"Whole-plasmid"),(regexmatch(Sequencing_Status,"mixed, waiting"))+(regexmatch(Sequencing_Status,"ready to mix")))))	sequencing rxns are queued/mixed for whole-plasmid sequencing
=counta(iferror(filter(Sequencing_Status,regexmatch(Sequencing_Sequencing_type,"Whole-plasmid"),regexmatch(Sequencing_Status,"mixed, waiting"))))	sequencing rxns are ready to submit for whole-plasmid sequencing
CC News	=iferror( importrange("https://docs.google.com/spreadsheets/d/1ZbxP-biSId8Eew6_NrZUpF_8d-fAk6yxePkbPMaR9lw","CCNews"), "Problem fetching news - try refreshing the page, or it may be a temporary Google server outage")
=iferror(importrange("https://docs.google.com/spreadsheets/d/1ZbxP-biSId8Eew6_NrZUpF_8d-fAk6yxePkbPMaR9lw","CCNewsDate"))
=iferror("("& datedif(DATE_YYMMDD(A41),today(),"D") &" days ago)")
