# Supplementary material for: CloneCoordinate: Open-Source Software for Collaborative DNA Construction
Source: ACS Synth Biol. 2025 Nov 18;14(12):4802–18. doi: 10.1021/acssynbio.5c00582 (PMC12723744; doi:10.1021/acssynbio.5c00582)
Supplement: Supplementary file 2 [file sb5c00582_si_002.zip › dsDNA d.csv]

dsDNA d					1. Sample properties							2a. Queueing, general				2b. Queueing, PCR/anneal			={"Default:", settings_dPCRDefaultCycleCount, settings_dPCRDefaultPolymerase, settings_dPCRDefaultVariation, settings_dPCRDefaultAnnealTemp, "", settings_dPCRDefaultScale}	30	Q5U	Standard	63		50	2c. Queueing, digest									2d. Queueing, general cont'd.								3. Mixing and incubation
=iferror(if(join(",",filter(A3:A,A3:A<>""))<>join(",",sequence(max(A3:A))), "ERROR near #"&index(filter(sort(A3:A,1,TRUE),sort(A3:A,1,TRUE)<>sort(row(A3:A)-2,1,TRUE)),1)-1&"!", "Serial #"),"Serial #")	={"ID";arrayformula(if(A3:A<>"","d"&A3:A,""))}	={if(regexmatch(settings_SampleStoragePlateSize,"b"),"Box","Well");arrayformula(if(A3:A="","",ID_TO_WELL(settings_SampleStoragePlateSize,B3:B)))}	Sort #	Status	Priority ?	What to do with this sample?	General notes	Exclude from analysis?	Manual vol used adjust (µL)	Volume used	Volume left (est.)	Date queued	Queued by	Queue notes	Type	Oligo 1	Oligo 2	PCR template DNA (m/o/d/r/s)	Fragment sequence (primer to primer, from map)	# of cycles	Polymerase	Variation / additives	Anneal temp (ºC)	Required elong (s)	Scale (µL)	Digest type	DNA to digest (m/d/o)	Amount to digest (ng)	Enzyme 1	Enzyme vol (µL)	Enzyme 2	Enzyme 2 vol (µL)	Buffer	Fragment sequence (from plasmid map) to assemble, overhang to overhang	Quant priority	Gel priority	Certify correctly queued	Queueing validity check	Fragment sequence	Size (kb)	={CD2:CD}	={CF2:CF}	={CG2:CG}	Actual input DNA vol for digest (µL)	Date mixed & incubated	Mixed / incubated by	Thermocycler block or incubator used	Actual input DNA source used	Actual elong (m:ss)
1	d1	d01.A01		=ifs( A3="","", not(AL3),"certify queueing!", regexmatch($G3,"⛔"),$G3, regexmatch($G3,"(hold)"),"wait; held", $AT3<>"", if(BD3="",if(P3="anneal","ready to dilute & store","ready to clean up"), if(and(P3="PCR",BK3<>"",BK3<settings_QCLowPCRConcCutoff),"Failed: low conc! ⛔", if(and(P3="digest",BK3<>"",BK3<settings_QCLowDigestConcCutoff),"Failed: low conc! ⛔", if(L3<=settings_dMinVolumeToStillUse,"Ra…	=if(A3="","", iferror(and(B3<>"",regexmatch(Registry_Priority_flagged_IDs,B3&","))))					=if(A3="","", J3 +if(BF3<>"",settings_QCQuantitationVolume,0) +if(BL3<>"",settings_QCGelSampleVolume,0) +iferror(index('(Lookup lists & tabulations)'!$K$4:$K,xmatch($B3,'(Lookup lists & tabulations)'!$J$4:$J,0,2))))	=if(A3="","", if(BC3="",settings_dDefaultElutionVolume,BC3)-K3)																											=ifs( $A3="","", $AL3,"Certified OK", FALSE,"Handle missing or inconsistent queueing fields first", and(P3="PCR",countblank(M3,N3,Q3:X3,Z3)>0),"Not fully queued!", and(P3="anneal",countblank(M3,N3,Q3,R3)>0),"Not fully queued!", and(P3="digest",countblank(M3,N3,Z3:AE3,if(AA3="Double",AF3:AG3,TRUE),AH3:AI3)>0),"Not fully queued!"&if(AA3="Double"," Enzyme and volume for second digest enzyme needed",…	=switch(P3, "",, "PCR",T3, "digest",AI3, "anneal",let(anneal_len,COMMON_SUBSTRING_FROM_LEFT(1,$CK3,$CN3), if(anneal_len=0,"", trim(left($CK3,anneal_len)))), "")	=ifs(A3="","", P3="anneal",average(index(Oligos_o_Length,xmatch(Q3,Oligos_o_ID)),index(Oligos_o_Length,xmatch(Q3,Oligos_o_ID)))/1000, TRUE,len(AN3)/1000)
[truncated: 66 more columns]
