# Supplementary material for: CloneCoordinate: Open-Source Software for Collaborative DNA Construction
Source: ACS Synth Biol. 2025 Nov 18;14(12):4802–18. doi: 10.1021/acssynbio.5c00582 (PMC12723744; doi:10.1021/acssynbio.5c00582)
Supplement: Supplementary file 2 [file sb5c00582_si_002.zip › Experiments.csv]

Experiments			1. Sample properties		2a. Queueing, general								2b. Queueing, constructs/IDs						3. Execution
=iferror(if(join(",",filter(A3:A,A3:A<>""))<>join(",",sequence(max(A3:A))), "ERROR near #"&index(filter(sort(A3:A,1,TRUE),sort(A3:A,1,TRUE)<>sort(row(A3:A)-2,1,TRUE)),1)-1&"!", "Serial #"),"Serial #")	={"ID";arrayformula(if(A3:A<>"","e"&A3:A,""))}	Status	What to do with this experiment?	General notes	Date queued	Queued by	Experiment title	Short description / experimental question	Notebook entry / link	Project	Related / duplicate experiment(s)	Assay(s) needed / notes	Describe control condition(s)	Control construct(s) / IDs needed	Describe experimental condition(s)	Experimental construct(s) / IDs needed	Status needed to consider ID(s) to be ready to use	Statuses	Experiment ready?	Notification threshold	Email to notify when ready (or status changes) - via Construct Tracker	Date started	Started by	Date finished	Finished by
1	e1	=ifs(A3="","", and(D3<>"",not(regexmatch(D3,"[Pp]roceed"))),D3, S3="","specify construct(s)/ID(s) needed", W3="",if(T3="Ready","ready to start",T3), Y3="","in progress", TRUE,"Complete ♥" )& let(entry_list, {F3:I3,K3,M3:Q3,U3,W3:Z3}, ifs( index(entry_list,1)="","", NOT(regexmatch(join("◆",entry_list),"[^◆]◆{2,}[^◆]")),"", true,char(10)&"missing data?" ))																=if(and(O3="",Q3=""),"", trim(join(char(10), let(entries,transpose(split(join(",",O3,Q3),", "&char(10))), let( construct_names,iferror(filter(entries,not(regexmatch(entries,"^[odagms]\d+$"))),"none"), IDs,iferror(filter(entries,regexmatch(entries,"^[odagms]\d+$")),"none"), let( construct_statuses, if(construct_names<>"none",byrow(construct_names,lambda(name,iferror(index(Registry_Status,xmatch(na…	=ifs(or(A3="",S3=""),"", Y3<>"","Complete", W3<>"","In progress", FALSE,"This code duplicates part of the adjacent column but provides the trigger for email notifications, so only email-worthy messages/changes should display here",TRUE, let(entries,transpose(split(join(",",O3,Q3),", ")), let( construct_names,iferror(filter(entries,not(regexmatch(entries,"^[odagms]\d+$"))),"none"), IDs,iferror(fil…
