# Supplementary material for: CloneCoordinate: Open-Source Software for Collaborative DNA Construction
Source: ACS Synth Biol. 2025 Nov 18;14(12):4802–18. doi: 10.1021/acssynbio.5c00582 (PMC12723744; doi:10.1021/acssynbio.5c00582)
Supplement: Supplementary file 2 [file sb5c00582_si_002.zip › Golden Gate g.csv]

Golden Gate g						1. Sample properties				2. Queueing																									3a. Assembly, calculated part sources											3b. Assembly, actual part sources
=iferror(if(join(",",filter(A3:A,A3:A<>""))<>join(",",sequence(max(A3:A))), "ERROR near #"&index(filter(sort(A3:A,1,TRUE),sort(A3:A,1,TRUE)<>sort(row(A3:A)-2,1,TRUE)),1)-1&"!", "Serial #"),"Serial #")	={"ID";arrayformula(if(A3:A<>"","g"&A3:A,""))}	={if(regexmatch(settings_SampleStoragePlateSize,"b"),"Box","Well")&if(settings_gStoreInPlates?,"",char(10)&"(not used)") ;arrayformula(if(A3:A="","",ID_TO_WELL(settings_SampleStoragePlateSize,B3:B)))}	Sort #	Construct name	Status	Priority ?	What to do with this sample?	General notes	Exclude from analysis?	Date queued	Queued by	Queue notes	Part 1	Part 2	Part 3	Part 4	Part 5	Part 6	Part 7	Part 8	Part 9	Part 10	Hold?	='Transformations t'!K2	='Transformations t'!L2	Certify correctly queued	Queueing validity check	Enzyme	={CX2:CX}	Marker	Color	Parts & mIDs track record	Parts with same resistance as final construct	Parts with same color as final construct	Parts source calculation	Part 1 source calc.	Part 2 source calc.	Part 3 source calc.	Part 4 source calc.	Part 5 source calc.	Part 6 source calc.	Part 7 source calc.	Part 8 source calc.	Part 9 source calc.	Part 10 source calc.	Part 1 source	Part 2 source	Part 3 source	Part 4 source
1	g1	g01.A01			=let(output,ifs( $A3="","", not(AA3),"certify queueing!", regexmatch(H3,"⛔"),H3, regexmatch(index(Registry_Status,xmatch(E3,Registry_Construct_name)),"[Aa]bandon"),"construct abandoned", regexmatch(index(Registry_Status,xmatch(E3,Registry_Construct_name)),"[Hh]eld"),"wait; construct held", regexmatch(index(Registry_Status,xmatch(E3,Registry_Construct_name)),"[Cc]omplete"),"construct completed", C…	=if(A3="","", iferror(and(B3<>"",regexmatch(Registry_Priority_flagged_IDs,B3&","))))																					=ifs( A3="","", AA3,"Certified OK", E3="","enter construct name!", N3="","enter parts!", iserror(xmatch(E3,Registry_Construct_name)),"construct not registered!", regexmatch(index(Registry_Status,xmatch(E3,Registry_Construct_name)),"[Dd]uplicate"), "duplicate construct! "&index(Registry_Status, xmatch(E3,Registry_Construct_name)), regexmatch(index(Registry_Status,xmatch(E3,Registry_Construct_name)…	=if(CY3="","", iferror(index(Registry_GG_enzyme,xmatch(CY3,Registry_ID))))		=if($E3="","", index(Registry_Marker,xmatch($E3,Registry_Construct_name)))	=if($E3="","", index(Registry_Color,xmatch($E3,Registry_Construct_name)))	=if(A3="","", let( total_parts,counta(iferror(filter($CY3:$DH3,$CY3:$DH3<>""))), mIDs_entered,counta(iferror(filter($AU3:$BD3,$AU3:$BD3<>""))), rID_success,reduce(0,CY3:DH3,lambda(total,x,if(x="",total,if(regexmatch(Registry_List_of_whitelisted_rIDs_from_Golden_Gate,","&x&","),total+1,total)))), mID_success,reduce(0,AU3:BD3,lambda(total,x,if(x="",total,if(regexmatch(Registry_List_of_whitelisted_m…	=if(A3="","", trim(join(" ", bycol(CY3:DH3,lambda(col,ifs( col="","", regexmatch(index(Registry_Marker,ID_TO_INDEX(col)),AE3),index(Registry_Construct_name,ID_TO_INDEX(col)), TRUE,""))))) )	=if(A3="","", trim(join(" ", bycol(CY3:DH3,lambda(col,ifs( col="","", regexmatch(index(Registry_Color,ID_TO_INDEX(col)),AF3),index(Registry_Construct_name,ID_TO_INDEX(col)), TRUE,""))))) )	=if(A3="","", {"Calculated part sources:", bycol(N3:W3,lambda(part, if(or(part="",part="(construct complete)",$CK3<>""),"", let(rID_posn,iferror(ID_TO_INDEX(trim(regexextract(part,"(^r\d+ )|(>+r\d+)"))),FALSE), if( not(rID_posn),"part error!", let(status,lower(index(Registry_Status,rID_posn)), ifs( regexmatch(status,"queued"),"not cloned", regexmatch(status,"abandon"),"abandoned!", regexmatch(sta…
[truncated: 105 more columns]
