# Supplementary material for: CloneCoordinate: Open-Source Software for Collaborative DNA Construction
Source: ACS Synth Biol. 2025 Nov 18;14(12):4802–18. doi: 10.1021/acssynbio.5c00582 (PMC12723744; doi:10.1021/acssynbio.5c00582)
Supplement: Supplementary file 2 [file sb5c00582_si_002.zip › Minipreps m.csv]

Minipreps m						1. Sample properties										2. Queueing		=hyperlink("https://docs.google.com/spreadsheets/d/1I2RFVfZp7SELgt65I9a8CgkF15clonKvlFgq4ZidMbw/edit#gid=233849106","m Queuer")									3. Inoculation							={"Default:",settings_mDefaultMedia}	LB	={"Default:",settings_mDefaultCultureVolume}	4				4. Miniprep				={"Default:",settings_mDefaultPurificationMethod,settings_mStandardElutionVolume}	Qiagen columns, Qiagen buffers	100	5. Quantitation
=iferror(if(join(",",filter(A3:A,A3:A<>""))<>join(",",sequence(max(A3:A))), "ERROR near #"&index(filter(sort(A3:A,1,TRUE),sort(A3:A,1,TRUE)<>sort(row(A3:A)-2,1,TRUE)),1)-1&"!", "Serial #"),"Serial #")	={"ID";arrayformula(if(A3:A<>"","m"&A3:A,""))}	={if(regexmatch(settings_SampleStoragePlateSize,"b"),"Box","Well");arrayformula(if(A3:A="","",ID_TO_WELL(settings_SampleStoragePlateSize,B3:B)))}	Sort #	Construct name	Status	Priority ?	What to do with this sample?	General notes	Exclude from analysis?	Don't store?	Don't use as GG donor?	Manual vol used adjust (µL)	Volume used	Volume left (est.)	Conc in nkµ (ng/kb/µL)	Date queued	Queued by	Source ID (tagmsr)	Colony stock #	Queue notes	Quant priority	Gel priority	Analytical PCR priority	Certify correctly queued	Source of tID	Queueing validity check	Intended color	Plate status	Marker	Specific growth conditions	plate #	24w plate well	Inoculated colony size (if notable)	Inoculated colony color (if notable)	Culture media	Culture antibiotic	Culture volume (mL)	Actual growth conditions (if notable)	Date inoculated	Inoculated by	Grew?	Growth /color notes	Date purified & placed in m plate	Purified by	Purification notes	Purification method	Elution volume (µL)	Date quantified	Quantified by
1	m1	m01.A01		=if(S3="","", GET_CONSTRUCT_NAME_BY_ID(S3))	=if(A3="","", let(source_ID,if(iferror(left(S3)="t",FALSE),index(Transformations_Source_ID,ID_TO_INDEX(S3)),S3), trim(ifs( not(Y3),"certify queueing!", FALSE,"Note: parts of the next block are duplicated in 'Prep from sequence-verified construct?'", FALSE,"Read manual status assignments from the column that integrates these with any assigned in Sequencing", CH3="! Conflicting manual statuses assi…	=if(A3="","", iferror(or(and(B3<>"",iferror(regexmatch(Registry_Priority_flagged_IDs,B3&","))),regexmatch(CH3,"(priority)"))))				false	false		=if($AR3="","", if(AW3<>"",settings_QCQuantitationVolume,0)+ if(BE3<>"",settings_QCGelSampleVolume,0)+ sum(arrayformula(value(iferror(filter(Sequencing_Vol_template,Sequencing_Source_ID=$B3,Sequencing_Date_mixed<>"")))))+ 1.1*ifna(index('(Lookup lists & tabulations)'!$O$3:O,xmatch(B3,'(Lookup lists & tabulations)'!$N$3:$N)))+ $M3 )	=ifs($AR3="","", $AV3<>"",$AV3-$N3, TRUE,settings_mStandardElutionVolume-$N3)	=iferror(if(BB3="","",BB3/index(Registry_Construct_size,match(E3,Registry_Construct_name,0))))									false	=if(A3="","",if(left(S3)="t",index(Transformations_Source_ID,ID_TO_INDEX(S3)),""))	=ifs( A3="","", Y3,"Certified OK", Q3="","enter date queued!", R3="","enter queued by!", S3="","enter source ID!", not(DOES_ID_EXIST("tagmrs",S3)),"source ID not not found!", let(plasmid,trim(E3),or(plasmid="none",plasmid="",plasmid="-",plasmid="no plasmid",plasmid="no")),"source strain has no plasmid!", TRUE,"✓ No queueing errors found")	=if(or(S3="",not(Y3)),"", iferror(index(Registry_Color,xmatch(E3,Registry_Construct_name))))	=if(or($A3="",$AN3<>"",$S3="",not(Y3)),"", let(transform_date, switch(left($S3), "t",iferror(index(Transformations_Date_transformed,ID_TO_INDEX($S3))), "a",iferror(index(Assemblies_a_Date_transformed,ID_TO_INDEX($S3))), "g",iferror(index(Golden_Gate_g_Date_transformed,ID_TO_INDEX($S3))), "s","strain", "m","", "r","direct", ), ifs( transform_date="strain","", transform_date="direct","", transform_…	=if(or(A3="",S3="",not(Y3)),"", iferror( index(Registry_Marker,xmatch(E3,Registry_Construct_name)), if(left(S3)="s",iferror(index(Strains_s_Resistance,ID_TO_INDEX(S3)),"?"), "???")))	=if(or(A3="",S3="",not(Y3)),"", iferror(index(Registry_Specific_growth_condition,xmatch(E3,Registry_Construct_name)),""))	=if(D3="","",floor((D3-1)/24)+1)	=if(D3="","", char(if(mod(D3,4)=0,4,mod(D3,4))+64)& text(ceiling(if(mod(D3,24)=0,6,mod(D3,24)/4)),"0"))
[truncated: 56 more columns]
