# Supplementary material for: CloneCoordinate: Open-Source Software for Collaborative DNA Construction
Source: ACS Synth Biol. 2025 Nov 18;14(12):4802–18. doi: 10.1021/acssynbio.5c00582 (PMC12723744; doi:10.1021/acssynbio.5c00582)
Supplement: Supplementary file 2 [file sb5c00582_si_002.zip › Named functions definitions.csv]

Named Function name	Description	Argument placeholders	Definition
COMMON_SUBSTRING_BY_WINDOW_FROM_LEFT	Finds whether TARGET contains any substrings of length LENGTH starting from the beginning of SOURCE. Initial call should be with POS = 1.	target,source,length,pos	=let(check,mid(source,pos,length), ifs( len(check)<length,FALSE, regexmatch(lower(target),lower(check)),TRUE, TRUE,COMMON_SUBSTRING_BY_WINDOW_FROM_LEFT(target,source,length,pos+1)))
COMMON_SUBSTRING_FROM_LEFT	Finds the longest substring from the beginning of source that is found anywhere within target (case insensitive). The initial guess_length can be 1. If no match in target is found for guess_length characters of source, the function returns 0.	guess_length,source,target	=ifs( or(guess_length > len(source), guess_length > len(target)), 0, iferror(search(left(source,guess_length+1),target),FALSE),COMMON_SUBSTRING_FROM_LEFT(guess_length+1,source,target), TRUE,guess_length)
COMMON_SUBSTRING_FROM_RIGHT	Finds the longest substring from the beginning of source that is found anywhere within target (case insensitive). The initial guess_length can be 1. If no match in target is found for guess_length characters of source, the function returns 0.	guess_length,source,target	=ifs( not(iferror(search(right(source,guess_length),target))),0, iferror(search(right(source,guess_length+1),target)),COMMON_SUBSTRING_FROM_RIGHT(guess_length+1,source,target), TRUE,guess_length)
CONTAINS	Checks whether value appears in a range, returns TRUE if the value appears otherwise FALSE.	cell,range	=NOT(ISERROR(MATCH(cell,range,0)))
DATE_YYMMDD	Converts a date string, between the year 2000 and 2099, in YYMMDD format to a Sheets date.	str	=date("20"&left(str,2),mid(str,3,2),right(str,2))
DNA_REVERSE_COMPLEMENT	Returns the reverse complement of a string of DNA letters (ACGT only, case insensitive) as a lowercase string. U is also allowed and is reverse complemented to A.	cell	=substitute(substitute(substitute(substitute(substitute(substitute(substitute(substitute(substitute( arrayformula(lower(concatenate(mid(cell,len(cell)-row(indirect("1:"&len(cell)))+1,1)))), "a","x"),"t","y"), "u","w"),"g","z"),"c","g"),"z","c"),"y","a"),"w","a"),"x","t")
DOES_ID_EXIST	Checks whether an ID is one of the allowed types and is listed in its tab. Returns TRUE if so, FALSE if not, and "" if the ID isn't recognized as one of the allowed types or if an argument is blank. Hard-codes Named Ranges for each ID type to check against.	allowed_id_types,id	=ifs( allowed_id_types="",FALSE, id="",FALSE, not(regexmatch(allowed_id_types,"^[teordagms]+$")),"", not(regexmatch(id,"^["&allowed_id_types&"]\d+$")),"", iferror(switch(left(id), "t",isna(xmatch(id,Transformations_ID)), "e", isna(xmatch(id,Experiments_ID)), "o", isna(xmatch(id,Oligos_o_ID)), "r", isna(xmatch(id,Registry_ID)), "d", isna(xmatch(id,dsDNA_d_ID)), "a", isna(xmatch(id, Assemblies_a_ID…
FORMAT_FOR_PIPETTING	Format a volume in µL as text with an appropriate number of decimal places based on pipette precision.	vol	=if(vol="","",to_text(ifs(vol<2,text(vol,"0.000"),vol<20,text(vol,"0.00"),vol<200,text(vol,"0.0"),TRUE,text(vol,"0"))))
GET_CONSTRUCT_NAME_BY_ID	Returns the Construct Name column value for an ID from the appropriate tab. Returns FALSE if the ID isn't valid or there is a lookup error. Hard-codes Named Ranges for each ID type to check against.	id	=ifs( id="","???", not(DOES_ID_EXIST("tragms",id)),"???", TRUE,iferror(switch(left(id), "t", index(Transformations_Construct_name,ID_TO_INDEX(id)), "r", index(Registry_Construct_name,ID_TO_INDEX(id)), "a", index(Assemblies_a_Construct_name,ID_TO_INDEX(id)), "g", index(Golden_Gate_g_Construct_name,ID_TO_INDEX(id)), "m", index(Minipreps_m_Construct_name,ID_TO_INDEX(id)), "s", index(Strains_s_Plasmi…
GET_STATUS_BY_ID	Returns the Status column value for an ID from the appropriate tab. Returns FALSE if the ID isn't valid or there is a lookup error. Hard-codes Named Ranges for each ID type to check against.	id	=ifs( id="",FALSE, not(DOES_ID_EXIST("teordagms",id)),FALSE, TRUE,iferror(switch(left(id), "t", index(Transformations_Status,ID_TO_INDEX(id)), "e", index(Experiments_Status,ID_TO_INDEX(id)), "o", index(Oligos_o_Status,ID_TO_INDEX(id)), "r", index(Registry_Status,ID_TO_INDEX(id)), "d", index(dsDNA_d_Status,ID_TO_INDEX(id)), "a", index(Assemblies_a_Status,ID_TO_INDEX(id)), "g", index(Golden_Gate_g_…
ID_TO_INDEX	Takes an ID of the form "a1234" and returns 1234 + the number of header rows stored in settings_NumHeaderRows (Named Range cell). Use with INDEX to quickly look up an ID. Only accepts valid ID characters (terodagms).	id	=ifs(regexmatch(text(id,"0"),"^[terodagms]\d+$"),right(id,len(id)-1)+settings_NumHeaderRows,regexmatch(text(id,"0"),"^\d+$"),id+settings_NumHeaderRows,TRUE,"ID_TO_INDEX error with "&id&"!")
ID_TO_NUM	Takes an ID of the form "a1234" and returns 1234.	id	=right(id,len(id)-1)
ID_TO_WELL	Converts an identifier (one character followed by a positive integer serial number up to , e.g. d98) to the corresponding plate number and well position in a series of 96-well plates, numbered by columns (e.g. d98 returns d02.B01). Using an identifier with a serial number >9504 will result in a 3-digit plate ID. Invalid identifiers will be returned without change.	size,id	=ARRAYFORMULA( IF( REGEXMATCH(id, "^\D\d+$"), IF( REGEXMATCH(size, "\d+[w]"), IF( size = "96w", LEFT(id, 1) & TEXT(CEILING(RIGHT(id, LEN(id) - 1) / 96), "00") & "." & CHAR( IF(MOD(RIGHT(id, LEN(id) - 1), 8) = 0, 8, MOD(RIGHT(id, LEN(id) - 1), 8)) + 64 ) & TEXT( CEILING( IF(MOD(RIGHT(id, LEN(id) - 1), 96) = 0, 96, MOD(RIGHT(id, LEN(id) - 1), 96)) / 8 ), "00" ), IF( size = "24w", LEFT(id, 1) & TEXT…
MATCH_FRAGMENT_JUNCTIONS_3PRIME	Determines whether the fragments with the given junctions assemble together based on exact matching between the junctions at the fragment ends. If so, the 3' junction of the final assembled fragment is returned. If not, FALSE is returned.	jcts_l_pipe_separated_string,jcts_r_pipe_separated_string,input_jct_r	=if( not(iferror(regexmatch(jcts_l_pipe_separated_string,"|"),FALSE)),input_jct_r, let( jcts_l,split(jcts_l_pipe_separated_string,"|"), jcts_r,split(jcts_r_pipe_separated_string,"|"), if(counta(jcts_l)<>counta(jcts_r),#VALUE!, if(regexmatch(jcts_l,"\_"), if(or( regexmatch(jcts_l_pipe_separated_string,"^"&input_jct_r&"[\_|]"), regexmatch(jcts_l_pipe_separated_string,"[\_|]"&input_jct_r&"[\_|]"), r…
MATCH_GIBSON_3PRIME	Determines whether the fragments with the given sequences at their ends assemble together based on having a common sequence of length LENGTH. If so, the 3' end sequence of the final assembled fragment is returned. If not, FALSE is returned.	jcts_l_pipe_separated_string,jcts_r_pipe_separated_string,input_jct_r,length	=let( jcts_l,split(jcts_l_pipe_separated_string,"|"), jcts_r,split(jcts_r_pipe_separated_string,"|"), ifs( counta(jcts_l)=1,if(COMMON_SUBSTRING_BY_WINDOW_FROM_LEFT(jcts_l,input_jct_r,length,1),jcts_r, if(COMMON_SUBSTRING_BY_WINDOW_FROM_LEFT(DNA_REVERSE_COMPLEMENT(jcts_r),input_jct_r,length,1),DNA_REVERSE_COMPLEMENT(jcts_l),FALSE)), counta(jcts_l)<>counta(jcts_r),FALSE, TRUE,let( match_array_fwd,m…
TUBE_NUMBER_TO_8_WELL_STRIP_POSITION	Converts a tube serial number to the corresponding 8-well strip (column) and well (row).	tube_no	=if(isnumber(tube_no),"s"&TEXT(FLOOR(1+(tube_no-1)/8,1),"0")&"-"&TEXT(1+MOD(tube_no-1,8),"0"),"")
WELL_TO_ID	Converts a plate type, plate number and well position from a series of 96-well plates into its corresponding ID number (see IDTOWELL). The well position must be 3 characters (e.g. A01).	well	=iferror(if(regexmatch(well,"^\D\d+\.[A-H][01][0-9]$"), CONCATENATE(LEFT(well,1),96*(LEFT(RIGHT(well,LEN(well)-1),len(well)-5)-1)+(RIGHT(RIGHT(well,LEN(well)-1),2)-1)*8+CODE(UPPER(LEFT(RIGHT(RIGHT(well,LEN(well)-1),3),1)))-64),#VALUE!),#VALUE!)
