# Supplementary material for: CloneCoordinate: Open-Source Software for Collaborative DNA Construction
Source: ACS Synth Biol. 2025 Nov 18;14(12):4802–18. doi: 10.1021/acssynbio.5c00582 (PMC12723744; doi:10.1021/acssynbio.5c00582)
Supplement: Supplementary file 2 [file sb5c00582_si_002.zip › Named range definitions.csv]

Named range name	Range definition	Notes
Analytical_PCR_Certify_queued	U:U
Analytical_PCR_Colony_stock_num	N:N
Analytical_PCR_done_by	AA:AA
Analytical_PCR_done_date	Z:Z
Analytical_PCR_exclude_from_analysis	H:H
Analytical_PCR_expected_sizes	AG:AG
Analytical_PCR_gel_code_by	AE:AE
Analytical_PCR_gel_code_date	AD:AD
Analytical_PCR_Gel_interpretation	AJ:AJ
Analytical_PCR_Gel_ladder	AH:AH
Analytical_PCR_Gel_nearest_ladder_band	AI:AI
Analytical_PCR_Gel_notes	AK:AK
Analytical_PCR_Gel_quality	AF:AF
Analytical_PCR_gel_run_by	AC:AC
Analytical_PCR_gel_run_date	AB:AB
Analytical_PCR_gel_success	AL:AL
Analytical_PCR_General_notes	G:G
Analytical_PCR_ID	C:C
Analytical_PCR_num	A:A
Analytical_PCR_oligo_forward	S:S
Analytical_PCR_oligo_reverse	T:T
Analytical_PCR_Priority	E:E
Analytical_PCR_queue_by	J:J
Analytical_PCR_queue_date	I:I
Analytical_PCR_Queue_notes	K:K
Analytical_PCR_seq_results	AM:AM
Analytical_PCR_Sort	B:B
Analytical_PCR_source	L:L
Analytical_PCR_Status	D:D
Analytical_PCR_What_to_do_with_this	F:F
Assemblies_a_Assembled_by	BQ:BQ
Assemblies_a_Assembly_constructs_with_same_color	AV:AV
Assemblies_a_Assembly_notes	BT:BT
Assemblies_a_Assembly_Type	N:N
Assemblies_a_Assembly_type	AB:AB
Assemblies_a_Certify_queued	Z:Z
Assemblies_a_Construct_name	E:E
Assemblies_a_Date_assembled	BP:BP
Assemblies_a_Date_queued	K:K
Assemblies_a_Date_transformed	BW:BW
Assemblies_a_Exclude_from_analysis?	J:J
Assemblies_a_Expected_Color	CA:CA
Assemblies_a_General_notes	I:I
Assemblies_a_ID	B:B
Assemblies_a_Incubation_program	BR:BR
Assemblies_a_Incubation_time	BS:BS
Assemblies_a_Latest_tID	BV:BV
Assemblies_a_Marker	BU:BU
Assemblies_a_Num	A:A
Assemblies_a_number_of_parts	DE:DE
Assemblies_a_Part_1	P:P
Assemblies_a_Part_2	Q:Q
Assemblies_a_Part_3	R:R
Assemblies_a_Part_4	S:S
Assemblies_a_Part_5	T:T
Assemblies_a_Part_6	U:U
Assemblies_a_Part_7	V:V
Assemblies_a_Part_8	W:W
Assemblies_a_Parts	P:T
Assemblies_a_Priority	G:G
Assemblies_a_Queue_notes	M:M
Assemblies_a_Queued_by	L:L
Assemblies_a_Sample_notes	I7
Assemblies_a_Scale	O:O
Assemblies_a_Sort	D:D
Assemblies_a_Status	F:F
Assemblies_a_Transformation_cells_queue	Y:Y
Assemblies_a_Transformation_procedure_queue	X:X
Assemblies_a_Type_1	AC:AC
Assemblies_a_Type_2	AD:AD
Assemblies_a_Type_3	AE:AE
Assemblies_a_Type_4	AF:AF
Assemblies_a_Type_5	AG:AG
Assemblies_a_Type_6	AH:AH
Assemblies_a_Type_7	AI:AI
Assemblies_a_Type_8	AJ:AJ
Assemblies_a_Type_and_conditions	N:N
Assemblies_a_Vol1	BF:BF
Assemblies_a_Vol2	BG:BG
Assemblies_a_Vol3	BH:BH
Assemblies_a_Vol4	BI:BI
Assemblies_a_Vol5	BJ:BJ
Assemblies_a_Vol6	BK:BK
Assemblies_a_Vol7	BL:BL
Assemblies_a_Vol8	BM:BM
Assemblies_a_What_to_do_with_this	H:H
Assembly_a_Transformation_outcomes	BY:BY
dsDNA_d_260_over_230	BJ:BJ
dsDNA_d_260_over_280	BI:BI
dsDNA_d_Actual_anneal	AY:AY
dsDNA_d_Actual_elong	AX:AX
dsDNA_d_Actual_incubation	AZ:AZ
dsDNA_d_Anneal_temp	X:X
dsDNA_d_Assemblies_using_this_fragment	CD:CD
dsDNA_d_Certify_correctly_queued	AL:AL
dsDNA_d_Cleanup_by	BE:BE
dsDNA_d_Cleanup_method	BB:BB
dsDNA_d_Conc	BK:BK
dsDNA_d_Date_finished	BD:BD
dsDNA_d_date_gel_coded	BP:BP
dsDNA_d_Date_gel_run	BN:BN
dsDNA_d_Date_put_in_thermocycler	AT:AT
dsDNA_d_Date_quant	BF:BF
dsDNA_d_Date_queued	M:M
dsDNA_d_Digest_amount	AC:AC
dsDNA_d_Digest_buffer	AH:AH
dsDNA_d_Digest_enzyme1	AD:AD
dsDNA_d_Digest_enzyme1_vol	AE:AE
dsDNA_d_Digest_enzyme2	AF:AF
dsDNA_d_Digest_enzyme2_vol	AG:AG
dsDNA_d_Digest_type	AA:AA
dsDNA_d_DNA_to_digest	AB:AB
dsDNA_d_Elution_volume	BC:BC
dsDNA_d_Exclude_from_analysis?	I:I
dsDNA_d_Fragment_sequence	AN:AN
dsDNA_d_Fragment_sequence_digest_1	AI:AI
dsDNA_d_Fragment_sequence_PCR	T:T
dsDNA_d_gel_coded_by	BQ:BQ
dsDNA_d_Gel_intensity	BS:BS
dsDNA_d_Gel_ladder	BT:BT
dsDNA_d_Gel_nearest_ladder_band	BU:BU
dsDNA_d_Gel_notes	BX:BX
dsDNA_d_Gel_priority	AK:AK
dsDNA_d_gel_quality	BR:BR
dsDNA_d_Gel_result	BW:BW
dsDNA_d_Gel_run_by	BO:BO
dsDNA_d_Gel_sample_prep_by	BM:BM
dsDNA_d_Gel_sample_prep_date	BL:BL
dsDNA_d_General_notes	H:H
dsDNA_d_ID	B:B
dsDNA_d_Input_DNA	S:S
dsDNA_d_Input_DNA_Vol	AS:AS
dsDNA_d_Manual_vol_used_adjust	J:J
dsDNA_d_Mix_notes	BA:BA
dsDNA_d_Mixed_by	AU:AU
dsDNA_d_Num	A:A
dsDNA_d_Num_of_cycles	U:U
dsDNA_d_Oligo_1	Q:Q
dsDNA_d_oligo_1_RC	CM:CM
dsDNA_d_Oligo_1_seq	CK:CK
dsDNA_d_Oligo_2	R:R
dsDNA_d_oligo_2_RC	CN:CN
dsDNA_d_oligo_2_seq	CL:CL
dsDNA_d_Part_of_any_successful_assembly	CC:CC
dsDNA_d_Polymerase	V:V
dsDNA_d_Priority	F:F
dsDNA_d_Problem	G:G
dsDNA_d_Quant_by	BG:BG
dsDNA_d_Quant_method	BH:BH
dsDNA_d_Quant_priority	AJ:AJ
dsDNA_d_Queue_notes	O:O
dsDNA_d_Queue_status	AM:AM
dsDNA_d_Queued_by	N:N
dsDNA_d_Required_elong	Y:Y
dsDNA_d_Scale	Z:Z
dsDNA_d_Sec_struct_heterodimer	CB:CB
dsDNA_d_Sec_struct_o1_homodimer	BZ:BZ
dsDNA_d_Sec_struct_o2_homodimer	CA:CA
dsDNA_d_Sec_struct_temp	BY:BY
dsDNA_d_Size	AO:AO
dsDNA_d_Sort	D:D
dsDNA_d_Status	E:E
dsDNA_d_Template_used	AW:AW
dsDNA_d_Thermocycler_block_used	AV:AV
dsDNA_d_Type	P:P
dsDNA_d_Variation_additives	W:W
dsDNA_d_Volume_left	L:L
dsDNA_d_Well	C:C
Experiments_Assays	M:M
Experiments_Control_conditions	N:N
Experiments_Control_constructs	O:O
Experiments_Date_finished	Y:Y
Experiments_Date_queued	F:F
Experiments_Date_started	W:W
Experiments_Description	I:I
Experiments_Email	V:V
Experiments_Experimental_conditions	P:P
Experiments_Experimental_constructs	Q:Q
Experiments_Finished_by	Z:Z
Experiments_General_notes	E:E
Experiments_Notebook_entry	J:J
Experiments_Notification_threshold	U:U
Experiments_Num	A:A
Experiments_Project	K:K
Experiments_Queued_by	G:G
Experiments_Related_experiments	L:L
Experiments_Started_by	X:X
Experiments_Status	C:C
Experiments_Status_needed_to_consider_IDs_ready	R:R
Experiments_Status_options_list	C3:C3003
Experiments_Title	H:H
Experiments_What_to_do_with_this	D:D
Golden_Gate_g_Assembled_by	CL:CL
Golden_Gate_g_Assembly_constructs_with_same_color	AI:AI
Golden_Gate_g_Assembly_constructs_with_same_marker	AH:AH
Golden_Gate_g_Assembly_notes	CM:CM
Golden_Gate_g_Certify_queued	AA:AA
Golden_Gate_g_Construct_name	E:E
Golden_Gate_g_Date_assembled	CK:CK
Golden_Gate_g_Date_queued	K:K
Golden_Gate_g_Date_transformed	CR:CR
Golden_Gate_g_Exclude_from_analysis?	J:J
Golden_Gate_g_Expected_Color	CV:CV
Golden_Gate_g_final_nku_1	EM:EM
Golden_Gate_g_final_nku_10	EV:EV
Golden_Gate_g_final_nku_2	EN:EN
Golden_Gate_g_final_nku_3	EO:EO
Golden_Gate_g_final_nku_4	EP:EP
Golden_Gate_g_final_nku_5	EQ:EQ
Golden_Gate_g_final_nku_6	ER:ER
Golden_Gate_g_final_nku_7	ES:ES
Golden_Gate_g_final_nku_8	ET:ET
Golden_Gate_g_final_nku_9	EU:EU
Golden_Gate_g_General_notes	I:I
Golden_Gate_g_Hold?	X:X
Golden_Gate_g_ID	B:B
Golden_Gate_g_Latest_tID	CQ:CQ
Golden_Gate_g_Marker	AE:AE
Golden_Gate_G_nku_1	EC:EC
Golden_Gate_G_nku_10	EL:EL
Golden_Gate_G_nku_2	ED:ED
Golden_Gate_G_nku_3	EE:EE
Golden_Gate_G_nku_4	EF:EF
Golden_Gate_G_nku_5	EG:EG
Golden_Gate_G_nku_6	EH:EH
Golden_Gate_G_nku_7	EI:EI
Golden_Gate_G_nku_8	EJ:EJ
Golden_Gate_G_nku_9	EK:EK
Golden_Gate_g_Num	A:A
Golden_Gate_g_Part_ID_1	N:N
Golden_Gate_g_Part_ID_10	W:W
Golden_Gate_g_Part_ID_2	O:O
Golden_Gate_g_Part_ID_3	P:P
Golden_Gate_g_Part_ID_4	Q:Q
Golden_Gate_g_Part_ID_5	R:R
Golden_Gate_g_Part_ID_6	S:S
Golden_Gate_g_Part_ID_7	T:T
Golden_Gate_g_Part_ID_8	U:U
Golden_Gate_g_Part_ID_9	V:V
Golden_Gate_g_Part_ID_Table	N:W
Golden_Gate_g_Part_rID_Table	CY:DH
Golden_Gate_g_Part_source_table_range	AU:BD
Golden_Gate_g_Parts_mIDs	EW:EW
Golden_Gate_g_Plates_scored_date	CS:CS
Golden_Gate_g_Priority	G:G
Golden_Gate_g_Program	CN:CN
Golden_Gate_g_Queue_notes	M:M
Golden_Gate_g_Queued_by	L:L
Golden_Gate_G_rID1	CY:CY
Golden_Gate_G_rID10	DH:DH
Golden_Gate_G_rID2	CZ:CZ
Golden_Gate_G_rID3	DA:DA
Golden_Gate_G_rID4	DB:DB
Golden_Gate_G_rID5	DC:DC
Golden_Gate_G_rID6	DD:DD
Golden_Gate_G_rID7	DE:DE
Golden_Gate_G_rID8	DF:DF
Golden_Gate_G_rID9	DG:DG
Golden_Gate_g_Scale	BE:BE
Golden_Gate_g_Sort	D:D
Golden_Gate_g_source_1	AU:AU
Golden_Gate_g_source_10	BD:BD
Golden_Gate_g_source_2	AV:AV
Golden_Gate_g_source_3	AW:AW
Golden_Gate_g_source_4	AX:AX
Golden_Gate_g_source_5	AY:AY
Golden_Gate_g_source_6	AZ:AZ
Golden_Gate_g_source_7	BA:BA
Golden_Gate_g_source_8	BB:BB
Golden_Gate_g_source_9	BC:BC
Golden_Gate_g_Status	F:F
Golden_Gate_g_Target_nku	BF:BF
Golden_Gate_g_Thermocycler_block	CO:CO
Golden_Gate_g_Transformation_cells_queue	Z:Z
Golden_Gate_g_Transformation_procedure_queue	Y:Y
Golden_Gate_g_Vol_buffer	BX:BX
Golden_Gate_g_Vol_ligase	BV:BV
Golden_Gate_g_Vol_RE	BW:BW
Golden_Gate_g_Vol1	BY:BY
Golden_Gate_g_Vol10	CH:CH
Golden_Gate_g_Vol2	BZ:BZ
Golden_Gate_g_Vol3	CA:CA
Golden_Gate_g_Vol4	CB:CB
Golden_Gate_g_Vol5	CC:CC
Golden_Gate_g_Vol6	CD:CD
Golden_Gate_g_Vol7	CE:CE
Golden_Gate_g_Vol8	CF:CF
Golden_Gate_g_Vol9	CG:CG
Golden_Gate_g_What_to_do_with_this	H:H
Golden_Gate_g_Whitelist?	CW:CW
Lookup_lists_and_tabulations_Construct_debug_dates	D:D
Lookup_lists_and_tabulations_Construct_debugs_by	E:E
Lookup_lists_and_tabulations_Sequencing_queued_constructs	B9
Lookup_lists_and_tabulations_Verified_mID_Sources	B8
Minipreps_m_260_230	BA:BA
Minipreps_m_260_280	AZ:AZ
Minipreps_m_Actual_growth_conditions	AM:AM
Minipreps_m_Analytical_PCR_priority	X:X
Minipreps_m_Assembly_constructs_with_same_marker	CG:CG
Minipreps_m_Available_construct?	CE:CE
Minipreps_m_Certify_queueing	Y:Y
Minipreps_m_Colony_color	AI:AI
Minipreps_m_Colony_size	AH:AH
Minipreps_m_Colony_stock_no	T:T
Minipreps_m_Conc	BB:BB
Minipreps_m_Conc_nku	P:P
Minipreps_m_Construct_name	E:E
Minipreps_m_Culture_antibiotic	AK:AK
Minipreps_m_Culture_media	AJ:AJ
Minipreps_m_Culture_volume	AL:AL
Minipreps_m_date_gel_coded	BG:BG
Minipreps_m_Date_gel_run	BE:BE
Minipreps_m_Date_inoculated	AN:AN
Minipreps_m_Date_inoculated_for_storage	CA:CA
Minipreps_m_Date_purified	AR:AR
Minipreps_m_date_quant	AW:AW
Minipreps_m_Date_transformed	BY:BY
Minipreps_m_Elution_volume	AV:AV
Minipreps_m_Exclude_from_analysis?	J:J
Minipreps_m_gel_band_information	BI:BI
Minipreps_m_Gel_band_intensity	BJ:BJ
Minipreps_m_Gel_coded_by	BH:BH
Minipreps_m_Gel_ladder	BK:BK
Minipreps_m_Gel_nearest_ladder_band	BL:BL
Minipreps_m_Gel_notes	BO:BO
Minipreps_m_Gel_priority	W:W
Minipreps_m_Gel_run_by	BF:BF
Minipreps_m_Gel_sample_prep_by	BD:BD
Minipreps_m_Gel_sample_prep_date	BC:BC
Minipreps_m_gel_size	BN:BN
Minipreps_m_gel_success	BP:BP
Minipreps_m_General_notes	I:I
Minipreps_m_GG_donor?	L:L
Minipreps_m_Grew?	AP:AP
Minipreps_m_Growth_notes	AQ:AQ
Minipreps_m_ID	B:B
Minipreps_m_Inoculated_by	AO:AO
Minipreps_m_Inoculated_for_storage_by	CB:CB
Minipreps_m_Manual_volume_used_adjust	M:M
Minipreps_m_Num	A:A
Minipreps_m_OK_to_use_for_GG	CF:CF
Minipreps_m_Priority	G:G
Minipreps_m_Purification_method	AU:AU
Minipreps_m_Purification_notes	AT:AT
Minipreps_m_Purified_by	AS:AS
Minipreps_m_Quant_by	AX:AX
Minipreps_m_Quant_method	AY:AY
Minipreps_m_Quant_priority	V:V
Minipreps_m_Queue_notes	U:U
Minipreps_m_Queued_by	R:R
Minipreps_m_Queued_date	Q:Q
Minipreps_m_Sequencing_results	BV:BV
Minipreps_m_Size	BM:BM
Minipreps_m_Sort	D:D
Minipreps_m_Source_ID	S:S
Minipreps_m_Source_of_tID	Z:Z
Minipreps_m_Status	F:F
Minipreps_m_Store?	K:K
Minipreps_m_Strain_storage_notes	CC:CC
Minipreps_m_Transformed_by	BZ:BZ
Minipreps_m_Verified_construct?	CD:CD
Minipreps_m_Volume_left	O:O
Minipreps_m_Well	C:C
Minipreps_m_What_to_do_integrated_with_Sequencing	CH:CH
Minipreps_m_What_to_do_with_this	H:H
Oligos_o_Arrived?	V:V
Oligos_o_Certify_queued	R:R
Oligos_o_Date_designed	I:I
Oligos_o_Designed_by	J:J
Oligos_o_Direct_receipt?	N:N
Oligos_o_dsDNA_or_ultramer?	L:L
Oligos_o_General_notes	H:H
Oligos_o_ID	B:B
Oligos_o_Length	Y:Y
Oligos_o_Notes	O:O
Oligos_o_Num	A:A
Oligos_o_Order_date_plate	U:U
Oligos_o_Order_sequence	AD:AD
Oligos_o_Priority	F:F
Oligos_o_Secondary_structure	Q:Q
Oligos_o_Sequence	P:P
Oligos_o_Sequencing_or_analysis?	M:M
Oligos_o_Sort	D:D
Oligos_o_Status	E:E
Oligos_o_Stocks_made	W:W
Oligos_o_Stocks_made_by	X:X
Oligos_o_USER_jct_sequence	Z:Z
Oligos_o_USER?	K:K
Oligos_o_Well	C:C
Oligos_o_What_to_do_with_this	G:G
Registry_3_overhang	AG:AG
Registry_5_overhang	AF:AF
Registry_Certified_correctly_registered	Y:Y
Registry_Color	R:R
Registry_Completion_date	BB:BB
Registry_Construct_name	C:C
Registry_Construct_sequence	M:M
Registry_Construct_size	N:N
Registry_Date_debug_1	AL:AL
Registry_Date_debug_2	AO:AO
Registry_Date_debug_3	AR:AR
Registry_Date_debug_4	AU:AU
Registry_Date_debug_5	AX:AX
Registry_Date_registered	H:H
Registry_Debug_by_1	AM:AM
Registry_Debug_by_2	AP:AP
Registry_Debug_by_3	AS:AS
Registry_Debug_by_4	AV:AV
Registry_Debug_by_5	AY:AY
Registry_Debug_description_1	AN:AN
Registry_Debug_description_2	AQ:AQ
Registry_Debug_description_3	AT:AT
Registry_Debug_description_4	AW:AW
Registry_Debug_description_5	AZ:AZ
Registry_Design_notes_description_purpose	V:V
Registry_Direct_receipt?	L:L
Registry_Duplicate_of_existing_part?	AE:AE
Registry_Flag_as_high_priority?	J:J
Registry_forward_primer	AI:AI
Registry_General_notes	G:G
Registry_GG_5_overhangs	F:F
Registry_GG_5_overhangs_by_collection	H:H
Registry_GG_collection	AB:AB
Registry_GG_collection_enzyme	X:X
Registry_GG_collections	V:V
Registry_GG_enzyme	AC:AC
Registry_GG_part_description	AD:AD
Registry_GG_parts_display_name	BT:BT
Registry_GG_parts_display_names_list	G:G
Registry_GG_parts_display_names_list_by_collection	I:I
Registry_GG_parts_manual_sort	AH:AH
Registry_GG_rID_composition	BQ:BQ
Registry_Golden_Gate_donor?	W:W
Registry_ID	B:B
Registry_List_of_abandoned_dIDs	B6	on Lookup lists and tabulations
Registry_List_of_whitelisted_mIDs_from_Golden_Gate	B4	on Lookup lists and tabulations
Registry_List_of_whitelisted_rIDs_from_Golden_Gate	B3	on Lookup lists and tabulations
Registry_Manual_status_assignment	F:F
Registry_Marker	BC:BC
Registry_Marker1	O:O
Registry_Marker2	P:P
Registry_Needs_sequencing?	BP:BP
Registry_Num	A:A
Registry_Origin_compatibility_group_family	S:S
Registry_Origin_of_Replication	T:T
Registry_part_long_short	AK:AK
Registry_Person_responsible	K:K
Registry_Priority_flagged_component_rIDs	B7
Registry_Priority_flagged_IDs	B5
Registry_Project	U:U
Registry_Registered_by	I:I
Registry_reverse_primer	AJ:AJ
Registry_Sequencing_primers	X:X
Registry_Slot_1_5_OH	W:W
Registry_Specific_growth_condition	Q:Q
Registry_Status	D:D
Registry_Stock_to_use_for_GG	BD:BD
Registry_Stock_to_use_for_GG_Conc	BE:BE
Sequencing_Actual_template_conc	U:U
Sequencing_Actual_template_ng	AC:AC
Sequencing_Aligned_by	BG:BG
Sequencing_Aligned_by_alignment	BC:BC
Sequencing_Alignment_classification	BD:BD
Sequencing_Alignment_notes	BJ:BJ
Sequencing_Alignment_result	BH:BH
Sequencing_Alignment_summary	BR:BR
Sequencing_Certify_correct_queued	S:S
Sequencing_Colony_stock_no	Q:Q
Sequencing_Company	AK:AK
Sequencing_CRL_or_LOR	AN:AN
Sequencing_Data_ready?	AL:AL
Sequencing_Date_aligned_alignment	BB:BB
Sequencing_Date_alignment_interpreted	BF:BF
Sequencing_Date_mixed	AG:AG
Sequencing_Date_queued	O:O
Sequencing_Date_shipped	AJ:AJ
Sequencing_Exclude_from_analysis?	K:K
Sequencing_Failure_Reason	AO:AO
Sequencing_General_notes	J:J
Sequencing_mID_What_to_do	BK:BK
Sequencing_Mix_notes	AI:AI
Sequencing_Mixed_by	AH:AH
Sequencing_Nanopore_Multimerization	AS:AS
Sequencing_Nanopore_outcome	AP:AP
Sequencing_Nanopore_percent_genome	AR:AR
Sequencing_Nanopore_size	AQ:AQ
Sequencing_Order_repeat?	AT:AT
Sequencing_Primer	N:N
Sequencing_Priority	H:H
Sequencing_QS	AM:AM
Sequencing_Queue_notes	R:R
Sequencing_queued_by	P:P
Sequencing_Repeat_CRL	AW:AW
Sequencing_Repeat_date_ready?	AU:AU
Sequencing_Repeat_failure_reason	AX:AX
Sequencing_Repeat_QS	AV:AV
Sequencing_Sequencing_entry_serial_number	A:A
Sequencing_Sequencing_results	BI:BI
Sequencing_Sequencing_type	F:F
Sequencing_Size	AZ:AZ
Sequencing_Size_range	BP:BP
Sequencing_Sort	B:B
Sequencing_Source_ID	C:C
Sequencing_Status	G:G
Sequencing_Submission_ID	BM:BM
Sequencing_Submission_template_name	BO:BO
Sequencing_Template_name	D:D
Sequencing_Vol_primer	AA:AA
Sequencing_Vol_template	Z:Z
Sequencing_Well	AF:AF
Sequencing_Well_serial_Num	BN:BN
Sequencing_What_to_do_with_this	I:I
settings_aAssembliesRecipeComponentsTable	BS4:CB200
settings_aAssemblyRecipesConditions	BQ4:BQ200
settings_aAssemblyTypeAndConditions	BR4:BR200
settings_aAssemblyTypes	BO7
settings_aAssemblyTypesForRecipes	BP4:BP200
settings_aDefaultScale	BO2
settings_aGibsonExactMatchBases	BO16
settings_aGibsonPremixFraction	BO15
settings_aGibsonSearchDistance	BO17
settings_agWhatToDoOptions	CV42:CV52
settings_aIDColonyAnalyticalPCRThreshold	BK30
settings_aIDMiniprepAnalyticalPCRThreshold	BK32
settings_aIDMiniprepSequencingRequireAnalyticalPCR?	BK20
settings_aLigationPremixFraction	BO21
settings_AnalyticalPCRaIDRequireQueueingAfterTransformation	BK19
settings_AnalyticalPCRDropdownOptions	BL32:BL35
settings_AnalyticalPCRFlags	BM32:BM35
settings_AnalyticalPCRgIDRequireQueueingAfterTransformation	BK17
settings_AnalyticalPCRNoAbandonedConstructs	BK16
settings_AnalyticalPCRWhatToDoOptions	CV82:CV87
settings_aOverageFloor	BO5
settings_aOverageMultiplier	BO3
settings_aPremixBias	BO4
settings_aStoreInPlates?	BO6
settings_aTargetNkuGibson	BO14
settings_aTargetNkuLigation	BO20
settings_aTargetNkuUSER	BO9
settings_aUSERPremixFraction	BO10
settings_aVolumeRounding	J4
settings_dAgaroseGelLadderBandSizes	BI4:BI200
settings_dAgaroseGelLadderChoices	BH4:BH200
settings_dAnnealBufferVolume	BG4
settings_dAnnealDefaultScale	BG2
settings_dAnnealMinLen	BG7
settings_dAnnealOligoVolume	BG3
settings_dAnnealWarnLen	BG8
settings_dAnnealWaterVolume	BG5
settings_DashboardDepartureDate	F2:F199
settings_DashboardGoodNumberToDoList	N2:N26
settings_DashboardHighlightingThresholdsList	L2:L26
settings_DashboardHighlightingThresholdsList2	L28:L34
settings_DashboardJoinDate	E2:E199
settings_DashboardLabLeaderName	B2
settings_DashboardLabMemberContactInfo	C2:C199
settings_DashboardLabMemberNames	B2:B199
settings_DashboardLabMembersActive?	D2:D199
settings_DashboardLabMembersDateDeparted	F2:F199
settings_DashboardLabMembersDateJoined	E2:E199
settings_DashboardLabName	H2
settings_DashboardMemberActive?	D2:D199
settings_DashboardPrioritiesTypesTable	L2:P26
settings_DashboardProtocolLinksList	M2:M26
settings_DashboardProtocolQualityList	P2:P26
settings_DashboardRemoveDeparted?	H3
settings_DashboardRoster	B2:B199
settings_DashboardTaskTableHighlighting	K2:L35
settings_DashboardTimeEstimateList	O2:O26
settings_dCleanupMethods	BE2:BE200
settings_dDefaultCleanupMethod	AB6
settings_dDefaultElutionVolume	AB3
settings_dDigestBufferList	BC4:BC200
settings_dDigestBuffersTable	BC4:BD200
settings_dDigestBufferVolumesList	BD4:BD200
settings_dDigestEnzymeList	BB4:BB200
settings_dMaxSamplesPerBlock	AB7
settings_dMinVolumeToStillUse	AB4
settings_dMinVolumeWarn	AB5
settings_dPCRAnnealedOligoNku	BG6
settings_dPCRAssumedConc	AB2
settings_dPCRDefaultAnnealTemp	AE10
settings_dPCRDefaultCycleCount	AE7
settings_dPCRDefaultElongationPerKb	AE11
settings_dPCRDefaultPolymerase	AE8
settings_dPCRDefaultPremixVolumePerPCR	AE6
settings_dPCRDefaultScale	AE3
settings_dPCRDefaultVariation	AE9
settings_dPCRMinimumElongationTime	AE12
settings_dPCROverageFloor	AE16
settings_dPCROverageMultiplier	AE15
settings_dPCRPolymeraseComponentsTable	AG5:AP200
settings_dPCRPolymeraseList	AF5:AF200
settings_dPCRPremixAllowed?	AE13
settings_dPCRPremixBias	AE14
settings_dPCRPrimerVolume	AE4
settings_dPCRTemplateVolume	AE5
settings_dPCRVariationComponentsTable	AR5:AY200
settings_dPCRVariationList	AQ5:AQ200
settings_dTemplateMiniprepMinVolumeLeft	AE2
settings_dThermocyclersIncubatorsList	AC2:AC200
settings_dWhatToDoOptions	CV30:CV40
settings_ExperimentsWhatToDoOptions	CV3:CV10
settings_gDefaultAssemblyScale	CE5
settings_gDefaultBufferVol	CE9
settings_gDefaultLigaseVol	CE7
settings_gDefaultREVol	CE8
settings_GelCodingIntensity	BL3:BL10
settings_GelCodingIntensityFlags	BM3:BM10
settings_GelCodingQuality	BL13:BL21
settings_GelCodingQualityFlags	BM13:BM21
settings_GelLaddersTable	BH4:BI199
settings_GelSizeOptions	BL24:BL29
settings_GelSizeOptionsFlags	BM24:BM29
settings_gGelProblemBarsUseAsDonor	CE3
settings_gIDColonyAnalyticalPCRThreshold	BK31
settings_gIDMiniprepAnalyticalPCRThreshold	BK33
settings_gIDMiniprepSequencingRequireAnalyticalPCR?	BK18
settings_gLigaseBufferName	CE17
settings_gLigaseName	CE16
settings_gMinDonorStockConc	U5
settings_gMiniprepMinConc	CE2
settings_gMinNkuGG	CE4
settings_gOligoDonorDefaultConcentration	U4
settings_gPremixAllowed?	CE14
settings_gPremixBias	CE15
settings_gPremixMaxEnzymeConcFactor	CE12
settings_gPremixOverageFloor	CE11
settings_gStoreInPlates?	CE13
settings_gTargetNkuGoldenGate	CE6
settings_gWaitTimeBeforeTransforming	CE10
settings_mAutomaticReadyToTransformOption	CM9
settings_mCultureAge	CM11
settings_mDefaultCultureVolume	CM7
settings_mDefaultMedia	CM8
settings_mDefaultPurificationMethod	CM6
settings_mEnforceMaxOnePrepStored?	CM10
settings_mMediaOptions	CN2:CN21
settings_mMinVolumeLeft	CM4
settings_mPlateAge	CM2
settings_mPurificationMethods	CO2:CO200
settings_mStandardElutionVolume	CM3
settings_mWarnVolumeLeft	CM5
settings_mWhatToDoOptions	CV66:CV80
settings_NumHeaderRows	J6
settings_oCostBase100nmolPlate	Z11
settings_oCostBase100nmolTube	Z13
settings_oCostBase25nmolPlate	Z10
settings_oCostBase25nmolTube	Z12
settings_oCostU100nmolPlate	Z15
settings_oCostU100nmolTube	Z17
settings_oCostU25nmolPlate	Z14
settings_oCostU25nmolTube	Z16
settings_oOligoMaxLength	Z4
settings_oOligoMinLength	Z2
settings_oOligoMinOrder	Z5
settings_oOligoSynthScaleChangeLen	Z3
settings_oOligoValidationSubstringLengthDiff	Z6
settings_oSecondaryStructureHeaderText	Z7
settings_oWhatToDoOptions	CV20:CV28
settings_oWorkingConcentration	Z8
settings_QCaIDAnalyticalPCRAfterTransformationPriority	BK21
settings_QCaIDAnalyticalPCRmIDPriority	BK23
settings_QCAnnealGelQuant?	BK6
settings_QCdIDGelSampleThreshold	BK26
settings_QCdIDQuantThreshold	BK28
settings_QCGeldIDPriority	BK2
settings_QCGelmIDPriority	BK3
settings_QCGelSampleVolume	BK8
settings_QCgIDAnalyticalPCRAfterTransformationPriority	BK22
settings_QCgIDAnalyticalPCRmIDPriority	BK24
settings_QCLowDigestConcCutoff	BK10
settings_QCLowDigestConcWarn	BK13
settings_QCLowMiniprepConcCutoff	BK11
settings_QCLowMiniprepConcWarn	BK14
settings_QCLowPCRConcCutoff	BK9
settings_QCLowPCRConcWarn	BK12
settings_QCmIDGelSampleThreshold	BK27
settings_QCmIDQuantThreshold	BK29
settings_QCPriorityList	BK35:BK41
settings_QCQuantdIDPriority	BK4
settings_QCQuantitationVolume	BK7
settings_QCQuantmIDPriority	BK5
settings_RegistryAntibioticsAbbrs	R4:R24
settings_RegistryAntibioticsDescriptions	S4:S24
settings_RegistryExpectedMinSizeBackbone	CU16
settings_RegistryMonthMembershipThresholdToShow	H5
settings_RegistryMonthsToKeepDeparted	H4
settings_RegistryOriginCompatibilityGroupTable	R28:R67
settings_RegistryProjectList	Q2:Q200
settings_RegistrySangerReadAverageBases	CU17
settings_RegistrySangerReadCost	CU15
settings_RegistryWarnIfNotpABC123	U2
settings_RegistryWhatToDoOptions	CV12:CV18
settings_RegistryWholePlasmidSeqCost	CU14
settings_SampleStoragePlateSize	J2
settings_SampleStoragePlateSizeStrains	J3
settings_Sequencing_WhatToDoOptions	CV89:CV95
settings_SequencingAlignmentCategoryOptions	CQ2:CQ8
settings_SequencingAlignmentOutcomeOptions	CR2:CR31
settings_SequencingAlignmentOutcomeOptionsFlags	CS2:CS31
settings_SequencingPrimerVolume	CU9
settings_SequencingRequireAnalyticalPCR?	CU4
settings_SequencingRequireGel?	CU3
settings_SequencingRequireQC?	CU5
settings_SequencingRequireQuant?	CU2
settings_SequencingSangerPlasmidDefaultConc	CU7
settings_SequencingSangerPlasmidTargetng	CU6
settings_SequencingSangerScale	CU8
settings_SequencingWholePlasmidConcWarning	CU10
settings_SequencingWholePlasmidHighConcThreshold	CU13
settings_SequencingWholePlasmidHighConcVolume	CU12
settings_SequencingWholePlasmidLowConcVolume	CU11
settings_Strains_WhatToDoOptions	CV97:CV115
settings_TransformationsCompetentCellBatches	CG2:CG200
settings_TransformationsDefaultAmount	CI2
settings_TransformationsDefaultCompCellBatch	CI5
settings_TransformationsDefaultCompCellVol	CI6
settings_TransformationsDefaultGrowthTemp	CI10
settings_TransformationsDefaultPlateAmount	CI4
settings_TransformationsDefaultProcedure	CI3
settings_TransformationsDefaultRecoveryMedium	CI7
settings_TransformationsDefaultRecoveryTime	CI9
settings_TransformationsDefaultRecoveryVolume	CI8
settings_TransformationsProceduresList	CF2:CF200
settings_TransformationsWhatToDoOptions	CV54:CV64
Strains_s_Certify_queueing	T:T
Strains_s_Color	W:W
Strains_s_Color_manual	Q:Q
Strains_s_Date_queued	J:J
Strains_s_Date_stored	Y:Y
Strains_s_Description	AA:AA
Strains_s_DNA_xformed	D:D
Strains_s_Exclude_from_analysis?	I:I
Strains_s_General_notes	H:H
Strains_s_ID	B:B
Strains_s_Num	A:A
Strains_s_Organism	N:N
Strains_s_Plasmid_name	M:M
Strains_s_Plasmid_names_manual	L:L
Strains_s_Queued_by	K:K
Strains_s_Resistance	V:V
Strains_s_Resistance_marker_manual	P:P
Strains_s_Specific_growth_conditions	R:R
Strains_s_Status	E:E
Strains_s_Storage_strain?	S:S
Strains_s_Stored_by	Z:Z
Strains_s_Strain	O:O
Strains_s_What_to_do_with_this	G:G
Transformations_Actual_growth_conditions	AH:AH
Transformations_Amount_plated	AE:AE
Transformations_Analytical_PCR_priority	U:U
Transformations_Antibiotic_plated	AG:AG
Transformations_Certify_queued	V:V
Transformations_Colony_counts	AN:AN
Transformations_Colony_sizes	AO:AO
Transformations_Colors	AP:AP
Transformations_Comp_cell_procedure	Y:Y
Transformations_Comp_cell_source	Z:Z
Transformations_Comp_cell_vol	AA:AA
Transformations_Construct_name	D:D
Transformations_Correct_phenotype_colonies	AQ:AQ
Transformations_Date_queued	Q:Q
Transformations_Date_scored	AL:AL
Transformations_Date_transformed	AI:AI
Transformations_Exclude_from_analysis?	I:I
Transformations_General_notes	H:H
Transformations_Growth_temperature	AF:AF
Transformations_ID	B:B
Transformations_Num	A:A
Transformations_Plates_scored_by	AM:AM
Transformations_Priority	F:F
Transformations_Queue_notes	T:T
Transformations_Queued_by	R:R
Transformations_Recovery_media	AB:AB
Transformations_Recovery_time	AD:AD
Transformations_Recovery_vol	AC:AC
Transformations_Score_notes	AR:AR
Transformations_Sort	C:C
Transformations_Source_ID	S:S
Transformations_Status	E:E
Transformations_Transformation_notes	AK:AK
Transformations_Transformed_amount	X:X
Transformations_Transformed_by	AJ:AJ
Transformations_What_to_do_with_this	G:G
