# Supplementary material for: CloneCoordinate: Open-Source Software for Collaborative DNA Construction
Source: ACS Synth Biol. 2025 Nov 18;14(12):4802–18. doi: 10.1021/acssynbio.5c00582 (PMC12723744; doi:10.1021/acssynbio.5c00582)
Supplement: Supplementary file 2 [file sb5c00582_si_002.zip › Oligos o.csv]

Oligos o					1. Sample properties			2. Queueing												3. Ordering and stock				4. Associated data			=iferror(min(AB3:AB)&"-"&max(AB3:AB)&", median "&median(AB3:AB))	Used by formulas >
=iferror(if(join(",",filter(A3:A,A3:A<>""))<>join(",",sequence(max(A3:A))), "ERROR near #"&index(filter(sort(A3:A,1,TRUE),sort(A3:A,1,TRUE)<>sort(row(A3:A)-2,1,TRUE)),1)-1&"!", "Serial #"),"Serial #")	={"ID";arrayformula(if(A3:A<>"","o"&A3:A,""))}	={if(regexmatch(settings_SampleStoragePlateSize,"b"),"Box","Well");arrayformula(if(A3:A="","",ID_TO_WELL(settings_SampleStoragePlateSize,B3:B)))}	Sort #	Status	Priority ?	What to do with this sample?	General notes	Date queued	Queued by	USER primer? (first capital T at dU position)	dsDNA or ultramer?	Sequencing or analysis primer?	Direct receipt?	Queue notes	Sequence	="Lowest-energy secondary structure"&if(settings_oSecondaryStructureHeaderText<>""," "&settings_oSecondaryStructureHeaderText,"")	Certify correctly queued	Queueing validity check	Well & ID for copy/paste	Date ordered/plate #	Date arrived	Date stocks made	Stocks made by	Length	USER junction sequence	={AE2:AE}	USER junction length	USER junction reverse complement	Order sequence	oIDs with same USER junction
1	o1	o01.A01		=ifs(A3="","", P3="","", not(R3),"certify queueing!", regexmatch(G3,"⛔"),G3, regexmatch(G3,"(hold)"),"wait; held", and(U3="",N3="no"),"ready to order", and(V3="",N3="no"),"wait on shipping", W3="","ready to stock", TRUE,"done")& if(F3," (priority)","")& let(entry_list, if(N3="no",{$I3:$K3,$N3,$P3,$R3,$U3:$X3},{$I3:$K3,$N3,$P3,$R3,$W3:$X3}), ifs( index(entry_list,1)="","", NOT(regexmatch(join("◆",…	=if(A3="","", iferror(and(B3<>"",regexmatch(Registry_Priority_flagged_IDs,B3&","))))													=ifs( A3="","", R3,"Certified OK", P3="","enter sequence!", Y3<settings_oOligoMinLength,"Length must be ≥"&settings_oOligoMinLength&"!", and(not(L3),Y3>settings_oOligoMaxLength),"Length must be ≤"&settings_oOligoMaxLength&"!", and(K3="y",Z3=""),"No T found to specify dU position!", and(K3="Y",Z3=AC3),"USER junction is a palindrome!", countif($P$3:$P,"="&P3)>1,"Duplicate! "&join(" ",filter('Oligos…	=if(C3<>"",C3&" "&B3&if(K3="Y"," U",""),"")					=if(P3<>"",len( regexreplace(substitute(ifs( regexmatch(P3,"dU"),substitute(P3,"dU","U"), regexmatch(P3,"\/ideoxyU\/"),substitute(P3,"/ideoxyU/","U"), regexmatch(P3,"ideoxyU"),substitute(P3,"ideoxyU","U"), regexmatch(P3,"deoxyU"),substitute(P3,"deoxyU","U"), TRUE,P3),"*",""),"\/.*\/","") ),"")	=if(or(P3="",K3<>"y"),"", trim( let(dU_code, ifs( regexmatch(P3,"dU"),"dU", regexmatch(P3,"\/ideoxyU\/"),"/ideoxyU/", regexmatch(P3,"ideoxyU"),"ideoxyU", regexmatch(P3,"deoxyU"),"deoxyU", regexmatch(P3,"U"),"U", TRUE,"T"), iferror(lower(substitute(left(P3,find(dU_code,P3)+len(dU_code)-1),dU_code,"T"))) )))		=if(Z3<>"",len(Z3),"")	=if(Z3="","", DNA_REVERSE_COMPLEMENT(Z3))	=IF(P3<>"",IF(K3="Y",IFERROR(IF(P3<>"",LEFT(P3,FIND("T",P3)-1)&"/ideoxyU/"&RIGHT(P3,LEN(P3)-FIND("T",P3))," "),P3),P3),"")	=iferror(if(Z3="","",join(" ",sort(filter(Oligos_o_Num,Z:Z=Z3,Oligos_o_Num<>A3),1,FALSE))))
