# Supplementary material for: CloneCoordinate: Open-Source Software for Collaborative DNA Construction
Source: ACS Synth Biol. 2025 Nov 18;14(12):4802–18. doi: 10.1021/acssynbio.5c00582 (PMC12723744; doi:10.1021/acssynbio.5c00582)
Supplement: Supplementary file 2 [file sb5c00582_si_002.zip › Registry.csv]

Registry				1. Construct properties			2. Queueing																														3. Troubleshooting
=iferror(if(join(",",filter(A3:A,A3:A<>""))<>join(",",sequence(max(A3:A))), "ERROR near #"&index(filter(sort(A3:A,1,TRUE),sort(A3:A,1,TRUE)<>sort(row(A3:A)-2,1,TRUE)),1)-1&"!", "Serial #"),"Serial #")	={"ID";arrayformula(if(A3:A<>"","r"&A3:A,""))}	Construct name (or oID/dID)	Status	Status origin	What to do with this construct?	General notes	Date registered	Registered by	Flag all related samples as high priority?	Person responsible	Direct receipt?	Sequence	Size (kb)	Marker 1	Marker 2	Specific growth conditions	Color	Compatibility group/origin family	Origin of replication details	Project	Design notes, description / purpose	Golden Gate donor?	Sequencing primer(s) needed to verify	Certify correctly registered	Registration validity check	Suggested sequencing method	GG collection	GG enzyme	GG part description (short text)	Duplicate of existing part?	5' junction (5'→3')	3' junction (5'→3')	GG parts Manual sort	Forward primer for analytical PCR: forward near 3' end	Reverse primer for analytical PCR: reverse near 5' end	Part length (long, >100 bp)	Date debugged 1	Debugged by 1	Debug description 1	Date debugged 2	Debugged by 2	Debug description 2	Date debugged 3	Debugged by 3	Debug description 3	Date debugged 4	Debugged by 4	Debug description 4	Date debugged 5
1	r1		=if(C3="","", if(not(Y3),"Finish registering!", split( ifs( regexmatch(F3,"hold"),"Held (no actions)"&"|"&"Registry", regexmatch(F3,"♥"),"Complete ♥"&"|"&"Registry", F3<>"",F3&"|"&"Registry", regexmatch(C3,"^[od]\d+"),"Not construct"&"|"&"", L3="yes",ifs( BK3="",if(BL3="","Registered","Complete ♥"), TRUE,if(join("",bycol(split(BK3,","),lambda(x,if(x<>"",index(Minipreps_m_Date_purified,ID_TO_INDEX…						false															false	=ifs( C3="","", Y3,"Certified OK", countif(C:C,"="&C3)>1,"already registered / duplicate name! see "&join(" ",filter(Registry_ID,Registry_Construct_name=C3,Registry_ID<>B3)), regexmatch(C3,"^[od]"), if(W3<>"", if(W3="no","oID/dID should only need to be registered if GG donor?", let(cats,iferror(filter({AB$2:AG$2},{AB3:AG3}=""),FALSE),if(cats=FALSE,"✓ No registration errors found","enter "&join(";…	=if(C3="","", iferror(ifs( BJ3<>"","GG: verify parts present", ($N3 -settings_RegistryExpectedMinSizeBackbone)/settings_RegistrySangerReadAverageBases * settings_RegistrySangerReadCost > settings_RegistryWholePlasmidSeqCost, "Whole plasmid sequencing", TRUE,"Sanger")))				false
[truncated: 25 more columns]
