# Supplementary material for: CloneCoordinate: Open-Source Software for Collaborative DNA Construction
Source: ACS Synth Biol. 2025 Nov 18;14(12):4802–18. doi: 10.1021/acssynbio.5c00582 (PMC12723744; doi:10.1021/acssynbio.5c00582)
Supplement: Supplementary file 2 [file sb5c00582_si_002.zip › Sequencing.csv]

Sequencing				=counta(iferror(filter(Sequencing_Sequencing_type,Sequencing_Sequencing_type="Sanger",Sequencing_Date_mixed="",iferror(search("ready to mix",Sequencing_Status)))))&" Sanger ready for mixing "& counta(iferror(filter(Sequencing_Sequencing_type,Sequencing_Sequencing_type="Whole-plasmid",Sequencing_Date_mixed="",iferror(search("ready to mix",Sequencing_Status)))))&" Whole-plasmid ready for mixing"			1. Sample properties				2. Queueing											3a. Mixing, calculated volumes			3b. Mixing, actual volumes			="Next Sanger well: "& ifs( BN1="","", not(isnumber(BN1)),BN1, TRUE,char(if(mod(BN1,8)=0,8,mod(BN1,8))+64)&TEXT(CEILING(if(mod(BN1,96)=0,96,mod(BN1,96))/8),"00")) &" "& ifs( BP1="","", not(isnumber(BP1)),BP1, TRUE,"Next Whole-plasmid well: "&char(if(mod(BP1,8)=0,8,mod(BP1,8))+64)&TEXT(CEILING(if(mod(BP1,96)=0,96,mod(BP1,96))/8),"00"))				3c. Mixing			4. Submission		5. Results
=iferror(if(join(",",filter(A3:A,A3:A<>""))<>join(",",sequence(max(A3:A))), "ERROR near #"&index(filter(sort(A3:A,1,TRUE),sort(A3:A,1,TRUE)<>sort(row(A3:A)-2,1,TRUE)),1)-1&"!", "Serial #"),"Serial #")	Sort #	Source ID	Template name	Source origin	Sequencing type	Status	Priority ?	What to do with this sample?	General notes	Exclude from analysis?	Primers recommended from Registry	Primers already sequenced	Primer (o)	Date queued	Queued by	Colony stock or analytical PCR #	Queue notes	Certify correctly queued	Queueing validity check	Actual template conc (ng/µL)	Scale (µL)	Volume calculation	Calc µL template	Calc µL primer	µL template	µL primer	µL water	Actual template ng	Mixing instructions	Well from Sort #	Well for mixed sample	Date mixed	Mixed by	Mix notes	Date samples submitted	Company	Data ready?	Quality score	Length of read	Failure reason	Whole-plasmid sequencing outcome	Whole-plasmid sequencing size	% E. coli genome	Multimerization	Order repeat?	Repeats data ready?	Repeat QS	Repeat CRL	Repeat Failure Reason
1			=if(C3="","", iferror( switch(left(C3), "m",index(Minipreps_m_Construct_name,ID_TO_INDEX(C3)), "d",index(dsDNA_d_Template_used,ID_TO_INDEX(C3)), "a",index(Assemblies_a_Construct_name,ID_TO_INDEX(C3)), "g",index(Golden_Gate_g_Construct_name,ID_TO_INDEX(C3)), "???") ,"???"))	=if(C3="","", if(left(C3)="m",iferror(index(Minipreps_m_Source_ID,ID_TO_INDEX(C3)),"?"),C3))		=ifs(C3="","", not(S3),"certify queueing!", regexmatch($I3,"⛔"),$I3, regexmatch($I3,"(hold)"),"wait; held", TRUE, let(status, iferror(GET_STATUS_BY_ID(C3),"???"), ifs( status="???","???", FALSE,"If unmixed, check if it's ready to mix", AG3="",ifs( FALSE,"Check for manual discarding or problem with source ID", regexmatch(status,"⛔|\!"),"Source status:"&char(10)&status, iferror(regexmatch(index(Oli…	=if(C3="","", iferror(regexmatch(Registry_Priority_flagged_IDs,C3&",")))				=if(C3="","", iferror(index(Registry_Sequencing_primers,xmatch(D3,Registry_Construct_name))))	=if(C3="","", join(",",iferror(filter(Sequencing_Primer,Sequencing_Source_ID=C3,Sequencing_Date_mixed<>"",Sequencing_Colony_stock_no=C3,not(regexmatch(Sequencing_What_to_do_with_this,"⛔")),regexmatch(Sequencing_Sequencing_type,"Sanger")))))						false	=ifs(C3="","", S3,"Certified OK", not(regexmatch(C3,"^[mdag]\d+$")),"Invalid source ID", FALSE,"Check for nonexistent source ID (xmatch returns the position of the match, so if the ID is found, not(xmatch()) is false", not(iferror(switch(left(C3), "m",xmatch(C3,Minipreps_m_ID), "d",xmatch(C3,dsDNA_d_ID), "a",xmatch(C3,Assemblies_a_ID), "g",xmatch(C3,Golden_Gate_g_ID), "t",xmatch(C3,Transformation…	=IF(C3<>"", IFERROR( switch(left(C3), "m",iferror(INDEX('Minipreps m'!$BB:$BB,MATCH(C3,'Minipreps m'!$B:$B,0))), "d",iferror(INDEX('dsDNA d'!$BK:$BK,MATCH(C3,'dsDNA d'!$B:$B,0))), "") ,"") ,"")	=if(C3="","", ifs( F3="Whole-plasmid",if(and(isnumber(U3),U3>=settings_SequencingWholePlasmidHighConcThreshold),settings_SequencingWholePlasmidHighConcVolume,settings_SequencingWholePlasmidLowConcVolume), TRUE,settings_SequencingSangerScale))	=if(C3="","", let(template_vol, iferror(if( F3="Whole-plasmid",V3, if(left(C3)="d", ifs( FALSE,"Quintara Biosciences requests about 10 ng per kb of PCR amplicon", FALSE,"Genewiz/Azenta specifies the scaling below, which is more conservative", AZ3>6,80,AZ3>4,50,AZ3>2,6,AZ3>1,4,AZ3>0.5,2,TRUE,1)*V3, settings_SequencingSangerPlasmidTargetng) / if(U3="",settings_SequencingSangerPlasmidDefaultConc,U3)…					=if(or(C3="",Z3=""),"", let(water,V3-Z3-AA3, if(abs(water)<0.1,"",water)))	=if(or(C3="",U3="",Z3=""),"", Z3*U3)	=if(or(C3="",B3=""),"", if(Z3="","Enter volumes to use", "template: "&ID_TO_WELL(settings_SampleStoragePlateSize,C3)&" "&text(Z3,"0.00")&" µL"& if(AA3<>""," primer: "&ID_TO_WELL(settings_SampleStoragePlateSize,N3)&" "&text(AA3,"0.00")&" µL","")& if(AB3<>""," water: "&text(AB3,"0.00")&" µL","")))	=if(B3="","",char(if(mod(B3,8)=0,8,mod(B3,8))+64)&TEXT(CEILING(if(mod(B3,96)=0,96,mod(B3,96))/8),"00"))
[truncated: 21 more columns]
