# Supplementary material for: CloneCoordinate: Open-Source Software for Collaborative DNA Construction
Source: ACS Synth Biol. 2025 Nov 18;14(12):4802–18. doi: 10.1021/acssynbio.5c00582 (PMC12723744; doi:10.1021/acssynbio.5c00582)
Supplement: Supplementary file 2 [file sb5c00582_si_002.zip › Settings & admin.csv]

Settings & admin Green cells: required settings Blue cells: optional settings	Member name / code	Email / contact info	=if(D2,"Is active?","Is active? Make sure to mark your lab leader active!")	Approximate date joined	Approximate date departed	Lab roster Options		CC global settings		Dashboard task highlighting options	Highlight green if count is ≥ this threshold (minimum number to recommend doing at once)	Lab-specific protocol URLs for links	Good number to do	Time estimate to complete	Protocol quality	Registry: Project list dropdown	Registry: Antibiotics and Origins choices		Registry: Settings		GG collections (used for choosing Slot 1 part options)	Slot 1 5' junction	GG collection enzyme	Oligos o: Settings		dsDNA d Options		dsDNA thermocycler block dropdown options	dsDNA d PCR options and premix options		dsDNA d PCR recipes and components		="Give volumes in µL needed for a "&AE3&" µL reaction."						Leave columns blank if not used.			Components below are listed in the recipe in order, so it should reflect the desired order of mixing.
Group leader: always displays at the left of stats boards. You can leave this blank if you don't want to set a leader.			true			What is your lab / group's name? (appears on Dashboard):	(enter a name for this CC instance in Settings & admin tab)	How do you want your physical samples to be stored (other than strains)? This setting affects where people are directed to find samples in the o, d, a, g, and m tabs and several Assistant tabs. Enter your choice using the following format: "#w" = # well plate "b#" = box with # spaces "#r#c" = plate with # rows, # cols If you're using custom-sized boxes or plates (b# or #r#c) that don't appear in …	96w	=Dashboard!C5&": "&Dashboard!D5	1		anything ready	1 h		(enter projects in Settings & admin)	Antibiotics		Warn if registered construct names don't conform to the pattern pABC123 (except direct receipt constructs)?	true	Any-BsaI	*	BsaI	Minimum length of oligos you can / are willing to order (bases):	15	Assumed concentration of an unquantitated PCR product (ng/µL):	34	30 incubator	Minimum estimated volume remaining of mID for sheet to suggest using that mID as a template for PCR:	5		Polymerase / stock mix											Variation / additives
			false			Eventually remove departed members from roster?	false	How do you want your physical STRAINS to be stored? This setting affects only the Strains s tab. Enter your choice using the following format: "#w" = # well plate "b#" = box with # spaces "#r#c" = plate with # rows, # cols If you're using custom-sized boxes or plates (b# or #r#c) that don't appear in the dropdown menu, you'll need to type in your desired plate/box size using the specified format …	96w	=Dashboard!C6&": "&Dashboard!D6	8		8, 16, or 24	1.5 h / 16			Abbreviation	Full name	Golden Gate Registry settings		Any-BsmBI	*	BsmBI	Length of oligo above which price / synthesis scale changes from your preferred vendor - oligos longer than this will be flagged (bases):	60	Default elution volume after purification (µL):	50	37 incubator	Standard scale for PCRs AND digests, total reaction volume:	50	=if(concatenate(unique(sort(AF5:AF30)))=concatenate(sort(AF5:AF30)),"","Duplicate name! Names in list must be unique")	Component 1 (added first)		Component 2		Component 3		Component 4		Component 5 (added last)		=if(concatenate(unique(sort(AQ5:AQ30)))=concatenate(sort(AQ5:AQ30)),"","Duplicate name! Names in list must be unique")	Component 1 (added first)		Component 2		Component 3		Component 4 (added last)
List of group members, in the format: "name, without spaces / a 3-character code". The code must be unique within the roster, e.g. 3 initials or 2 initials + #. Names don't need to be unique, though it may be less confusing if they are.			false			Months after departure date to keep departed members on the roster for:	6	How do you want to round calculated assembly part volumes, when possible? This affects Assemblies a and Golden Gate g. (Feature not implemented yet in v1.0)	nearest 0.1 µL	=Dashboard!C7&": "&Dashboard!D7	1		up to 24	45 min / 16			Cm	Chloramphenicol	Concentration to use for an oligo that is registered as a Golden Gate donor (ng/µL)	31.25				Length of oligo above which you are not willing to order (bases):	90	Minimum estimated volume remaining of dID for sheet to validate it as available (µL):	5	(add options in Settings & admin)	Primer volume for this scale, each primer:	3	Polymerase / stock mix name (for dropdown menu)	Name	Volume	Name	Volume			Name	Volume	Name	Volume	Variation / additives name (for dropdown menu)	Name	Volume	Name	Volume	Name	Volume	Name
			false			Show only departed members who participated for at least this many months (0 shows all departed members):	2			=Dashboard!C8&": "&Dashboard!D8	1		anything ready	20 min / 16			Cb	Carbenicillin	Minimum stock concentration required for a miniprep to be designated for use as a Golden Gate donor (nkµ)	6				What is the least number of oligos you want to order at once? (e.g. to fulfill the minimum order size for oligos in plates)?	24	Volume remaining of dID for sheet to show a warning (µL):	10		Template volume - 0 if template volume is neglected:	0	Q5U	Q5U-MM-1.5x	33.5							Q5U	0.5	Standard	water	10
			false					Number of header rows in each tab / each Named Range specifying user-entered data -- do not change this, internal use only!	2	=Dashboard!C9&": "&Dashboard!D9	8		8, 16, or 24	1.5 h / 16			Km	Kanamycin						When checking for oligos that are substrings of each other, how different in length can the oligos be to consider whether they might be substring matches? (setting this too high will lead to huge numbers of substring matches for long oligos):	10	Default cleanup method:	Econospin columns, lab buffers		Premix volume per PCR (everything except oligos and template):	=AE3-2*AE4-AE5	PhusionU	PhusionU-MM-1.5x	33.5							PhusionU	0.5	2% DMSO	water	9	DMSO	1
			false							=Dashboard!C10&": "&Dashboard!D10	4		8	2 h / 16			Sp	Spectinomycin						For optional secondary structure entry, what temperature (or other conditions) and/or units should appear in the column header? (Choose whatever preferred design software provides)	at 63 ºC (kcal/mol)	Maximum number of samples per PCR block:	48		Default cycle count:	30	Taq	Taq buffer	10	10 mM dNTP mix	1			water	=34-AH7-AJ7-AP7	Taq	0.5	3% DMSO	water	8.5	DMSO	1.5
			false							=Dashboard!C11&": "&Dashboard!D11	8		8, 16, or 24	3 h / 16			Tc	Tetracycline						Oligo working solution concentration (for reference only), µM:	10				Default polymerase (from table at right):	Q5U												5% DMSO	water	7.5	DMSO	2.5
=iferror(if(concatenate(unique(sort(arrayformula(index(split($B$2:$B," /"),0,2)))))=concatenate(sort(arrayformula(index(split($B$2:$B," /"),0,2)))),"Looks good, your roster does not contain any duplicate 3-letter codes.","Your roster contains duplicate 3-letter codes! The one you added most recently is probably already in your list."))			false							=Dashboard!C12&": "&Dashboard!D12	1		anything ready	2 min each										DNA synthesis costs	$				Default variation / additive name (from table at right):	Standard												PCR enhancer (betaine, DMSO, DTT, BSA)	5x CES	10
			false							=Dashboard!C13&": "&Dashboard!D13	1		anything ready	10 min										Cost per base 25 nmol plate	0.12				Default anneal temperature:	63												Single-strand binding protein (SSB)	water	9.5			ET-SSB	0.5
			false							=Dashboard!C14&": "&Dashboard!D14	24		24 or 48	1h / 24										Cost per base 100 nmol plate	0.15				Default elongation time per kb (seconds):	15												3% DMSO + SSB	water	8	DMSO	1.5	ET-SSB	0.5
			false							=Dashboard!C15&": "&Dashboard!D15	1		1-2 plates of 24	2 h / 1 plate; 3 h / 2 plates										Cost per base 25 nmol tube	0.18				Minimum elongation time (seconds):	15												PCR enhancer + SSB	5x CES	9.5			ET-SSB	0.5
			false							=Dashboard!C16&": "&Dashboard!D16	8		16, 32, 64...	30 min for 32										Cost per base 100 nmol tube	0.3				Allow Asst: dsDNA to call for premixing reaction components?	true																=if(AF13="","", if(abs(sum(AH13,AJ13,AN13,AR13,AT13)-$AE$6)/$AE$6<0.01,"ok!",sum(AH13,AJ13,AN13,AR13,AT13)&" ≠ "&$AE$6))
			false							=Dashboard!C17&": "&Dashboard!D17	1		8, 16, 32...	2 min each										Cost per ideoxyU 25 nmol plate	3.4				Premix bias: call for a premix even when premixing requires up to this many extra pipetting steps.	1																=if(AF14="","", if(abs(sum(AH14,AJ14,AN14,AR14,AT14)-$AE$6)/$AE$6<0.01,"ok!",sum(AH14,AJ14,AN14,AR14,AT14)&" ≠ "&$AE$6))
			false							=Dashboard!C18&": "&Dashboard!D18	16		as needed	2 min each										Cost per ideoxyU 100 nmol plate	3.4				Overage multiplier - call for this fraction of the amount of premix required (unitless):	1.1																=if(AF15="","", if(abs(sum(AH15,AJ15,AN15,AR15,AT15)-$AE$6)/$AE$6<0.01,"ok!",sum(AH15,AJ15,AN15,AR15,AT15)&" ≠ "&$AE$6))
			false							=Dashboard!C19&": "&Dashboard!D19	8		8, 16, 32...	1 h for 16										Cost per ideoxyU 25 nmol tube	6.8				Overage floor - make at least this much extra premix:	40																=if(AF16="","", if(abs(sum(AH16,AJ16,AN16,AR16,AT16)-$AE$6)/$AE$6<0.01,"ok!",sum(AH16,AJ16,AN16,AR16,AT16)&" ≠ "&$AE$6))
			false							=Dashboard!C20&": "&Dashboard!D20	=8*4		all samples ready / full gel	1.5 h										Cost per ideoxyU 100 nmol tube	8.5				The calculation will report the overage multiplier * total amount required or the floor + total amount required, whichever is less.																	=if(AF17="","", if(abs(sum(AH17,AJ17,AN17,AR17,AT17)-$AE$6)/$AE$6<0.01,"ok!",sum(AH17,AJ17,AN17,AR17,AT17)&" ≠ "&$AE$6))
			false							=Dashboard!C21&": "&Dashboard!D21	1		anything ready	15 min per row																																=if(AF18="","", if(abs(sum(AH18,AJ18,AN18,AR18,AT18)-$AE$6)/$AE$6<0.01,"ok!",sum(AH18,AJ18,AN18,AR18,AT18)&" ≠ "&$AE$6))
			false							=Dashboard!C22&": "&Dashboard!D22	1		anything ready	5 min each																																=if(AF19="","", if(abs(sum(AH19,AJ19,AN19,AR19,AT19)-$AE$6)/$AE$6<0.01,"ok!",sum(AH19,AJ19,AN19,AR19,AT19)&" ≠ "&$AE$6))
			false							=Dashboard!C23&": "&Dashboard!D23	1		anything ready	20 min / 8
			false							=Dashboard!C24&": "&Dashboard!D24	1		anything ready	2 min each
			false							=Dashboard!C25&": "&Dashboard!D25	1		anything ready	variable
			false							=Dashboard!C26&": "&Dashboard!D26	999		8 (16 at most)	3 h / 8 to 16
			false							=Dashboard!C27&": "&Dashboard!D27	4		8, 16, or 24	30 min / 8
			false							=Dashboard!C28&": "&Dashboard!D28	1		8, 16, or 24	30 min / 8
			false							=Dashboard!C29&": "&Dashboard!D29	1		anything ready	variable
			false														Registry: Origin compatibility groups
			false							="oligos are ready to order, length ≤ "&settings_oOligoSynthScaleChangeLen	24						pUC/pMB1/pMB1-M/pBR322/ColE1
			false							="oligos are ready to order, length > "&settings_oOligoSynthScaleChangeLen	24						SC101
			false							dsDNA or ultramers are ready to order	1						p15a
			false							sequencing rxns are queued/mixed for Sanger	8						RSF1010
			false							sequencing rxns are ready to submit for Sanger	8						CloDF13
			false							sequencing rxns are queued/mixed for whole-plasmid sequencing	8						Other
			false							sequencing rxns are ready to submit for whole-plasmid sequencing	8
			false
			false
			false
			false
			false
			false
			false
			false
			false
			false
			false
			false
			false
			false
			false
			false
			false
			false
			false
			false
			false
			false
			false
			false
			false
			false
			false
			false
			false
			false
			false
			false
			false
			false
			false
			false
			false
			false
			false
			false
			false
			false
			false
			false
			false
			false
			false
			false
			false
			false
			false
			false
			false
			false
			false
			false
			false
			false
			false
			false
			false
			false
			false
			false
			false
			false
			false
			false
			false
			false
			false
			false
			false
			false
			false
			false
			false
			false
			false
			false
			false
			false
			false
			false
			false
			false
			false
			false
			false
			false
			false
			false
			false
			false
			false
			false
			false
			false
			false
			false
			false
			false
			false
			false
			false
			false
			false
			false
			false
			false
			false
			false
			false
			false
			false
			false
			false
			false
			false
			false
			false
			false
			false
			false
			false
			false
			false
			false
			false
			false
			false
			false
			false
			false
			false
			false
			false
			false
			false
			false
			false
			false
			false
			false
			false
			false
			false
			false
			false
			false
			false
			false
			false
			false
			false
			false
			false
			false
			false
			false
			false
			false
			false
			false
			false
[truncated: 45 more columns]
