# Supplementary material for: CloneCoordinate: Open-Source Software for Collaborative DNA Construction
Source: ACS Synth Biol. 2025 Nov 18;14(12):4802–18. doi: 10.1021/acssynbio.5c00582 (PMC12723744; doi:10.1021/acssynbio.5c00582)
Supplement: Supplementary file 2 [file sb5c00582_si_002.zip › Strains s.csv]

Strains s					1. Sample properties				2. Queueing												3. Storage
=iferror(if(join(",",filter(A3:A,A3:A<>""))<>join(",",sequence(max(A3:A))), "ERROR near #"&index(filter(sort(A3:A,1,TRUE),sort(A3:A,1,TRUE)<>sort(row(A3:A)-2,1,TRUE)),1)-1&"!", "Serial #"),"Serial #")	={"ID";arrayformula(if(A3:A<>"","s"&A3:A,""))}	={if(regexmatch(settings_SampleStoragePlateSizeStrains,"b"),"Box","Well");arrayformula(if(A3:A="","",ID_TO_WELL(settings_SampleStoragePlateSizeStrains,B3:B)))}	DNA xformed to make strain	Status	Priority ?	What to do with this sample?	General notes	Exclude from analysis?	Date queued	Queued by	Plasmid name(s) (manual, comma-separated, end w/" only" to override formula)	Plasmid name	Organism	Strain	Resistance marker(s) (manual)	Color (manual)	Specific growth conditions required	Use this strain to reprep plasmid?	Certify correctly queued	Queueing validity check	Resistance marker(s)	Color	Specific growth conditions	Date stored	Stored by	Strain and/or sample description (if plasmid info from Registry isn't sufficient)
1	s1	s01.A01		=ifs(A3="","", ,"Because strains are in cryostorage, prominently noting empty wells is more important", and(D3="",L3="",N3="",O3="",Y3=""),"currently unused (empty)", not(T3),"certify queueing!", regexmatch($G3,"⛔"),$G3, regexmatch($G3,"(hold)"),"wait; held", Y3="",if(iferror(and(D3<>"",index(Minipreps_m_Date_inoculated_for_storage,ID_TO_INDEX(D3))<>"")),"ready to store","wait to store"), TRUE,"O…	=if(A3="","", and(M3<>"",iferror(index(Registry_Flag_as_high_priority?,xmatch(M3,Registry_Construct_name)),FALSE)))							=ifs(D3="",L3, and(L3="",left(D3)<>"m"),"Enter manually!", L3="none","", regexmatch(L3,"only"),trim(substitute(L3,"only","")), left(D3)="m",let(plasmid_by_DNA,iferror(index(Minipreps_m_Construct_name,xmatch(D3,Minipreps_m_ID)),"???"), if(L3<>"",if(plasmid_by_DNA=L3,L3,L3&", "&plasmid_by_DNA),plasmid_by_DNA)), L3<>"",L3, TRUE,"Enter manually!")						false	false	=ifs( A3="","", T3,"Certified OK", J3="","enter date queued!", K3="","enter queued by!", M3="","enter manual plasmid name(s) or 'none'!", N3="","enter organism!", O3="","enter strain! choose from dropdown or enter your own", V3="","enter manual resistance marker!", W3="","enter manual color!", TRUE,"✓ No queueing errors found")	=ifs($A3="","", P3="",iferror(join(",",bycol(split($M3,", "),lambda(x,index(Registry_Marker,xmatch(trim(x),Registry_Construct_name))))), "Enter manually!"), TRUE,P3)	=ifs(A3="","", Q3="",iferror(index(Registry_Color,xmatch(L3,Registry_Construct_name)),iferror(index(Registry_Color,xmatch(M3,Registry_Construct_name)),"")), TRUE,Q3)	=ifs(A3="","", R3="",iferror(index(Registry_Specific_growth_condition,xmatch(M3,Registry_Construct_name)),""), TRUE,R3)
