# Supplementary material for: CloneCoordinate: Open-Source Software for Collaborative DNA Construction
Source: ACS Synth Biol. 2025 Nov 18;14(12):4802–18. doi: 10.1021/acssynbio.5c00582 (PMC12723744; doi:10.1021/acssynbio.5c00582)
Supplement: Supplementary file 2 [file sb5c00582_si_002.zip › Transformations t.csv]

Transformations					1. Sample properties											2. Queueing						#REF!	5	standard, chem comp	commercial NEB5α C2987U	100	SOC	400	60	150	37			3. Transformation			4. Plate scoring
Serial #	#REF!	Sort #	Construct name	Status	Priority ?	What to do with this transformation?	General notes	Exclude from analysis?	Marker	Requested transformation procedure	Requested transformation competent cells	Source queue notes	Repeat?	Specific growth conditions	Parts with same color as final construct	Date queued	Queued by	Source ID (a/g/m)	Queue notes	Analytical PCR priority	Certify correctly queued	Queueing validity check	Xformed amount (µL)	Comp cell procedure	Comp cell source	Comp cell vol (µL)	Recovery media	Recovery vol (µL)	Recovery time (min)	Amt plated (µL)	Growth temperature	Antibiotic on plate	Actual growth conditions (if notable)	Date transformed	Transformed by	Transformation notes	Date plates scored	Plates scored by	Colony counts	Colony sizes	Colors	No colonies present with correct phenotype?	Score notes	Expected Color	Status of analytical PCR if queued	Any analytical PCR fails?
1	t1
